# Supplementary material for: Integrated Transcriptomics, Proteomics, and Glycomics Reveals the Association between Up-regulation of Sialylated N-glycans/Integrin and Breast Cancer Brain Metastasis
Source: Sci Rep. 2019 Nov 22;9:17361. doi: 10.1038/s41598-019-53984-8 (PMC6874669; doi:10.1038/s41598-019-53984-8)
Supplement: Supplementary file 2 — Supplementary Table S1 [file 41598_2019_53984_MOESM2_ESM.xlsx]

## Sheet: Table S1A
Table S1A. Quantitation of proteins from six cell lines.
Gene symbol	231BR_01	231BR_02	231BR_03	231_01	231_02	231_03	361_01	361_02	361_03	HTB22_01	HTB22_02	HTB22_03	HTB131_01	HTB131_02	HTB131_03	CRL_01	CRL_02	CRL_03	p-value of 231/231BR	p-value of 361/231BR	p-value of HTB22/231BR	p-value of HTB131/231BR	p-value of CRL/231BR
FLNA	118.15	125.68	134.48	101.29	105.89	97.444	95.77	104.78	90.061	118.59	105.06	113.93	222.55	199.84	193.23	152.48	164.37	163.18	0.00985862	0.0101335	0.0924461	0.00141102	0.00496759
ENO1	150.81	132.61	153.42	135.69	140.55	135.66	92.777	107.87	77.347	113.34	125.07	133.25	99.726	93.675	113.55	50.495	49.51	51.638	0.285178	0.00849896	0.0675882	0.00792839	0.000132939
ACTB	87.413	62.348	83.338	108.94	98.192	111.77	91.78	87.32	63.573	74.51	92.055	105.79	73.482	57.246	84.662	106.93	99.019	98.113	0.031352	0.798572	0.334184	0.623624	0.045676
PLEC	121.03	108.86	112.7	106.07	131.89	120.37	80.806	66.774	76.287	68.213	62.037	57.981	53.537	61.409	58.765	103.96	104.96	101.21	0.561042	0.00194674	0.000383773	0.000191627	0.0452198
AHNAK	97.98	79.171	85.232	91.737	98.192	96.489	64.844	78.075	80.525	57.719	63.038	64.084	52.487	47.878	42.829	109.9	125.75	113.6	0.244016	0.153378	0.0117483	0.00305592	0.0167689
MYH9	108.55	92.037	107.01	96.515	94.341	82.159	92.777	93.484	75.228	32.532	40.024	30.516	65.084	75.981	68.725	82.179	83.176	75.392	0.170404	0.125756	0.000343997	0.00613175	0.0184972
FASN	46.108	43.544	41.669	36.313	39.469	42.035	130.69	135.6	126.09	57.719	79.047	75.273	54.587	55.164	69.721	41.584	35.647	33.049	0.0982515	8.77484e-06	0.0158881	0.0349334	0.0686346
HSP90AB1	57.635	57.399	61.557	49.691	52.947	57.32	52.873	46.228	56.156	55.62	53.032	52.895	46.189	57.246	45.817	48.515	47.529	44.409	0.0989219	0.0915354	0.0359526	0.0841139	0.00275879
TUBB	51.872	56.41	59.663	76.448	72.2	67.829	60.854	56.501	50.858	64.015	54.032	51.877	61.935	63.491	55.777	80.198	77.235	64.032	0.0085635	0.981752	0.887281	0.247146	0.0308385
CLTC	28.818	35.627	37.881	54.469	52.947	56.365	70.83	74.993	81.585	70.312	71.043	71.204	54.587	55.164	66.733	58.416	51.49	42.343	0.00211343	0.000552052	0.00017832	0.00676135	0.0367328
ACTN4	61.478	87.089	62.504	55.424	59.685	60.186	32.921	45.201	45.56	40.928	41.025	46.791	40.94	37.47	32.869	62.376	55.451	58.868	0.233572	0.03563	0.0331001	0.0186628	0.253874
FLNB	48.99	56.41	44.51	67.847	73.163	90.757	60.854	64.72	59.335	52.472	53.032	52.895	29.393	33.307	30.877	69.307	73.274	53.704	0.0243725	0.0379493	0.461068	0.00678787	0.0888368
VIM	119.11	116.78	113.64	96.515	74.125	84.07	2.9928	0	0	0	0	0	0	0	0	108.91	112.88	116.7	0.00903651	4.13721e-07	2.05152e-07	2.05152e-07	0.25202
HSPD1	35.542	27.71	42.616	37.268	46.208	39.169	59.856	52.392	63.573	30.434	41.025	39.671	57.736	52.042	55.777	45.545	48.52	46.475	0.333733	0.0125972	0.763323	0.0125582	0.0581564
EEF1A1	47.069	50.472	55.874	53.513	51.021	52.544	51.875	60.61	45.56	32.532	44.026	34.585	23.094	26.021	25.897	30.693	26.735	21.688	0.670526	0.775598	0.0321464	0.000670818	0.0024767
TLN1	33.621	50.472	47.351	63.069	67.387	74.516	34.916	24.655	30.727	27.285	22.013	18.31	26.244	35.388	43.825	66.337	57.431	66.097	0.0164054	0.0832409	0.0213434	0.298157	0.030664
ALDOA	20.172	8.9068	10.417	21.023	17.328	17.196	57.861	60.61	58.275	50.373	49.029	53.912	77.681	58.287	70.717	29.703	36.637	29.95	0.226456	0.000228784	0.000576485	0.00112901	0.0107423
DYNC1H1	37.463	43.544	48.298	49.691	47.171	57.32	39.904	46.228	29.667	35.681	37.022	34.585	34.642	27.062	35.857	43.565	30.696	40.278	0.130933	0.477725	0.0844525	0.0642238	0.378352
SPTAN1	54.753	51.461	53.98	52.558	59.685	48.722	32.921	34.928	31.786	28.335	29.017	29.499	26.244	20.817	22.908	62.376	45.549	61.966	0.942741	0.000117672	2.01415e-05	8.68381e-05	0.596645
PKM	35.542	32.658	32.199	36.313	45.245	30.571	50.878	54.447	54.037	44.076	44.026	37.637	14.696	21.857	23.904	49.505	54.461	48.54	0.423983	0.000216191	0.0238296	0.0111072	0.00119078
TUBA1A	21.133	33.648	32.199	42.046	34.656	37.258	32.921	28.764	27.548	35.681	41.025	37.637	32.542	30.184	32.869	61.386	57.431	56.802	0.116673	0.869056	0.0983799	0.516634	0.00216076
HSPA5	29.778	40.575	26.517	36.313	25.992	42.035	25.938	25.682	34.965	44.076	32.019	32.551	37.791	31.225	29.881	43.565	45.549	34.081	0.71416	0.548006	0.534957	0.897006	0.187676
GCN1L1	36.502	39.586	47.351	38.224	24.067	28.66	55.866	55.474	46.62	34.631	30.018	26.447	36.741	33.307	32.869	16.832	13.863	16.524	0.109229	0.0598079	0.0544975	0.118571	0.00164382
EEF2	35.542	28.7	32.199	41.091	31.768	30.571	36.911	24.655	23.31	36.73	40.024	40.688	33.592	33.307	39.841	37.624	28.716	42.343	0.579421	0.463133	0.0394478	0.302971	0.411686
PRKDC	34.581	36.617	28.411	29.623	26.955	38.214	13.966	16.437	11.655	29.384	31.019	30.516	38.84	51.001	53.785	40.594	37.627	35.114	0.721567	0.00246262	0.313404	0.0480071	0.193621
SPTBN1	47.069	45.524	46.404	34.401	31.768	42.99	30.926	25.682	36.025	24.137	28.017	23.396	20.995	24.98	20.916	39.604	41.588	43.376	0.0436683	0.00689193	0.000147303	7.03074e-05	0.0150488
IQGAP1	34.581	29.689	26.517	31.535	38.507	30.571	39.904	35.955	29.667	37.78	33.02	29.499	29.393	33.307	22.908	41.584	54.461	58.868	0.393468	0.264913	0.398187	0.67581	0.019845
GAPDH	24.975	19.793	22.729	26.757	24.067	29.615	63.847	63.692	66.751	28.335	33.02	30.516	34.642	20.817	29.881	28.713	28.716	20.655	0.120773	1.95117e-05	0.0158534	0.240936	0.315371
ANXA2	35.542	39.586	41.669	42.046	46.208	40.124	28.931	26.71	33.905	22.038	27.016	20.344	39.89	31.225	36.853	23.762	28.716	25.819	0.2034	0.0310541	0.00420615	0.397719	0.00507538
VCP	15.369	23.751	24.623	35.357	22.141	31.526	45.89	42.119	41.322	25.186	27.016	37.637	39.89	42.674	32.869	18.812	23.765	29.95	0.161295	0.00260006	0.148949	0.0142265	0.539399
LMNA	25.936	34.638	23.676	25.801	26.955	30.571	15.962	26.71	25.429	28.335	27.016	18.31	39.89	30.184	27.889	47.525	54.461	56.802	0.936657	0.321287	0.484685	0.409707	0.00464801
HSPA8	38.423	39.586	31.252	27.712	30.805	26.749	33.919	25.682	27.548	41.977	36.022	44.757	40.94	28.102	38.845	30.693	35.647	34.081	0.0499031	0.110491	0.286926	0.927888	0.379878
HSP90AA1	61.478	61.358	72.921	45.869	53.909	37.258	37.909	35.955	42.382	46.175	44.026	38.654	39.89	51.001	46.813	30.693	24.755	24.786	0.033441	0.00345844	0.00736619	0.0182264	0.00087006
HSP90B1	38.423	38.596	38.828	27.712	27.917	36.303	35.914	32.873	34.965	28.335	26.016	25.43	18.895	22.898	16.932	13.861	16.833	18.59	0.0481057	0.0112437	0.000177434	0.00041357	8.87933e-05
TKT	20.172	16.824	24.623	26.757	19.253	21.017	30.926	27.737	25.429	20.989	17.01	17.292	37.791	27.062	27.889	17.822	27.725	26.852	0.603188	0.0535501	0.46228	0.0655366	0.407777
ACTN1	68.202	75.213	67.239	65.936	64.499	64.008	23.943	34.928	31.786	41.977	43.026	56.963	39.89	33.307	43.825	41.584	44.559	37.18	0.104176	0.000630861	0.013638	0.00140915	0.000914426
UBA1	17.291	14.845	18.94	21.023	21.179	24.839	43.895	43.146	42.382	16.791	16.01	22.378	31.492	28.102	19.92	21.782	24.755	24.786	0.0366402	3.27462e-05	0.58898	0.0595515	0.0121602
HSPA9	21.133	28.7	20.835	21.023	23.104	19.107	14.964	21.573	18.012	18.89	28.017	25.43	20.995	22.898	16.932	24.753	23.765	28.917	0.42923	0.168923	0.88899	0.351959	0.496503
HSPA1A	19.212	14.845	14.205	18.156	19.253	20.062	27.933	24.655	30.727	41.977	42.025	40.688	33.592	29.143	34.861	11.881	16.833	13.426	0.13943	0.00771733	9.85806e-05	0.00216365	0.395937
ATP5B	19.212	13.855	17.046	21.023	25.029	16.241	33.919	32.873	30.727	26.236	29.017	24.413	25.194	33.307	32.869	20.792	11.882	20.655	0.244573	0.000963478	0.00865043	0.0108644	0.763828
NUMA1	14.409	22.762	19.888	12.423	10.589	12.419	12.969	17.464	12.715	27.285	27.016	19.327	28.343	47.878	31.873	24.753	26.735	20.655	0.0461553	0.184492	0.197668	0.0587382	0.172864
P4HB	16.33	19.793	21.782	23.89	24.067	15.285	19.952	24.655	21.191	27.285	27.016	34.585	27.293	23.939	14.94	20.792	20.794	16.524	0.619166	0.283486	0.0248003	0.53044	0.976011
ANXA5	17.291	19.793	26.517	25.801	29.843	27.705	16.959	17.464	23.31	13.643	13.008	16.275	19.945	15.612	11.952	22.772	21.784	16.524	0.0926351	0.598662	0.0783787	0.209971	0.815299
EPRS	27.857	22.762	16.099	9.5559	7.7013	20.062	12.969	17.464	15.893	24.137	20.012	16.275	28.343	23.939	26.893	24.753	23.765	23.754	0.129158	0.136054	0.635168	0.317933	0.617059
TPI1	11.527	14.845	17.046	19.112	17.328	21.017	30.926	29.792	29.667	22.038	28.017	26.447	20.995	17.694	13.944	10.891	23.765	19.623	0.0719489	0.000693785	0.0101169	0.301688	0.429113
HNRNPK	14.409	21.772	23.676	23.89	15.403	22.928	18.954	22.601	22.25	23.088	23.014	21.361	9.4477	18.735	20.916	27.723	27.725	24.786	0.849606	0.688841	0.428593	0.471117	0.0856072
HYOU1	31.699	23.751	21.782	15.29	26.955	23.883	13.966	21.573	15.893	19.939	22.013	21.361	19.945	19.776	23.904	13.861	15.843	17.557	0.468223	0.0860942	0.207926	0.243389	0.0359238
ATP5A1	15.369	12.865	17.993	19.112	21.179	10.509	23.943	29.792	23.31	16.791	15.009	20.344	26.244	28.102	22.908	24.753	17.824	17.557	0.69272	0.015537	0.412159	0.00818945	0.170987
RRBP1	13.448	14.845	18.94	21.979	29.843	23.883	14.964	14.382	18.012	17.84	23.014	22.378	24.144	18.735	15.936	21.782	24.755	33.049	0.030242	0.984343	0.0828053	0.256487	0.0452886
G6PD	7.6847	0	6.6292	4.778	7.7013	5.732	20.95	22.601	21.191	30.434	25.015	24.413	33.592	36.429	31.873	9.901	11.882	9.2949	0.637809	0.0023976	0.00207011	0.000444154	0.0916453
YWHAZ	26.896	20.783	24.623	21.979	34.656	31.526	23.943	27.737	27.548	44.076	39.023	33.568	29.393	30.184	28.885	19.802	24.755	25.819	0.277517	0.347201	0.0136783	0.041801	0.81524
PTBP1	19.212	18.803	17.993	15.29	18.291	18.151	13.966	18.491	11.655	15.741	18.011	20.344	23.094	16.653	14.94	13.861	11.882	20.655	0.242922	0.123741	0.667369	0.869158	0.298107
XRCC6	13.448	11.876	17.993	15.29	18.291	10.509	12.969	10.273	13.774	12.593	20.012	18.31	23.094	21.857	27.889	20.792	15.843	16.524	0.933817	0.377424	0.43148	0.0192932	0.243501
LRPPRC	13.448	17.814	17.046	27.712	15.403	21.973	11.971	11.3	13.774	20.989	11.007	19.327	14.696	17.694	18.924	14.852	16.833	11.36	0.215224	0.0707787	0.78028	0.615083	0.448603
LDHA	19.212	21.772	15.152	25.801	27.917	22.928	15.962	13.355	8.4764	23.088	16.01	17.292	15.746	15.612	18.924	18.812	20.794	19.623	0.0469798	0.104384	0.978166	0.427215	0.635244
FLNC	48.99	65.316	52.086	65.936	76.051	80.248	14.964	0	0	0	0	0	0	0	0	22.772	25.745	30.983	0.0470985	0.00203263	0.000377561	0.000377561	0.00644146
CFL1	16.33	14.845	14.205	18.156	13.477	19.107	18.954	22.601	21.191	22.038	26.016	20.344	20.995	15.612	19.92	15.842	14.853	22.721	0.38892	0.00937911	0.0129041	0.102496	0.35331
MDH2	19.212	15.834	16.099	19.112	21.179	12.419	20.95	20.546	27.548	19.939	23.014	20.344	13.647	11.449	9.9602	17.822	25.745	16.524	0.864023	0.0766659	0.0492726	0.0244778	0.387657
COPG1	17.291	17.814	17.993	17.201	11.552	17.196	19.952	18.491	27.548	13.643	18.011	19.327	12.597	16.653	15.936	17.822	19.804	15.492	0.276742	0.201574	0.704352	0.105911	0.996044
CSE1L	19.212	14.845	16.099	15.29	20.216	19.107	9.976	10.273	8.4764	20.989	16.01	23.396	18.895	21.857	21.912	14.852	19.804	12.393	0.494294	0.0071888	0.249079	0.0634704	0.703981
PGK1	15.369	19.793	9.4702	14.334	13.477	16.241	24.94	24.655	26.489	9.4449	12.007	21.361	25.194	20.817	14.94	11.881	11.882	14.459	0.953242	0.0261909	0.903486	0.266395	0.529942
HUWE1	12.488	11.876	11.364	29.623	25.029	20.062	14.964	14.382	16.953	19.939	19.011	17.292	11.547	18.735	15.936	20.792	19.804	23.754	0.00948323	0.0139436	0.00124311	0.173927	0.00149076
ANXA6	17.291	24.741	9.4702	15.29	24.067	21.017	15.962	13.355	15.893	15.741	5.003	13.224	14.696	13.531	10.956	18.812	21.784	25.819	0.593416	0.664815	0.345691	0.417361	0.363669
AARS	18.251	12.865	17.046	6.6892	6.7387	9.5534	12.969	18.491	22.25	13.643	16.01	14.241	20.995	16.653	18.924	23.762	29.706	17.557	0.0112562	0.588778	0.468916	0.244819	0.120166
GANAB	16.33	14.845	10.417	11.467	8.664	8.598	13.966	18.491	19.072	12.593	12.007	21.361	11.547	13.531	11.952	17.822	17.824	21.688	0.100093	0.239625	0.699327	0.46314	0.0750391
COPA	16.33	18.803	12.311	16.245	17.328	18.151	15.962	18.491	14.834	10.494	18.011	8.1376	12.597	16.653	15.936	15.842	25.745	22.721	0.509152	0.79197	0.36509	0.756577	0.182304
PFN1	21.133	26.72	18.94	21.023	18.291	20.062	17.957	18.491	10.595	15.741	20.012	19.327	8.3979	9.3675	8.9642	14.852	13.863	13.426	0.370067	0.12844	0.217188	0.00461064	0.0251091
TRIM28	7.6847	8.9068	7.5762	12.423	6.7387	8.598	11.971	15.409	13.774	24.137	23.014	30.516	14.696	24.98	22.908	23.762	26.735	18.59	0.526233	0.00634185	0.00168279	0.0155932	0.0034553
EIF4A1	19.212	22.762	29.358	20.067	23.104	19.107	13.966	12.328	11.655	16.791	15.009	12.206	14.696	12.49	8.9642	11.881	8.9118	11.36	0.400005	0.0218193	0.0490377	0.0262954	0.0137084
MYOF	34.581	30.679	34.093	30.579	28.88	25.794	8.9784	6.1638	5.2977	7.346	10.006	8.1376	0	0	0	13.861	14.853	6.1966	0.0650933	9.17252e-05	7.2269e-05	1.1219e-05	0.00200845
DHX9	20.172	12.865	9.4702	11.467	11.552	19.107	20.95	20.546	14.834	15.741	14.008	11.189	23.094	17.694	19.92	11.881	12.873	17.557	0.97646	0.283667	0.886004	0.160321	0.986414
HNRNPA2B1	15.369	9.8964	19.888	15.29	13.477	19.107	11.971	8.2184	19.072	16.791	14.008	18.31	16.796	11.449	20.916	13.861	13.863	18.59	0.798923	0.671417	0.697144	0.754114	0.912079
CALR	11.527	13.855	22.729	15.29	13.477	11.464	12.969	9.2457	13.774	14.692	12.007	12.206	12.597	16.653	12.948	15.842	17.824	13.426	0.504624	0.334636	0.432581	0.617962	0.930179
KPNB1	23.054	22.762	18.94	17.201	20.216	24.839	13.966	14.382	13.774	14.692	17.01	13.224	19.945	16.653	19.92	11.881	9.9019	10.328	0.763447	0.00486155	0.0185418	0.18521	0.00171086
PDIA4	18.251	18.803	12.311	15.29	17.328	14.33	16.959	16.437	13.774	16.791	16.01	18.31	13.647	18.735	10.956	11.881	10.892	8.2621	0.739296	0.76634	0.803134	0.5505	0.0594874
GNB2L1	17.291	13.855	15.152	13.378	17.328	14.33	14.964	14.382	18.012	23.088	18.011	19.327	9.4477	15.612	18.924	23.762	16.833	14.459	0.800221	0.82612	0.0609711	0.80673	0.380682
RPN2	16.33	19.793	15.152	10.512	12.515	12.419	17.957	21.573	15.893	18.89	23.014	7.1204	30.443	20.817	14.94	14.852	12.873	14.459	0.0265188	0.558115	0.887129	0.352101	0.1167
YWHAE	15.369	23.751	11.364	11.467	12.515	18.151	14.964	13.355	12.715	22.038	25.015	18.31	13.647	19.776	14.94	21.782	17.824	11.36	0.543566	0.44371	0.296334	0.871419	0.974628
CKAP4	17.291	23.751	17.046	18.156	19.253	19.107	24.94	17.464	22.25	4.1977	7.0042	6.1032	9.4477	6.245	5.9761	15.842	22.774	18.59	0.825158	0.518898	0.00440948	0.00787119	0.926159
PDCD6IP	12.488	16.824	17.046	11.467	14.44	13.375	11.971	11.3	14.834	16.791	8.0048	16.275	16.796	13.531	17.928	18.812	17.824	15.492	0.242128	0.208662	0.612201	0.765966	0.340822
GDI1	19.212	15.834	16.099	13.378	16.365	8.598	17.957	14.382	15.893	15.741	13.008	13.224	16.796	30.184	27.889	10.891	9.9019	13.426	0.164086	0.552673	0.0935036	0.137914	0.0201465
PPIA	10.566	12.865	13.258	15.29	12.515	15.285	15.962	10.273	10.595	15.741	11.007	10.172	11.547	15.612	16.932	14.852	15.843	14.459	0.16265	0.982612	0.970034	0.247777	0.0392569
CAND1	10.566	7.9171	13.258	12.423	13.477	8.598	9.976	13.355	16.953	13.643	16.01	15.258	19.945	10.408	11.952	13.861	16.833	13.426	0.689564	0.324449	0.060448	0.350385	0.0928272
PDIA6	16.33	28.7	19.888	19.112	18.291	15.285	15.962	19.519	14.834	15.741	20.012	15.258	20.995	7.2858	7.9682	17.822	15.843	13.426	0.350066	0.2841	0.308317	0.173627	0.201352
ATP1A1	19.212	17.814	16.099	21.023	20.216	11.464	26.935	21.573	25.429	10.494	7.0042	8.1376	11.547	6.245	13.944	5.9406	5.9412	6.1966	0.966945	0.0193554	0.00257277	0.0434826	0.000207017
PDIA3	13.448	13.855	4.7351	11.467	8.664	9.5534	19.952	20.546	15.893	12.593	15.009	11.189	17.846	13.531	13.944	12.871	5.9412	14.459	0.811925	0.0705045	0.517701	0.247992	0.922338
KTN1	19.212	23.751	22.729	23.89	14.44	20.062	5.9856	11.3	7.4168	14.692	19.011	21.361	14.696	8.3266	10.956	4.9505	3.9608	4.1311	0.472276	0.00288011	0.212129	0.010109	0.000238418
SNRNP200	16.33	10.886	8.5232	13.378	14.44	14.33	14.964	15.409	8.4764	16.791	16.01	12.206	12.597	14.572	13.944	21.782	17.824	20.655	0.412169	0.763531	0.318052	0.494167	0.0344767
VDAC1	15.369	16.824	13.258	15.29	12.515	11.464	12.969	17.464	11.655	13.643	15.009	18.31	16.796	17.694	19.92	10.891	13.863	11.36	0.252075	0.612024	0.785344	0.0982646	0.0881719
SND1	14.409	16.824	17.993	23.89	20.216	16.241	5.9856	9.2457	7.4168	14.692	17.01	13.224	14.696	11.449	10.956	8.9109	10.892	12.393	0.204485	0.00332405	0.400716	0.062547	0.0177015
HADHA	4.8029	11.876	12.311	13.378	11.552	9.5534	17.957	20.546	15.893	14.692	10.006	15.258	12.597	14.572	14.94	20.792	25.745	20.655	0.530847	0.0382038	0.28279	0.160218	0.0125354
TPM4	14.409	11.876	16.099	17.201	13.477	10.509	11.971	14.382	14.834	18.89	18.011	20.344	12.597	14.572	9.9602	25.743	12.873	11.36	0.87026	0.805292	0.0242184	0.388914	0.620652
CAPN2	19.212	18.803	16.099	21.023	15.403	19.107	12.969	11.3	12.715	11.544	10.006	5.086	16.796	12.49	10.956	16.832	15.843	17.557	0.817251	0.00668734	0.0136531	0.0820977	0.303046
GART	11.527	21.772	21.782	18.156	20.216	10.509	2.9928	6.1638	3.1786	12.593	11.007	13.224	11.547	14.572	9.9602	6.9307	12.873	12.393	0.670961	0.0162154	0.155218	0.159864	0.122986
HIST1H4A	9.6059	8.9068	17.993	13.378	13.477	11.464	13.966	22.601	20.131	11.544	17.01	15.258	11.547	14.572	12.948	15.842	14.853	12.393	0.849753	0.158446	0.50563	0.793234	0.517386
NCL	21.133	12.865	12.311	11.467	7.7013	12.419	15.962	11.3	9.5359	17.84	19.011	17.292	11.547	15.612	12.948	13.861	12.873	12.393	0.199454	0.408513	0.418423	0.540341	0.453352
MAP1B	16.33	23.751	15.152	28.668	18.291	21.017	0	0	0	0	0	0	0	0	0	33.663	46.539	37.18	0.359757	0.00238993	0.00238993	0.00238993	0.0115477
HNRNPU	17.291	13.855	11.364	9.5559	4.8133	6.6874	14.964	13.355	13.774	13.643	13.008	15.258	15.746	14.572	14.94	15.842	14.853	14.459	0.0315006	0.941655	0.918725	0.628873	0.644079
CCT4	16.33	15.834	18.94	16.245	16.365	16.241	13.966	13.355	13.774	16.791	14.008	13.224	11.547	16.653	17.928	14.852	13.863	10.328	0.479565	0.0271761	0.178639	0.488115	0.0746181
YBX1	11.527	14.845	14.205	10.512	10.589	12.419	11.971	14.382	11.655	19.939	21.013	13.224	10.497	12.49	10.956	17.822	12.873	19.623	0.119731	0.555315	0.161172	0.134573	0.224055
PSMD2	20.172	17.814	15.152	20.067	7.7013	13.375	6.9832	8.2184	8.4764	7.346	6.0036	8.1376	7.3482	13.531	9.9602	13.861	15.843	11.36	0.358431	0.0029668	0.00260329	0.0321441	0.107384
EIF3A	13.448	17.814	17.046	14.334	18.291	19.107	11.971	13.355	13.774	9.4449	12.007	13.224	11.547	10.408	8.9642	13.861	6.9314	13.426	0.598026	0.102012	0.0599643	0.0196807	0.146794
EPPK1	0	0	0	4.778	5.776	4.7767	43.895	39.037	39.203	24.137	18.011	20.344	22.045	20.817	24.901	0	0	0	0.000105044	1.39013e-05	0.000308324	4.84414e-05	#DIV/0!
LMNB1	15.369	12.865	13.258	15.29	6.7387	10.509	12.969	19.519	15.893	16.791	13.008	18.31	22.045	15.612	13.944	14.852	13.863	16.524	0.313915	0.324895	0.277843	0.26301	0.319171
HSD17B10	11.527	8.9068	12.311	10.512	11.552	9.5534	27.933	23.628	28.608	14.692	8.0048	11.189	11.547	12.49	14.94	13.861	11.882	12.393	0.766062	0.00107003	0.870463	0.223344	0.204886
GPI	9.6059	6.9275	14.205	14.334	10.589	9.5534	15.962	8.2184	11.655	17.84	15.009	10.172	18.895	16.653	21.912	7.9208	7.9216	13.426	0.653618	0.611433	0.255368	0.0271171	0.869932
XRCC5	8.6453	10.886	13.258	12.423	8.664	11.464	11.971	10.273	9.5359	14.692	19.011	11.189	12.597	19.776	12.948	15.842	13.863	11.36	0.965875	0.835056	0.199143	0.195351	0.21196
EIF4G1	11.527	14.845	9.4702	11.467	16.365	12.419	13.966	8.2184	14.834	8.3955	12.007	8.1376	15.746	9.3675	15.936	14.852	14.853	12.393	0.535027	0.887438	0.291094	0.550595	0.303435
YWHAB	19.212	15.834	18.94	18.156	23.104	24.839	15.962	20.546	16.953	30.434	24.014	30.516	29.393	28.102	25.897	14.852	20.794	14.459	0.150806	0.925765	0.0128181	0.00275381	0.606557
MSN	25.936	32.658	26.517	10.512	15.403	17.196	0	4.1092	4.2382	2.0989	2.0012	3.0516	0	3.1225	3.9841	8.9109	16.833	22.721	0.00883909	0.000564279	0.000281853	0.000458776	0.0547002
HSPA4	18.251	19.793	17.046	14.334	14.44	12.419	7.9808	7.1911	9.5359	9.4449	9.0054	17.292	15.746	4.1633	9.9602	13.861	12.873	14.459	0.0108856	0.000650738	0.0831531	0.0707425	0.00729827
FKBP4	6.7241	9.8964	5.6821	10.512	2.888	11.464	17.957	22.601	23.31	19.939	14.008	22.378	7.3482	16.653	13.944	1.9802	3.9608	7.2294	0.789756	0.0027505	0.0152842	0.161439	0.200295
AP2B1	10.566	17.814	17.993	16.245	12.515	4.7767	7.9808	11.3	12.715	12.593	7.0042	6.1032	8.3979	14.572	4.9801	13.861	16.833	16.524	0.362877	0.164481	0.0960535	0.174421	0.919624
EEF1G	13.448	10.886	12.311	15.29	19.253	10.509	12.969	11.3	9.5359	13.643	8.0048	8.1376	11.547	8.3266	5.9761	10.891	10.892	7.2294	0.347375	0.48695	0.316714	0.112804	0.149413
IARS	18.251	21.772	15.152	9.5559	5.776	9.5534	3.9904	1.0273	5.2977	13.643	13.008	10.172	9.4477	11.449	11.952	17.822	19.804	15.492	0.0116073	0.00285017	0.0491378	0.0224892	0.778836
NPM1	13.448	14.845	15.152	12.423	10.589	10.509	11.971	10.273	12.715	12.593	12.007	15.258	8.3979	14.572	16.932	13.861	9.9019	17.557	0.0154202	0.0339196	0.349484	0.67295	0.770745
DDX39B	12.488	6.9275	8.5232	14.334	10.589	10.509	14.964	10.273	9.5359	13.643	9.0054	5.086	12.597	10.408	11.952	12.871	16.833	17.557	0.295981	0.391078	0.982832	0.258149	0.0430921
ACO2	10.566	8.9068	7.5762	8.6003	7.7013	4.7767	14.964	15.409	18.012	17.84	11.007	14.241	12.597	18.735	18.924	10.891	11.882	14.459	0.239727	0.00521007	0.0681145	0.0263761	0.0684712
CANX	13.448	17.814	13.258	10.512	9.6267	11.464	9.976	11.3	6.3573	10.494	11.007	12.206	13.647	8.3266	5.9761	13.861	14.853	13.426	0.0526814	0.0549652	0.0836091	0.111502	0.635049
GARS	16.33	11.876	11.364	9.5559	10.589	7.6427	8.9784	11.3	6.3573	8.3955	6.0036	11.189	16.796	16.653	17.928	17.822	21.784	19.623	0.0942438	0.112624	0.0988071	0.0729252	0.0282446
EFTUD2	13.448	10.886	12.311	14.334	9.6267	7.6427	8.9784	15.409	13.774	17.84	13.008	16.275	15.746	11.449	18.924	17.822	6.9314	14.459	0.471948	0.818851	0.0951306	0.239835	0.80839
VPS35	5.7635	6.9275	8.5232	10.512	13.477	10.509	11.971	16.437	9.5359	6.2966	10.006	12.206	14.696	20.817	10.956	18.812	17.824	15.492	0.0253184	0.0622442	0.270008	0.0477448	0.00124813
HK1	8.6453	6.9275	5.6821	8.6003	11.552	11.464	10.974	15.409	16.953	14.692	16.01	15.258	12.597	11.449	10.956	19.802	12.873	14.459	0.0560228	0.0207659	0.000935879	0.00971535	0.0189679
TARS	15.369	13.855	16.099	5.7336	4.8133	8.598	19.952	8.2184	11.655	4.1977	4.0024	5.086	15.746	21.857	10.956	10.891	9.9019	13.426	0.00269398	0.632457	0.000134165	0.754683	0.0405555
HSPB1	0.96059	1.9793	1.894	6.6892	5.776	8.598	18.954	16.437	14.834	22.038	25.015	26.447	2.0995	4.1633	3.9841	11.881	18.814	11.36	0.00374959	0.000261143	6.86819e-05	0.0704127	0.00689979
ANXA1	27.857	21.772	22.729	18.156	16.365	24.839	1.9952	2.0546	3.1786	2.0989	2.0012	2.0344	0	0	0	24.753	32.676	25.819	0.246761	0.000354342	0.000306852	0.000216866	0.309253
PPP2R1A	10.566	10.886	17.046	18.156	13.477	16.241	11.971	14.382	13.774	13.643	15.009	10.172	11.547	12.49	16.932	11.881	8.9118	12.393	0.280741	0.819558	0.968093	0.774236	0.496765
PRPF8	5.7635	5.9379	12.311	7.6448	9.6267	11.464	10.974	11.3	6.3573	18.89	14.008	16.275	5.2487	9.3675	8.9642	11.881	20.794	14.459	0.55079	0.596515	0.0311586	0.957198	0.0868864
CCT5	20.172	7.9171	14.205	3.8224	10.589	11.464	10.974	14.382	12.715	12.593	10.006	10.172	11.547	14.572	10.956	8.9109	10.892	8.2621	0.270481	0.720981	0.431864	0.663633	0.260894
XPO1	10.566	14.845	15.152	6.6892	11.552	12.419	12.969	7.1911	4.2382	5.2472	8.0048	9.1548	10.497	11.449	10.956	20.792	14.853	13.426	0.227437	0.142874	0.0323152	0.165076	0.352459
RPN1	5.7635	7.9171	9.4702	8.6003	8.664	7.6427	12.969	10.273	13.774	17.84	12.007	12.206	13.647	14.572	14.94	8.9109	5.9412	5.1638	0.63009	0.0375233	0.0453481	0.00427819	0.541599
CALM1	8.6453	7.9171	11.364	19.112	11.552	11.464	5.9856	7.1911	6.3573	12.593	15.009	9.1548	11.547	10.408	15.936	13.861	8.9118	11.36	0.159492	0.0649902	0.21437	0.169575	0.307956
IPO5	22.093	12.865	21.782	12.423	17.328	21.017	14.964	14.382	8.4764	7.346	6.0036	6.1032	3.1492	7.2858	3.9841	14.852	13.863	8.2621	0.63812	0.160637	0.0152619	0.0126171	0.145887
IMMT	11.527	13.855	12.311	9.5559	10.589	12.419	12.969	7.1911	14.834	9.4449	10.006	10.172	14.696	11.449	15.936	9.901	10.892	9.2949	0.188883	0.72682	0.020041	0.385418	0.0374976
ATIC	14.409	10.886	13.258	1.9112	11.552	10.509	4.988	3.0819	3.1786	19.939	12.007	14.241	17.846	17.694	15.936	10.891	6.9314	17.557	0.206377	0.00166341	0.379681	0.023258	0.762464
RNH1	12.488	5.9379	10.417	14.334	12.515	13.375	4.988	7.1911	3.1786	13.643	11.007	12.206	15.746	17.694	21.912	13.861	13.863	18.59	0.131156	0.116929	0.267981	0.0291469	0.0798088
VCL	14.409	16.824	22.729	14.334	12.515	16.241	1.9952	5.1365	12.715	7.346	4.0024	4.0688	8.3979	4.1633	4.9801	11.881	18.814	20.655	0.249934	0.0476957	0.00898891	0.0121577	0.822664
IPO7	14.409	13.855	18.94	18.156	18.291	20.062	14.964	11.3	12.715	6.2966	12.007	8.1376	3.1492	8.3266	4.9801	7.9208	11.882	7.2294	0.146339	0.228855	0.0410951	0.00977703	0.0361099
UGDH	9.6059	7.9171	7.5762	9.5559	15.403	9.5534	11.971	12.328	16.953	24.137	25.015	23.396	8.3979	10.408	8.9642	7.9208	3.9608	2.0655	0.200259	0.0353468	3.54168e-05	0.36257	0.112826
PRDX1	11.527	10.886	8.5232	12.423	7.7013	3.8214	10.974	17.464	15.893	9.4449	15.009	14.241	12.597	15.612	10.956	8.9109	6.9314	7.2294	0.428799	0.107314	0.25867	0.169962	0.0760474
PFKP	12.488	14.845	10.417	18.156	15.403	22.928	4.988	6.1638	6.3573	13.643	17.01	19.327	9.4477	8.3266	4.9801	9.901	7.9216	3.0983	0.07001	0.00747875	0.122597	0.0543088	0.078851
TUBA1B	26.896	36.617	40.722	51.602	51.021	52.544	34.916	32.873	29.667	44.076	45.027	45.774	47.238	41.633	44.821	61.386	53.471	56.802	0.0146451	0.632741	0.0686651	0.0899132	0.00874993
WDR1	16.33	15.834	20.835	21.979	15.403	16.241	9.976	9.2457	13.774	3.1483	6.0036	4.0688	7.3482	9.3675	7.9682	5.9406	7.9216	5.1638	0.940261	0.0347496	0.00180811	0.00514138	0.00319575
CAP1	17.291	10.886	11.364	8.6003	11.552	19.107	11.971	9.2457	11.655	13.643	6.0036	6.1032	8.3979	13.531	8.9642	13.861	9.9019	11.36	0.981202	0.375714	0.231616	0.333589	0.566776
DNM1L	18.251	15.834	13.258	12.423	8.664	16.241	10.974	13.355	11.655	11.544	13.008	6.1032	10.497	8.3266	6.9721	13.861	9.9019	10.328	0.271542	0.0778745	0.0943829	0.0153691	0.0819108
TAGLN2	6.7241	3.9586	7.5762	10.512	11.552	15.285	9.976	7.1911	6.3573	9.4449	10.006	7.1204	10.497	6.245	9.9602	22.772	18.814	14.459	0.0247374	0.31959	0.11978	0.178333	0.00880252
PSME2	8.6453	9.8964	13.258	11.467	10.589	15.285	11.971	13.355	9.5359	13.643	13.008	12.206	15.746	15.612	9.9602	7.9208	10.892	10.328	0.406629	0.595618	0.17735	0.248656	0.619921
SYNCRIP	13.448	11.876	15.152	5.7336	9.6267	8.598	12.969	13.355	11.655	9.4449	14.008	11.189	6.2985	12.49	11.952	11.881	8.9118	7.2294	0.0214022	0.482694	0.299179	0.213301	0.0663351
TCP1	15.369	10.886	17.046	13.378	17.328	12.419	9.976	8.2184	10.595	11.544	10.006	4.0688	9.4477	11.449	13.944	9.901	5.9412	7.2294	0.981471	0.070193	0.114434	0.27873	0.0363265
ILF2	19.212	8.9068	13.258	11.467	15.403	7.6427	7.9808	14.382	13.774	12.593	13.008	15.258	9.4477	13.531	13.944	6.9307	10.892	8.2621	0.573126	0.654402	0.958261	0.677307	0.187006
YWHAQ	19.212	13.855	17.993	9.5559	16.365	17.196	14.964	25.682	14.834	22.038	19.011	15.258	24.144	23.939	20.916	27.723	24.755	15.492	0.41479	0.727633	0.529603	0.0361671	0.233923
CLIC1	12.488	4.9482	9.4702	19.112	12.515	17.196	9.976	13.355	11.655	6.2966	10.006	11.189	12.597	6.245	11.952	10.891	8.9118	9.2949	0.0678108	0.324292	0.944656	0.686001	0.764056
CCT8	15.369	16.824	12.311	12.423	11.552	13.375	9.976	8.2184	4.2382	8.3955	10.006	8.1376	6.2985	2.0817	12.948	7.9208	9.9019	7.2294	0.170793	0.0269774	0.0145868	0.0874983	0.0139559
KHSRP	18.251	10.886	17.046	9.5559	6.7387	13.375	6.9832	7.1911	8.4764	8.3955	8.0048	6.1032	13.647	10.408	11.952	9.901	8.9118	8.2621	0.138778	0.0280637	0.0297922	0.240849	0.0522524
MACF1	25.936	28.7	18.94	21.023	25.029	15.285	0	0	0	3.1483	4.0024	2.0344	0	0	0	18.812	23.765	18.59	0.371141	0.00107739	0.00191968	0.00107739	0.285729
RPLP2	11.527	12.865	10.417	15.29	14.44	11.464	12.969	11.3	14.834	8.3955	9.0054	11.189	10.497	12.49	12.948	13.861	10.892	12.393	0.192323	0.31334	0.133761	0.734715	0.522022
INF2	16.33	8.9068	11.364	11.467	11.552	3.8214	13.966	11.3	11.655	15.741	19.011	13.224	1.0497	1.0408	0.99602	13.861	16.833	17.557	0.388588	0.965774	0.240319	0.00690242	0.18939
UBR4	16.33	10.886	15.152	11.467	20.216	13.375	8.9784	12.328	10.595	6.2966	3.0018	4.0688	3.1492	5.2042	5.9761	11.881	12.873	14.459	0.788661	0.142683	0.00727445	0.00731034	0.593584
SERPINH1	12.488	13.855	9.4702	6.6892	14.44	14.33	3.9904	9.2457	7.4168	12.593	15.009	7.1204	8.3979	11.449	9.9602	11.881	15.843	15.492	0.969217	0.0659886	0.898218	0.270357	0.244783
ACADVL	6.7241	6.9275	7.5762	14.334	8.664	10.509	13.966	13.355	9.5359	14.692	10.006	14.241	1.0497	4.1633	0	18.812	15.843	13.426	0.0725409	0.0209179	0.0175682	0.0138864	0.00477124
DDX3X	15.369	11.876	8.5232	8.6003	4.8133	9.5534	11.971	12.328	5.2977	9.4449	14.008	13.224	13.647	9.3675	4.9801	15.842	14.853	11.36	0.156505	0.533417	0.906699	0.461993	0.431642
LAP3	13.448	10.886	11.364	4.778	6.7387	3.8214	21.947	27.737	24.37	5.2472	4.0024	9.1548	8.3979	11.449	10.956	9.901	4.951	4.1311	0.00431717	0.00231807	0.0295767	0.255309	0.047182
PHGDH	4.8029	5.9379	8.5232	0	0	0	10.974	8.2184	8.4764	6.2966	4.0024	7.1204	39.89	33.307	27.889	13.861	9.9019	6.1966	0.00430413	0.117579	0.691947	0.00169743	0.222642
CCT6A	14.409	12.865	18.94	9.5559	6.7387	10.509	6.9832	15.409	5.2977	8.3955	7.0042	8.1376	3.1492	5.2042	11.952	11.881	9.9019	10.328	0.039346	0.163267	0.0156428	0.0552894	0.0705269
BASP1	14.409	10.886	17.993	15.29	12.515	14.33	7.9808	8.2184	7.4168	28.335	20.012	16.275	0	0	0	5.9406	6.9314	7.2294	0.870217	0.0336992	0.158841	0.00215373	0.0208164
PSME1	12.488	10.886	11.364	11.467	6.7387	5.732	15.962	13.355	12.715	11.544	10.006	12.206	10.497	6.245	10.956	5.9406	5.9412	9.2949	0.120633	0.0917366	0.705542	0.210032	0.0204463
PGD	5.7635	6.9275	7.5762	6.6892	4.8133	7.6427	14.964	15.409	19.072	7.346	8.0048	11.189	9.4477	19.776	15.936	5.9406	4.951	6.1966	0.723703	0.00228807	0.182944	0.0534639	0.17957
TMPO	11.527	8.9068	6.6292	14.334	8.664	12.419	16.959	11.3	11.655	7.346	5.003	9.1548	4.199	6.245	11.952	9.901	8.9118	8.2621	0.27156	0.137709	0.374701	0.597621	0.998007
MYH14	0	0	0	9.5559	11.552	13.375	36.911	36.983	39.203	29.384	39.023	38.654	20.995	16.653	12.948	0	0	0	0.000478743	9.48887e-07	0.000347455	0.00191879	#DIV/0!
PABPC1	13.448	14.845	12.311	6.6892	11.552	7.6427	3.9904	7.1911	10.595	9.4449	12.007	13.224	9.4477	9.3675	8.9642	10.891	8.9118	16.524	0.041607	0.0372161	0.212422	0.00463481	0.583709
RPLP0	10.566	10.886	13.258	7.6448	11.552	12.419	11.971	16.437	6.3573	11.544	11.007	10.172	11.547	9.3675	8.9642	12.871	11.882	16.524	0.575974	0.995448	0.519155	0.240069	0.254642
CCT2	11.527	9.8964	10.417	12.423	8.664	12.419	11.971	5.1365	8.4764	1.0494	6.0036	1.0172	13.647	8.3266	5.9761	12.871	10.892	5.1638	0.700197	0.362506	0.0100852	0.605888	0.701836
COPB1	11.527	10.886	10.417	16.245	8.664	15.285	5.9856	11.3	11.655	14.692	8.0048	7.1204	4.199	5.2042	7.9682	7.9208	11.882	3.0983	0.365088	0.524492	0.69848	0.0117181	0.265689
IDH2	4.8029	4.9482	3.7881	5.7336	7.7013	3.8214	23.943	18.491	20.131	15.741	19.011	12.206	8.3979	7.2858	8.9642	10.891	6.9314	9.2949	0.352233	0.000591122	0.00507725	0.00379526	0.0199323
TFRC	14.409	11.876	8.5232	8.6003	12.515	14.33	18.954	10.273	8.4764	14.692	8.0048	9.1548	13.647	5.2042	11.952	4.9505	5.9412	5.1638	0.933765	0.804875	0.731425	0.688085	0.0225315
ANXA4	7.6847	11.876	13.258	7.6448	8.664	10.509	9.976	11.3	9.5359	7.346	4.0024	9.1548	11.547	9.3675	9.9602	21.782	27.725	15.492	0.345835	0.722835	0.14281	0.736703	0.0516921
CTSD	1.9212	1.9793	0.94702	11.467	11.552	7.6427	15.962	11.3	12.715	22.038	15.009	14.241	9.4477	8.3266	7.9682	12.871	10.892	13.426	0.00295643	0.0011796	0.00347551	0.000235926	0.000211272
MYH10	20.172	31.669	30.305	22.934	23.104	24.839	26.935	25.682	22.25	15.741	12.007	10.172	0	0	0	25.743	22.774	27.885	0.364757	0.566361	0.0207523	0.0016484	0.650608
DDX5	13.448	8.9068	10.417	8.6003	6.7387	4.7767	8.9784	8.2184	9.5359	13.643	14.008	9.1548	12.597	12.49	12.948	7.9208	5.9412	12.393	0.0715856	0.220781	0.548373	0.261299	0.403771
MTHFD1	3.8423	15.834	14.205	6.6892	7.7013	9.5534	4.988	2.0546	2.1191	13.643	22.013	13.224	7.3482	16.653	8.9642	3.9604	1.9804	4.1311	0.43785	0.10079	0.349383	0.951599	0.106192
NAMPT	20.172	21.772	19.888	19.112	20.216	18.151	11.971	7.1911	11.655	4.1977	4.0024	4.0688	0	0	0.99602	2.9703	4.951	5.1638	0.157849	0.00331802	9.62594e-06	7.2636e-06	5.83018e-05
RPS3	6.7241	9.8964	11.364	5.7336	5.776	11.464	9.976	8.2184	8.4764	9.4449	11.007	14.241	7.3482	10.408	10.956	12.871	6.9314	13.426	0.515546	0.781306	0.319106	0.897647	0.521223
ACLY	8.6453	12.865	15.152	7.6448	11.552	13.375	10.974	10.273	9.5359	6.2966	12.007	6.1032	7.3482	10.408	8.9642	8.9109	9.9019	6.1966	0.620836	0.371847	0.207123	0.189802	0.152818
RTN4	16.33	17.814	19.888	15.29	12.515	8.598	3.9904	5.1365	6.3573	5.2472	8.0048	7.1204	4.199	5.2042	4.9801	11.881	14.853	11.36	0.0556283	0.000485902	0.00103119	0.000252214	0.0239452
GDI2	14.409	12.865	11.364	13.378	18.291	15.285	15.962	20.546	18.012	15.741	16.01	18.31	17.846	23.939	15.936	16.832	11.882	23.754	0.174008	0.0291572	0.0336621	0.0684493	0.264268
QARS	13.448	9.8964	11.364	8.6003	10.589	10.509	6.9832	9.2457	9.5359	3.1483	6.0036	5.086	10.497	9.3675	14.94	6.9307	7.9216	7.2294	0.242315	0.0849809	0.006844	0.987919	0.0171243
CAPNS1	10.566	11.876	11.364	8.6003	12.515	14.33	16.959	11.3	11.655	9.4449	10.006	8.1376	7.3482	7.2858	7.9682	12.871	12.873	6.1966	0.7683	0.337302	0.0367944	0.00104727	0.796627
KIF5B	6.7241	2.9689	10.417	9.5559	12.515	12.419	6.9832	4.1092	4.2382	16.791	14.008	11.189	8.3979	11.449	10.956	18.812	13.863	12.393	0.111978	0.534264	0.0535021	0.203755	0.045392
HNRNPL	8.6453	10.886	11.364	9.5559	10.589	9.5534	8.9784	11.3	4.2382	6.2966	7.0042	16.275	14.696	7.2858	8.9642	5.9406	7.9216	8.2621	0.682454	0.396387	0.901065	0.994707	0.0575595
DPP3	5.7635	6.9275	11.364	7.6448	9.6267	10.509	22.945	19.519	16.953	12.593	13.008	16.275	9.4477	5.2042	11.952	2.9703	4.951	4.1311	0.550011	0.00838184	0.0452063	0.76072	0.0903898
ILF3	11.527	10.886	15.152	4.778	6.7387	4.7767	7.9808	11.3	6.3573	13.643	9.0054	13.224	11.547	12.49	7.9682	9.901	7.9216	9.2949	0.00871234	0.113703	0.790775	0.387588	0.074413
CCT7	6.7241	13.855	12.311	6.6892	12.515	6.6874	10.974	7.1911	10.595	7.346	6.0036	10.172	4.199	8.3266	9.9602	14.852	11.882	10.328	0.467562	0.608056	0.278095	0.277631	0.613185
TXNRD1	4.8029	9.8964	10.417	13.378	19.253	20.062	12.969	6.1638	4.2382	4.1977	3.0018	3.0516	3.1492	6.245	9.9602	13.861	15.843	16.524	0.0292438	0.864455	0.0539136	0.510455	0.0229891
HDGF	7.6847	8.9068	11.364	5.7336	7.7013	8.598	4.988	4.1092	7.4168	11.544	14.008	8.1376	13.647	15.612	11.952	6.9307	9.9019	10.328	0.223945	0.0599421	0.396907	0.043218	0.870131
RHOC	4.8029	5.9379	7.5762	16.245	12.515	11.464	10.974	9.2457	10.595	7.346	8.0048	5.086	8.3979	9.3675	8.9642	8.9109	9.9019	15.492	0.0116753	0.0122906	0.586259	0.0302519	0.0726683
HIST2H2AA3	9.6059	8.9068	9.4702	3.8224	10.589	6.6874	10.974	8.2184	10.595	12.593	13.008	9.1548	13.647	12.49	8.9642	9.901	9.9019	9.2949	0.309382	0.535547	0.142702	0.171095	0.275448
TUFM	2.8818	4.9482	6.6292	2.8668	5.776	5.732	14.964	11.3	10.595	9.4449	9.0054	9.1548	7.3482	8.3266	9.9602	9.901	10.892	8.2621	0.985443	0.0125966	0.0159275	0.0482116	0.0214882
PRDX6	4.8029	7.9171	6.6292	6.6892	9.6267	9.5534	12.969	9.2457	9.5359	8.3955	5.003	9.1548	6.2985	4.1633	6.9721	5.9406	8.9118	8.2621	0.175909	0.0509332	0.532116	0.633301	0.381171
USP5	4.8029	4.9482	9.4702	11.467	11.552	10.509	13.966	12.328	11.655	9.4449	10.006	9.1548	2.0995	10.408	5.9761	13.861	10.892	6.1966	0.038364	0.0205014	0.114136	0.935334	0.222121
RARS	12.488	9.8964	13.258	13.378	13.477	13.375	3.9904	8.2184	6.3573	11.544	7.0042	7.1204	8.3979	6.245	9.9602	10.891	5.9412	7.2294	0.207233	0.0232062	0.139691	0.0678895	0.0982869
PSAP	6.7241	3.9586	6.6292	7.6448	5.776	8.598	5.9856	6.1638	14.834	9.4449	4.0024	9.1548	12.597	6.245	5.9761	11.881	11.882	10.328	0.270559	0.351198	0.424891	0.346235	0.00585524
MAP4	7.6847	9.8964	5.6821	12.423	14.44	8.598	2.9928	2.0546	2.1191	1.0494	6.0036	7.1204	11.547	5.2042	9.9602	10.891	9.9019	10.328	0.125121	0.012864	0.245363	0.637978	0.104257
HNRNPA1	6.7241	8.9068	12.311	7.6448	9.6267	8.598	8.9784	7.1911	7.4168	5.2472	16.01	9.1548	10.497	5.2042	13.944	6.9307	5.9412	8.2621	0.709027	0.446131	0.827533	0.859892	0.266583
SDHA	7.6847	7.9171	9.4702	11.467	9.6267	12.419	12.969	13.355	16.953	8.3955	11.007	11.189	4.199	6.245	3.9841	2.9703	8.9118	9.2949	0.0471638	0.011916	0.15831	0.0177379	0.573824
GSN	4.8029	1.9793	4.7351	10.512	12.515	8.598	15.962	15.409	12.715	22.038	16.01	11.189	4.199	3.1225	6.9721	13.861	13.863	9.2949	0.0102018	0.00136448	0.0184399	0.564798	0.00887359
EEA1	6.7241	4.9482	6.6292	8.6003	8.664	6.6874	10.974	12.328	19.072	4.1977	6.0036	0	5.2487	7.2858	3.9841	10.891	19.804	14.459	0.0958054	0.0354465	0.222172	0.624214	0.0279571
RPSA	8.6453	13.855	13.258	14.334	4.8133	9.5534	9.976	8.2184	8.4764	9.4449	12.007	8.1376	11.547	17.694	11.952	11.881	5.9412	8.2621	0.503473	0.155742	0.362052	0.521091	0.248038
TNKS1BP1	2.8818	3.9586	4.7351	8.6003	9.6267	6.6874	6.9832	6.1638	5.2977	0	2.0012	4.0688	17.846	19.776	20.916	10.891	14.853	13.426	0.0118752	0.0342325	0.228426	0.000115577	0.00196961
DDB1	4.8029	8.9068	7.5762	8.6003	4.8133	5.732	6.9832	6.1638	4.2382	7.346	10.006	8.1376	9.4477	6.245	9.9602	8.9109	7.9216	17.557	0.689831	0.422649	0.386602	0.434378	0.255049
EEF1D	14.409	12.865	10.417	10.512	6.7387	9.5534	10.974	8.2184	11.655	8.3955	12.007	9.1548	9.4477	9.3675	11.952	7.9208	3.9608	7.2294	0.0889677	0.219081	0.165368	0.184001	0.0213203
DSP	4.8029	5.9379	6.6292	7.6448	12.515	8.598	10.974	12.328	13.774	18.89	31.019	31.533	0	0	0.99602	0	0	0	0.0744495	0.00246213	0.00685177	0.000961404	0.000405693
PARP1	13.448	4.9482	11.364	3.8224	0.96267	3.8214	8.9784	12.328	9.5359	5.2472	6.0036	5.086	15.746	15.612	8.9642	2.9703	4.951	10.328	0.0611109	0.902317	0.157055	0.358806	0.318756
LARS	10.566	17.814	18.94	11.467	3.8507	6.6874	4.988	4.1092	4.2382	3.1483	5.003	3.0516	6.2985	9.3675	8.9642	13.861	8.9118	20.655	0.0701402	0.0127058	0.0111643	0.0537573	0.777792
HIST1H2BB	8.6453	11.876	10.417	8.6003	3.8507	1.9107	7.9808	7.1911	7.4168	8.3955	5.003	4.0688	9.4477	10.408	8.9642	4.9505	4.951	7.2294	0.0655976	0.0445764	0.0495861	0.529111	0.0187315
PA2G4	9.6059	16.824	6.6292	10.512	7.7013	11.464	5.9856	8.2184	10.595	7.346	10.006	10.172	8.3979	9.3675	11.952	10.891	9.9019	6.1966	0.744731	0.451818	0.590889	0.745859	0.578133
WARS	6.7241	12.865	13.258	9.5559	7.7013	10.509	8.9784	8.2184	7.4168	8.3955	8.0048	7.1204	11.547	10.408	7.9682	4.9505	5.9412	13.426	0.497149	0.273313	0.221522	0.701301	0.451398
ACTR3	6.7241	11.876	8.5232	12.423	10.589	12.419	9.976	10.273	5.2977	6.2966	5.003	7.1204	6.2985	11.449	5.9761	6.9307	7.9216	5.1638	0.16425	0.82356	0.149818	0.651965	0.238525
NSFL1C	11.527	11.876	9.4702	11.467	9.6267	14.33	5.9856	8.2184	4.2382	9.4449	8.0048	4.0688	10.497	9.3675	9.9602	9.901	10.892	10.328	0.614885	0.0249197	0.0997277	0.282187	0.507572
ALDH18A1	11.527	9.8964	5.6821	8.6003	9.6267	6.6874	11.971	12.328	12.715	9.4449	12.007	7.1204	10.497	10.408	14.94	6.9307	3.9608	4.1311	0.726042	0.132908	0.837998	0.273279	0.112967
LMNB2	7.6847	3.9586	10.417	12.423	5.776	9.5534	12.969	9.2457	13.774	5.2472	7.0042	10.172	9.4477	11.449	9.9602	17.822	17.824	13.426	0.518741	0.117586	0.961592	0.210036	0.0193111
FUBP1	5.7635	5.9379	3.7881	9.5559	10.589	8.598	6.9832	10.273	11.655	12.593	13.008	9.1548	9.4477	14.572	8.9642	5.9406	3.9608	5.1638	0.00792006	0.0445265	0.0101853	0.0386267	0.88252
PPIB	6.7241	5.9379	6.6292	9.5559	5.776	3.8214	6.9832	7.1911	11.655	10.494	9.0054	10.172	12.597	11.449	5.9761	6.9307	5.9412	4.1311	0.979739	0.23089	0.00256702	0.157139	0.423406
SF3B3	13.448	10.886	10.417	6.6892	6.7387	7.6427	7.9808	3.0819	7.4168	11.544	12.007	10.172	9.4477	11.449	11.952	6.9307	9.9019	9.2949	0.010041	0.0401866	0.769206	0.628863	0.0927542
PRKCSH	12.488	9.8964	9.4702	4.778	7.7013	9.5534	10.974	10.273	9.5359	8.3955	10.006	14.241	9.4477	8.3266	6.9721	5.9406	7.9216	5.1638	0.12308	0.746273	0.900976	0.115917	0.0267766
PSMD1	9.6059	7.9171	9.4702	8.6003	9.6267	9.5534	5.9856	4.1092	8.4764	10.494	10.006	8.1376	8.3979	9.3675	6.9721	10.891	10.892	9.2949	0.700474	0.110914	0.575196	0.441839	0.14745
STIP1	11.527	12.865	14.205	7.6448	7.7013	9.5534	3.9904	5.1365	6.3573	5.2472	10.006	12.206	5.2487	5.2042	4.9801	10.891	5.9412	13.426	0.0101292	0.00171953	0.165916	0.000577353	0.298779
PGAM1	10.566	7.9171	7.5762	7.6448	10.589	8.598	12.969	8.2184	10.595	8.3955	13.008	12.206	6.2985	7.2858	9.9602	5.9406	6.9314	7.2294	0.850682	0.315882	0.214615	0.593053	0.123938
ESYT1	5.7635	5.9379	8.5232	8.6003	9.6267	7.6427	5.9856	4.1092	9.5359	10.494	6.0036	21.361	8.3979	5.2042	7.9682	6.9307	9.9019	17.557	0.150619	0.918811	0.274439	0.754751	0.224416
VDAC2	11.527	6.9275	11.364	10.512	6.7387	9.5534	11.971	9.2457	18.012	8.3955	10.006	10.172	10.497	6.245	12.948	5.9406	9.9019	6.1966	0.6222	0.354291	0.809275	0.986999	0.259848
PPA1	9.6059	9.8964	9.4702	10.512	8.664	7.6427	7.9808	7.1911	3.1786	5.2472	8.0048	10.172	7.3482	9.3675	7.9682	6.9307	3.9608	6.1966	0.445399	0.0765624	0.265695	0.0791761	0.0117621
AP2A1	8.6453	12.865	9.4702	13.378	7.7013	8.598	6.9832	6.1638	4.2382	5.2472	7.0042	6.1032	9.4477	8.3266	10.956	8.9109	8.9118	8.2621	0.852067	0.0411697	0.0386402	0.643128	0.280611
SLC25A6	12.488	4.9482	2.8411	11.467	10.589	3.8214	5.9856	9.2457	12.715	8.3955	10.006	9.1548	12.597	11.449	5.9761	10.891	13.863	10.328	0.64866	0.507262	0.459124	0.414401	0.18966
MVP	3.8423	1.9793	1.894	9.5559	13.477	11.464	5.9856	7.1911	6.3573	6.2966	5.003	4.0688	2.0995	3.1225	2.9881	19.802	27.725	23.754	0.00234404	0.00567156	0.0480802	0.82831	0.000871141
HNRNPA3	6.7241	3.9586	9.4702	5.7336	11.552	6.6874	10.974	3.0819	12.715	15.741	5.003	9.1548	17.846	12.49	9.9602	5.9406	5.9412	5.1638	0.624315	0.547761	0.406806	0.0756976	0.555506
SRP72	7.6847	2.9689	6.6292	10.512	11.552	8.598	12.969	13.355	13.774	9.4449	7.0042	8.1376	4.199	12.49	6.9721	8.9109	8.9118	8.2621	0.0558103	0.00628293	0.201248	0.493525	0.112187
RNPEP	3.8423	2.9689	4.7351	7.6448	4.8133	4.7767	3.9904	12.328	13.774	9.4449	11.007	6.1032	15.746	17.694	17.928	3.9604	3.9608	4.1311	0.153451	0.116136	0.0310148	0.000102476	0.758823
RAB7A	7.6847	5.9379	7.5762	2.8668	5.776	4.7767	8.9784	10.273	13.774	12.593	6.0036	13.224	8.3979	8.3266	7.9682	12.871	13.863	9.2949	0.0644245	0.062625	0.210586	0.115282	0.0299285
SLC3A2	5.7635	7.9171	1.894	3.8224	4.8133	4.7767	9.976	10.273	11.655	10.494	6.0036	3.0516	18.895	7.2858	5.9761	8.9109	4.951	7.2294	0.708058	0.0413922	0.659697	0.283674	0.431201
PCBP1	11.527	7.9171	10.417	2.8668	6.7387	3.8214	6.9832	8.2184	11.655	11.544	9.0054	13.224	10.497	5.2042	10.956	9.901	7.9216	7.2294	0.0256427	0.599503	0.46742	0.642741	0.295871
CTNNA1	9.6059	14.845	9.4702	6.6892	2.888	9.5534	8.9784	10.273	15.893	12.593	14.008	8.1376	4.199	3.1225	1.992	12.871	10.892	8.2621	0.132868	0.889818	0.918513	0.0120474	0.789694
ATP2A2	14.409	15.834	6.6292	10.512	10.589	5.732	16.959	14.382	8.4764	6.2966	6.0036	6.1032	4.199	5.2042	1.992	1.9802	1.9804	3.0983	0.365384	0.809183	0.0978506	0.0479302	0.0261732
SARS	4.8029	8.9068	6.6292	4.778	6.7387	4.7767	5.9856	6.1638	4.2382	13.643	11.007	6.1032	15.746	12.49	16.932	1.9802	5.9412	12.393	0.376031	0.380217	0.238509	0.00968557	0.99812
USO1	16.33	11.876	14.205	6.6892	8.664	10.509	8.9784	6.1638	9.5359	3.1483	6.0036	4.0688	17.846	9.3675	12.948	3.9604	7.9216	7.2294	0.0312058	0.0234028	0.00318681	0.800271	0.0118891
SLC9A3R1	1.9212	1.9793	3.7881	1.9112	1.9253	1.9107	15.962	15.409	20.131	14.692	16.01	13.224	9.4477	10.408	11.952	7.9208	4.951	3.0983	0.350561	0.000821605	0.000281673	0.00108006	0.145999
TNPO1	7.6847	13.855	10.417	13.378	10.589	10.509	6.9832	7.1911	8.4764	6.2966	8.0048	4.0688	5.2487	7.2858	6.9721	6.9307	10.892	10.328	0.698805	0.168026	0.0992588	0.0935827	0.590492
SFN	17.291	14.845	16.099	17.201	21.179	17.196	6.9832	11.3	8.4764	22.038	22.013	22.378	24.144	33.307	24.901	6.9307	8.9118	0	0.178851	0.00782273	0.00106433	0.0196787	0.0180435
ETF1	10.566	4.9482	5.6821	4.778	6.7387	4.7767	3.9904	10.273	5.2977	10.494	8.0048	12.206	8.3979	12.49	8.9642	9.901	8.9118	4.1311	0.433815	0.844321	0.21337	0.256018	0.82762
RPL12	12.488	12.865	11.364	8.6003	8.664	10.509	7.9808	6.1638	6.3573	12.593	11.007	9.1548	6.2985	12.49	10.956	11.881	6.9314	8.2621	0.0180711	0.00178934	0.292704	0.291726	0.106147
SOD1	4.8029	5.9379	5.6821	5.7336	5.776	6.6874	11.971	10.273	8.4764	7.346	9.0054	7.1204	8.3979	7.2858	12.948	15.842	11.882	15.492	0.271151	0.0110639	0.0267221	0.082518	0.00243045
UPF1	2.8818	3.9586	7.5762	10.512	9.6267	9.5534	5.9856	5.1365	3.1786	7.346	9.0054	13.224	4.199	4.1633	6.9721	5.9406	9.9019	6.1966	0.024788	0.98239	0.0883716	0.865734	0.254522
HSPH1	7.6847	6.9275	14.205	4.778	6.7387	6.6874	14.964	14.382	14.834	13.643	8.0048	13.224	10.497	11.449	10.956	3.9604	7.9216	2.0655	0.214232	0.0915831	0.529732	0.589769	0.160709
GFPT1	4.8029	6.9275	9.4702	12.423	9.6267	9.5534	4.988	5.1365	10.595	3.1483	6.0036	0	4.199	7.2858	10.956	5.9406	2.9706	4.1311	0.103018	0.947427	0.141527	0.870199	0.164867
CCT3	9.6059	4.9482	6.6292	2.8668	8.664	10.509	11.971	9.2457	12.715	5.2472	7.0042	9.1548	5.2487	9.3675	3.9841	5.9406	8.9118	7.2294	0.920141	0.0691519	0.96852	0.705478	0.86154
LRRC59	6.7241	8.9068	10.417	5.7336	4.8133	4.7767	10.974	10.273	12.715	9.4449	9.0054	7.1204	9.4477	6.245	9.9602	9.901	8.9118	12.393	0.0328636	0.111233	0.907624	0.937639	0.312943
HIST1H1C	5.7635	7.9171	5.6821	6.6892	5.776	4.7767	10.974	12.328	6.3573	9.4449	7.0042	7.1204	9.4477	11.449	7.9682	6.9307	7.9216	11.36	0.483684	0.153179	0.264128	0.0638558	0.209583
EZR	12.488	15.834	13.258	7.6448	20.216	12.419	12.969	16.437	12.715	7.346	6.0036	9.1548	11.547	11.449	8.9642	6.9307	11.882	12.393	0.914712	0.91409	0.00954738	0.0717864	0.161167
ETFA	9.6059	3.9586	5.6821	7.6448	5.776	6.6874	9.976	16.437	11.655	10.494	12.007	9.1548	7.3482	10.408	9.9602	5.9406	6.9314	7.2294	0.878008	0.0701755	0.0905875	0.216206	0.876161
SF3B1	4.8029	5.9379	7.5762	6.6892	5.776	6.6874	2.9928	6.1638	6.3573	12.593	11.007	9.1548	10.497	11.449	13.944	7.9208	7.9216	6.1966	0.762389	0.528547	0.0197115	0.0109308	0.278042
SUCLG2	15.369	8.9068	10.417	6.6892	8.664	6.6874	7.9808	8.2184	9.5359	6.2966	6.0036	8.1376	7.3482	14.572	12.948	8.9109	5.9412	6.1966	0.110004	0.211721	0.0826195	0.985046	0.104217
ALDH2	4.8029	3.9586	9.4702	8.6003	13.477	9.5534	32.921	28.764	29.667	0	0	0	0	0	0	0	0	0	0.120811	0.000331982	0.0238875	0.0238875	0.0238875
MARCKS	9.6059	9.8964	11.364	7.6448	2.888	6.6874	8.9784	8.2184	5.2977	10.494	10.006	10.172	5.2487	8.3266	8.9642	11.881	11.882	9.2949	0.0427073	0.0888123	0.913906	0.0940911	0.51327
EIF2S1	9.6059	9.8964	7.5762	12.423	13.477	6.6874	7.9808	9.2457	7.4168	16.791	13.008	9.1548	12.597	11.449	6.9721	6.9307	2.9706	7.2294	0.456937	0.422004	0.163454	0.520119	0.0998569
COPB2	1.9212	3.9586	3.7881	5.7336	3.8507	5.732	11.971	13.355	10.595	8.3955	7.0042	13.224	8.3979	7.2858	5.9761	5.9406	6.9314	7.2294	0.106034	0.00105194	0.0339201	0.0139492	0.0102137
CAPN1	2.8818	0	0.94702	4.778	5.776	5.732	13.966	17.464	9.5359	9.4449	12.007	11.189	3.1492	5.2042	3.9841	4.9505	5.9412	9.2949	0.0102517	0.00717222	0.00107173	0.0521607	0.0252232
PPP1CA	10.566	6.9275	7.5762	5.7336	8.664	7.6427	6.9832	6.1638	9.5359	9.4449	10.006	8.1376	8.3979	6.245	7.9682	10.891	5.9412	10.328	0.513958	0.626608	0.538505	0.562448	0.735594
NARS	11.527	10.886	3.7881	4.778	8.664	5.732	3.9904	10.273	3.1786	6.2966	4.0024	6.1032	9.4477	8.3266	13.944	4.9505	8.9118	3.0983	0.441037	0.431734	0.275211	0.574929	0.364691
CPNE3	5.7635	5.9379	7.5762	11.467	10.589	11.464	3.9904	7.1911	10.595	10.494	7.0042	11.189	9.4477	11.449	12.948	4.9505	5.9412	2.0655	0.00183728	0.69736	0.091371	0.0141265	0.179885
OTUB1	5.7635	1.9793	3.7881	7.6448	7.7013	5.732	10.974	10.273	6.3573	11.544	9.0054	9.1548	8.3979	11.449	8.9642	3.9604	7.9216	9.2949	0.0663586	0.0412006	0.0114285	0.0161104	0.172243
MYL6	4.8029	9.8964	6.6292	10.512	8.664	11.464	7.9808	9.2457	10.595	6.2966	10.006	5.086	5.2487	7.2858	5.9761	11.881	15.843	12.393	0.142195	0.264728	0.992846	0.589735	0.0320796
MATR3	7.6847	4.9482	10.417	5.7336	6.7387	8.598	4.988	3.0819	6.3573	4.1977	7.0042	7.1204	6.2985	15.612	10.956	6.9307	4.951	7.2294	0.730768	0.193758	0.441242	0.353164	0.490874
NPEPPS	3.8423	3.9586	7.5762	6.6892	3.8507	10.509	8.9784	9.2457	11.655	8.3955	11.007	12.206	10.497	10.408	13.944	4.9505	6.9314	8.2621	0.454609	0.0316923	0.0313124	0.0184651	0.365508
EIF3C	11.527	14.845	10.417	9.5559	9.6267	12.419	5.9856	4.1092	4.2382	4.1977	7.0042	8.1376	4.199	4.1633	6.9721	8.9109	9.9019	9.2949	0.348683	0.00687545	0.030441	0.0116396	0.100653
CCAR2	8.6453	5.9379	8.5232	3.8224	10.589	7.6427	7.9808	10.273	8.4764	2.0989	6.0036	5.086	10.497	6.245	7.9682	8.9109	9.9019	10.328	0.878231	0.343171	0.0881509	0.742463	0.108738
PHB	9.6059	8.9068	5.6821	3.8224	1.9253	8.598	11.971	11.3	11.655	12.593	11.007	9.1548	4.199	6.245	9.9602	6.9307	3.9608	4.1311	0.230614	0.0431209	0.142224	0.575369	0.118965
UQCRC1	8.6453	8.9068	7.5762	9.5559	6.7387	7.6427	6.9832	5.1365	12.715	8.3955	8.0048	8.1376	11.547	8.3266	7.9682	7.9208	5.9412	7.2294	0.689843	0.96834	0.665856	0.495802	0.130391
CTTN	4.8029	2.9689	2.8411	9.5559	6.7387	6.6874	6.9832	8.2184	9.5359	7.346	6.0036	6.1032	11.547	10.408	11.952	8.9109	6.9314	6.1966	0.0224279	0.00837701	0.0184199	0.000584416	0.0208027
SSB	8.6453	4.9482	9.4702	5.7336	10.589	8.598	8.9784	8.2184	6.3573	5.2472	9.0054	13.224	7.3482	8.3266	6.9721	7.9208	5.9412	13.426	0.770156	0.923233	0.6137	0.928167	0.621487
AHCY	11.527	8.9068	6.6292	9.5559	7.7013	4.7767	4.988	10.273	4.2382	8.3955	9.0054	4.0688	14.696	11.449	5.9761	4.9505	3.9608	7.2294	0.445786	0.347047	0.425127	0.593561	0.100912
PYGB	4.8029	4.9482	4.7351	7.6448	7.7013	6.6874	7.9808	2.0546	6.3573	12.593	8.0048	10.172	10.497	8.3266	6.9721	7.9208	4.951	11.36	0.00168081	0.7376	0.0149584	0.0214798	0.154425
NME2	7.6847	3.9586	3.7881	5.7336	3.8507	7.6427	9.976	9.2457	8.4764	7.346	9.0054	5.086	2.0995	4.1633	3.9841	2.9703	2.9706	1.0328	0.7393	0.0382378	0.305424	0.294148	0.119217
SRP68	9.6059	9.8964	5.6821	6.6892	6.7387	9.5534	8.9784	11.3	7.4168	9.4449	10.006	8.1376	7.3482	10.408	11.952	5.9406	7.9216	6.1966	0.680387	0.660301	0.614006	0.475602	0.316738
SEC24C	11.527	12.865	8.5232	8.6003	7.7013	9.5534	7.9808	6.1638	7.4168	7.346	7.0042	8.1376	4.199	8.3266	8.9642	8.9109	6.9314	6.1966	0.165849	0.053	0.0588319	0.125267	0.0753358
RUVBL1	14.409	7.9171	15.152	10.512	4.8133	7.6427	5.9856	6.1638	3.1786	11.544	5.003	8.1376	8.3979	5.2042	6.9721	10.891	6.9314	7.2294	0.162157	0.0414826	0.224956	0.0852366	0.189979
CAD	6.7241	10.886	3.7881	11.467	9.6267	8.598	0.9976	1.0273	0	7.346	8.0048	11.189	5.2487	11.449	5.9761	3.9604	5.9412	8.2621	0.281663	0.0364037	0.510711	0.888258	0.677181
DCTN1	10.566	7.9171	6.6292	6.6892	7.7013	11.464	5.9856	10.273	9.5359	4.1977	8.0048	5.086	6.2985	8.3266	8.9642	6.9307	10.892	10.328	0.900514	0.903386	0.185411	0.737065	0.582379
SEPT9	2.8818	4.9482	5.6821	5.7336	14.44	3.8214	4.988	3.0819	8.4764	5.2472	8.0048	8.1376	7.3482	3.1225	6.9721	4.9505	2.9706	6.1966	0.358816	0.601872	0.105762	0.456037	0.880383
GLUD1	7.6847	6.9275	9.4702	2.8668	5.776	4.7767	9.976	7.1911	10.595	6.2966	7.0042	6.1032	12.597	7.2858	6.9721	5.9406	12.873	5.1638	0.0354728	0.395522	0.123727	0.664108	0.989762
SEC31A	8.6453	6.9275	5.6821	9.5559	5.776	4.7767	1.9952	5.1365	9.5359	6.2966	9.0054	9.1548	4.199	6.245	8.9642	7.9208	15.843	8.2621	0.83221	0.550665	0.446386	0.724183	0.258004
IPO4	8.6453	5.9379	10.417	4.778	6.7387	9.5534	6.9832	10.273	6.3573	12.593	13.008	13.224	14.696	9.3675	14.94	1.9802	0.99019	2.0655	0.528796	0.808005	0.0248257	0.105179	0.00782092
HNRNPM	10.566	11.876	7.5762	9.5559	7.7013	9.5534	7.9808	8.2184	9.5359	2.0989	4.0024	5.086	8.3979	9.3675	3.9841	10.891	7.9216	9.2949	0.491782	0.35345	0.0152526	0.257477	0.699431
IMPDH2	11.527	10.886	17.993	6.6892	7.7013	10.509	2.9928	2.0546	0	6.2966	4.0024	3.0516	3.1492	12.49	6.9721	4.9505	8.9118	3.0983	0.11169	0.00840663	0.0216243	0.16874	0.0515128
RAD23B	9.6059	6.9275	4.7351	7.6448	4.8133	10.509	5.9856	9.2457	3.1786	5.2472	7.0042	7.1204	5.2487	6.245	8.9642	10.891	6.9314	10.328	0.806599	0.693552	0.701223	0.887537	0.288159
PHB2	5.7635	6.9275	9.4702	10.512	8.664	6.6874	12.969	6.1638	6.3573	9.4449	6.0036	6.1032	7.3482	4.1633	12.948	3.9604	6.9314	4.1311	0.471771	0.678944	0.903511	0.797314	0.177991
CAPZA1	9.6059	9.8964	9.4702	5.7336	6.7387	2.866	6.9832	7.1911	4.2382	7.346	9.0054	8.1376	13.647	13.531	7.9682	4.9505	5.9412	2.0655	0.0176271	0.0214405	0.0392909	0.334742	0.0102955
P4HA1	11.527	7.9171	8.5232	1.9112	7.7013	8.598	5.9856	8.2184	5.2977	7.346	8.0048	8.1376	10.497	9.3675	10.956	10.891	12.873	10.328	0.2426	0.118249	0.261398	0.476418	0.206892
LRRFIP1	5.7635	5.9379	7.5762	9.5559	9.6267	5.732	7.9808	8.2184	15.893	10.494	13.008	13.224	6.2985	5.2042	7.9682	7.9208	6.9314	7.2294	0.253559	0.183852	0.00518153	0.951207	0.222351
PSMC2	12.488	4.9482	9.4702	7.6448	5.776	6.6874	3.9904	3.0819	6.3573	7.346	5.003	5.086	9.4477	4.1633	3.9841	6.9307	10.892	7.2294	0.372065	0.134386	0.245447	0.334426	0.819305
DARS	9.6059	6.9275	13.258	6.6892	5.776	10.509	4.988	5.1365	7.4168	6.2966	5.003	5.086	3.1492	7.2858	0.99602	5.9406	6.9314	8.2621	0.386162	0.11021	0.0764207	0.0783603	0.213776
LCP1	28.818	31.669	30.305	10.512	13.477	12.419	0	0	3.1786	1.0494	1.0006	0	0	0	0	0.9901	0	2.0655	0.00011045	2.63631e-05	4.91933e-06	3.26943e-06	8.6905e-06
APRT	4.8029	2.9689	2.8411	7.6448	9.6267	8.598	9.976	6.1638	9.5359	7.346	7.0042	7.1204	6.2985	5.2042	6.9721	10.891	6.9314	11.36	0.00398875	0.0210185	0.00486215	0.0326229	0.0159041
PSMC3	8.6453	3.9586	7.5762	10.512	2.888	9.5534	6.9832	3.0819	6.3573	12.593	9.0054	13.224	13.647	8.3266	9.9602	5.9406	9.9019	10.328	0.75665	0.538398	0.0650169	0.13805	0.372545
MDH1	8.6453	9.8964	5.6821	3.8224	9.6267	3.8214	4.988	10.273	9.5359	4.1977	8.0048	6.1032	4.199	8.3266	10.956	10.891	8.9118	10.328	0.371222	0.930968	0.301457	0.920549	0.227169
PARK7	6.7241	4.9482	5.6821	4.778	10.589	6.6874	4.988	4.1092	7.4168	9.4449	5.003	6.1032	6.2985	9.3675	7.9682	6.9307	5.9412	3.0983	0.4299	0.814054	0.498008	0.11088	0.732547
RPL6	9.6059	11.876	16.099	3.8224	6.7387	8.598	2.9928	6.1638	4.2382	5.2472	7.0042	2.0344	7.3482	5.2042	2.9881	9.901	8.9118	8.2621	0.0596492	0.0188886	0.0316118	0.0322605	0.148705
PSMA7	9.6059	8.9068	10.417	1.9112	9.6267	7.6427	4.988	7.1911	9.5359	9.4449	9.0054	8.1376	9.4477	5.2042	6.9721	6.9307	8.9118	7.2294	0.239557	0.157197	0.250464	0.135607	0.0610176
DLST	7.6847	10.886	10.417	7.6448	10.589	3.8214	1.9952	6.1638	4.2382	4.1977	6.0036	7.1204	8.3979	8.3266	10.956	2.9703	0	2.0655	0.352569	0.0241195	0.0413935	0.758011	0.00387573
APEX1	10.566	16.824	11.364	9.5559	5.776	4.7767	2.9928	4.1092	6.3573	10.494	8.0048	4.0688	11.547	9.3675	6.9721	2.9703	0.99019	2.0655	0.0639536	0.0186167	0.117716	0.200987	0.00597934
ABCF1	6.7241	7.9171	11.364	9.5559	6.7387	8.598	9.976	9.2457	6.3573	6.2966	7.0042	6.1032	8.3979	8.3266	8.9642	8.9109	5.9412	4.1311	0.829984	0.940101	0.195617	0.943775	0.300254
GMPS	7.6847	5.9379	2.8411	5.7336	5.776	5.732	4.988	9.2457	3.1786	8.3955	9.0054	12.206	3.1492	12.49	9.9602	7.9208	7.9216	5.1638	0.863637	0.896807	0.0763842	0.38544	0.420502
ERP29	8.6453	9.8964	8.5232	6.6892	5.776	2.866	11.971	17.464	11.655	3.1483	6.0036	7.1204	9.4477	8.3266	5.9761	6.9307	1.9804	1.0328	0.0338255	0.0731991	0.0463085	0.377079	0.0385985
GOT1	8.6453	8.9068	6.6292	7.6448	11.552	5.732	3.9904	4.1092	8.4764	7.346	7.0042	4.0688	8.3979	6.245	6.9721	6.9307	3.9608	6.1966	0.89978	0.19749	0.203465	0.422323	0.10827
PSMD5	3.8423	1.9793	1.894	4.778	7.7013	3.8214	11.971	11.3	5.2977	7.346	4.0024	6.1032	14.696	11.449	6.9721	9.901	5.9412	7.2294	0.0976076	0.0348931	0.0494759	0.0220086	0.0182397
XPOT	3.8423	9.8964	11.364	5.7336	5.776	10.509	0	0	0	12.593	9.0054	9.1548	5.2487	11.449	4.9801	13.861	14.853	14.459	0.731625	0.0220624	0.506291	0.733342	0.0602783
SEPT11	9.6059	8.9068	3.7881	5.7336	9.6267	9.5534	4.988	7.1911	6.3573	2.0989	1.0006	3.0516	10.497	5.2042	11.952	9.901	6.9314	10.328	0.717176	0.553603	0.0491501	0.551954	0.48784
MCCC2	2.8818	0.98964	2.8411	0.95559	0	0.95534	14.964	13.355	11.655	15.741	14.008	13.224	7.3482	13.531	11.952	0.9901	0	1.0328	0.0843711	0.000628219	0.000239286	0.0112541	0.0922866
RPS4X	6.7241	4.9482	6.6292	8.6003	7.7013	7.6427	1.9952	9.2457	7.4168	5.2472	5.003	6.1032	5.2487	11.449	4.9801	7.9208	5.9412	7.2294	0.0453484	0.960482	0.384956	0.634451	0.319086
VARS	6.7241	9.8964	5.6821	3.8224	14.44	11.464	4.988	3.0819	1.0595	1.0494	4.0024	4.0688	5.2487	6.245	11.952	6.9307	4.951	6.1966	0.507819	0.0612085	0.0526341	0.8836	0.369218
MARS	12.488	4.9482	7.5762	11.467	4.8133	11.464	1.9952	2.0546	2.1191	4.1977	3.0018	8.1376	10.497	11.449	10.956	9.901	9.9019	7.2294	0.785585	0.0467577	0.29826	0.30299	0.79149
TOMM70A	10.566	10.886	8.5232	11.467	7.7013	5.732	6.9832	5.1365	2.1191	7.346	6.0036	10.172	7.3482	1.0408	3.9841	8.9109	8.9118	11.36	0.40946	0.0304979	0.208004	0.0406033	0.822297
ITGB1	4.8029	6.9275	8.5232	5.7336	7.7013	3.8214	4.988	5.1365	1.0595	4.1977	6.0036	2.0344	3.1492	2.0817	1.992	9.901	10.892	8.2621	0.555338	0.152824	0.16475	0.0189308	0.0907849
EIF3L	10.566	10.886	6.6292	11.467	3.8507	9.5534	7.9808	9.2457	7.4168	8.3955	9.0054	5.086	8.3979	4.1633	5.9761	3.9604	7.9216	7.2294	0.708645	0.479656	0.366275	0.158514	0.178472
PRDX5	3.8423	6.9275	10.417	4.778	3.8507	4.7767	10.974	7.1911	4.2382	6.2966	10.006	6.1032	9.4477	6.245	7.9682	5.9406	9.9019	9.2949	0.248922	0.888767	0.86748	0.716162	0.591947
HNRNPR	14.409	9.8964	11.364	5.7336	8.664	10.509	9.976	5.1365	7.4168	3.1483	5.003	2.0344	10.497	11.449	5.9761	10.891	4.951	4.1311	0.135564	0.0856377	0.00586343	0.295662	0.105528
PUF60	11.527	6.9275	9.4702	6.6892	5.776	6.6874	2.9928	4.1092	10.595	3.1483	6.0036	3.0516	7.3482	9.3675	7.9682	6.9307	7.9216	3.0983	0.0987698	0.277994	0.0333743	0.499916	0.168935
RPS8	8.6453	11.876	6.6292	7.6448	10.589	5.732	7.9808	5.1365	6.3573	8.3955	5.003	8.1376	10.497	4.1633	2.9881	7.9208	8.9118	6.1966	0.636822	0.214526	0.375222	0.319373	0.469615
NAP1L1	9.6059	15.834	10.417	12.423	14.44	8.598	2.9928	3.0819	6.3573	4.1977	6.0036	4.0688	6.2985	3.1225	7.9682	4.9505	8.9118	9.2949	0.961944	0.0254522	0.0247575	0.0635068	0.152263
HNRNPH1	7.6847	4.9482	5.6821	5.7336	2.888	7.6427	11.971	8.2184	9.5359	6.2966	4.0024	5.086	8.3979	6.245	7.9682	9.901	9.9019	7.2294	0.692155	0.0500127	0.405968	0.244139	0.0741043
DDOST	7.6847	6.9275	1.894	7.6448	4.8133	7.6427	8.9784	9.2457	11.655	6.2966	9.0054	7.1204	8.3979	6.245	3.9841	4.9505	7.9216	3.0983	0.589844	0.090472	0.376971	0.766034	0.941756
PNP	6.7241	10.886	8.5232	5.7336	12.515	5.732	4.988	8.2184	14.834	3.1483	9.0054	13.224	8.3979	6.245	5.9761	0.9901	1.9804	2.0655	0.793293	0.849366	0.940304	0.267508	0.00496009
PFKL	0	0	0	4.778	9.6267	1.9107	6.9832	13.355	14.834	14.692	9.0054	13.224	11.547	10.408	13.944	2.9703	4.951	8.2621	0.0731417	0.00823375	0.00195081	0.00032828	0.0250163
YWHAG	14.409	11.876	12.311	13.378	18.291	20.062	8.9784	10.273	12.715	17.84	17.01	17.292	15.746	13.531	16.932	19.802	18.814	14.459	0.111009	0.175963	0.00528367	0.115694	0.056706
ARF4	10.566	6.9275	5.6821	7.6448	9.6267	5.732	6.9832	5.1365	7.4168	6.2966	6.0036	8.1376	9.4477	8.3266	8.9642	8.9109	4.951	5.1638	0.976709	0.496474	0.601173	0.473009	0.517143
PLS3	20.172	15.834	18.94	18.156	20.216	14.33	4.988	2.0546	6.3573	0	0	0	7.3482	6.245	2.9881	0.9901	0.99019	5.1638	0.74589	0.00156824	0.000143174	0.00224317	0.00110095
ESD	5.7635	6.9275	6.6292	4.778	5.776	4.7767	5.9856	5.1365	3.1786	9.4449	8.0048	7.1204	10.497	11.449	6.9721	5.9406	7.9216	7.2294	0.0510073	0.137019	0.0832658	0.0851644	0.432538
NIT2	4.8029	5.9379	5.6821	6.6892	5.776	5.732	10.974	4.1092	9.5359	10.494	7.0042	8.1376	2.0995	5.2042	7.9682	9.901	11.882	11.36	0.271627	0.266657	0.0471744	0.835316	0.00124316
TPR	8.6453	0.98964	6.6292	2.8668	6.7387	8.598	5.9856	4.1092	7.4168	1.0494	8.0048	7.1204	10.497	12.49	5.9761	8.9109	8.9118	6.1966	0.831436	0.875135	0.992931	0.230267	0.353196
DPYSL2	7.6847	6.9275	7.5762	7.6448	10.589	10.509	1.9952	2.0546	4.2382	4.1977	6.0036	5.086	3.1492	5.2042	2.9881	22.772	21.784	19.623	0.0934982	0.00393179	0.0158833	0.00857837	0.000128396
HMGB1	4.8029	0.98964	1.894	2.8668	1.9253	4.7767	4.988	10.273	8.4764	6.2966	8.0048	10.172	9.4477	10.408	7.9682	3.9604	1.9804	2.0655	0.682205	0.0503259	0.0252794	0.00767222	0.939498
PGM1	3.8423	7.9171	8.5232	9.5559	11.552	13.375	3.9904	5.1365	4.2382	0	0	0	7.3482	9.3675	12.948	5.9406	3.9608	8.2621	0.061586	0.20156	0.0100305	0.228296	0.732232
OGDH	5.7635	3.9586	7.5762	7.6448	8.664	5.732	12.969	12.328	11.655	9.4449	11.007	7.1204	1.0497	5.2042	6.9721	5.9406	3.9608	1.0328	0.307368	0.00413841	0.0899443	0.542661	0.296193
DDX1	4.8029	7.9171	4.7351	6.6892	2.888	5.732	3.9904	5.1365	1.0595	8.3955	4.0024	10.172	11.547	9.3675	12.948	5.9406	3.9608	2.0655	0.66856	0.205597	0.46493	0.0208634	0.298943
YARS	3.8423	5.9379	7.5762	6.6892	4.8133	12.419	3.9904	2.0546	1.0595	2.0989	4.0024	2.0344	10.497	15.612	10.956	6.9307	1.9804	9.2949	0.435843	0.0686573	0.0710666	0.0284703	0.912148
APEH	2.8818	3.9586	0.94702	5.7336	5.776	0.95534	11.971	10.273	11.655	5.2472	5.003	9.1548	7.3482	11.449	13.944	8.9109	3.9608	6.1966	0.441392	0.0010497	0.073685	0.0170626	0.0888768
ETFB	5.7635	5.9379	4.7351	4.778	5.776	4.7767	12.969	11.3	7.4168	6.2966	8.0048	8.1376	5.2487	10.408	5.9761	5.9406	6.9314	6.1966	0.503211	0.0394288	0.0463051	0.354457	0.140664
FAM129B	2.8818	5.9379	5.6821	7.6448	6.7387	7.6427	1.9952	8.2184	4.2382	9.4449	5.003	5.086	6.2985	7.2858	6.9721	13.861	11.882	9.2949	0.0705475	0.99395	0.395406	0.119323	0.0141287
TXNDC5	7.6847	8.9068	6.6292	8.6003	5.776	7.6427	8.9784	10.273	8.4764	5.2472	7.0042	9.1548	5.2487	4.1633	5.9761	3.9604	3.9608	7.2294	0.724377	0.151231	0.667727	0.0363092	0.10211
PEBP1	4.8029	7.9171	8.5232	2.8668	3.8507	3.8214	9.976	11.3	15.893	9.4449	4.0024	10.172	6.2985	6.245	3.9841	8.9109	2.9706	8.2621	0.0406942	0.0674301	0.743915	0.318877	0.87611
DNM2	16.33	6.9275	4.7351	8.6003	9.6267	7.6427	6.9832	3.0819	5.2977	4.1977	6.0036	9.1548	7.3482	5.2042	3.9841	3.9604	4.951	1.0328	0.853838	0.32231	0.495122	0.359159	0.183527
LGALS1	4.8029	4.9482	11.364	10.512	10.589	10.509	0	0	0	4.1977	5.003	4.0688	5.2487	6.245	5.9761	8.9109	2.9706	8.2621	0.181175	0.0312678	0.29703	0.607553	0.915506
H2AFY	3.8423	4.9482	0.94702	6.6892	7.7013	4.7767	4.988	6.1638	5.2977	9.4449	2.0012	6.1032	5.2487	4.1633	6.9721	4.9505	4.951	5.1638	0.0991424	0.146429	0.349685	0.200321	0.211447
SMARCA5	4.8029	1.9793	2.8411	1.9112	2.888	0.95534	3.9904	8.2184	5.2977	7.346	9.0054	7.1204	5.2487	8.3266	4.9801	0.9901	0.99019	7.2294	0.268582	0.155388	0.0108033	0.0938265	0.953901
STOML2	8.6453	5.9379	8.5232	9.5559	6.7387	5.732	8.9784	5.1365	4.2382	4.1977	4.0024	10.172	12.597	9.3675	6.9721	11.881	6.9314	6.1966	0.815599	0.404273	0.514433	0.35357	0.76606
GLG1	0	0	0	1.9112	1.9253	2.866	8.9784	10.273	12.715	12.593	10.006	8.1376	2.0995	6.245	9.9602	9.901	14.853	15.492	0.00211024	0.000625585	0.00136779	0.0547981	0.00161397
ACAT1	11.527	13.855	11.364	9.5559	4.8133	4.7767	6.9832	4.1092	6.3573	3.1483	4.0024	6.1032	3.1492	8.3266	10.956	6.9307	6.9314	8.2621	0.0300116	0.00561969	0.00276819	0.121099	0.00606737
NSUN2	8.6453	4.9482	7.5762	6.6892	3.8507	5.732	5.9856	7.1911	7.4168	4.1977	4.0024	1.0172	4.199	3.1225	2.9881	6.9307	2.9706	3.0983	0.302005	0.879086	0.0571692	0.0358123	0.184699
KARS	9.6059	11.876	12.311	2.8668	2.888	2.866	7.9808	6.1638	6.3573	11.544	9.0054	9.1548	5.2487	7.2858	5.9761	8.9109	3.9608	8.2621	0.000561007	0.0121169	0.310464	0.00775481	0.0751257
FH	16.33	5.9379	4.7351	4.778	4.8133	5.732	5.9856	4.1092	11.655	6.2966	4.0024	5.086	10.497	9.3675	6.9721	5.9406	5.9412	7.2294	0.351381	0.706201	0.358949	0.989124	0.516991
RAB10	5.7635	6.9275	4.7351	4.778	3.8507	8.598	3.9904	5.1365	6.3573	8.3955	1.0006	5.086	9.4477	9.3675	3.9841	7.9208	5.9412	9.2949	0.968556	0.525456	0.682684	0.402746	0.175316
DHX15	5.7635	6.9275	7.5762	7.6448	5.776	5.732	3.9904	7.1911	1.0595	3.1483	3.0018	4.0688	5.2487	8.3266	5.9761	10.891	6.9314	6.1966	0.675401	0.221321	0.00590615	0.834392	0.465345
HARS	8.6453	3.9586	4.7351	7.6448	5.776	1.9107	3.9904	4.1092	3.1786	3.1483	4.0024	4.0688	5.2487	5.2042	5.9761	13.861	8.9118	6.1966	0.778661	0.243824	0.240251	0.846767	0.220363
RPS3A	2.8818	4.9482	10.417	2.8668	3.8507	4.7767	3.9904	4.1092	2.1191	4.1977	6.0036	5.086	6.2985	6.245	5.9761	6.9307	5.9412	9.2949	0.385868	0.316295	0.691003	0.969723	0.623206
ACO1	11.527	5.9379	5.6821	14.334	10.589	12.419	6.9832	8.2184	8.4764	4.1977	4.0024	3.0516	0	0	0.99602	10.891	8.9118	6.1966	0.0970675	0.932453	0.110414	0.0188702	0.705628
NUP93	8.6453	7.9171	7.5762	9.5559	6.7387	7.6427	5.9856	5.1365	6.3573	5.2472	2.0012	3.0516	5.2487	5.2042	7.9682	7.9208	5.9412	10.328	0.943415	0.00981419	0.0101745	0.120011	0.990168
EIF6	6.7241	4.9482	5.6821	11.467	10.589	5.732	4.988	7.1911	7.4168	7.346	8.0048	6.1032	7.3482	4.1633	5.9761	5.9406	7.9216	8.2621	0.134289	0.466949	0.146214	0.968492	0.148017
CAST	8.6453	6.9275	5.6821	11.467	5.776	6.6874	3.9904	3.0819	1.0595	3.1483	4.0024	4.0688	5.2487	0	2.9881	8.9109	7.9216	9.2949	0.673125	0.0230489	0.021182	0.0678186	0.163003
PPA2	5.7635	4.9482	6.6292	4.778	7.7013	6.6874	8.9784	7.1911	9.5359	2.0989	6.0036	8.1376	7.3482	5.2042	7.9682	2.9703	3.9608	2.0655	0.570055	0.0313592	0.851138	0.334978	0.0190653
DDX21	8.6453	7.9171	10.417	8.6003	10.589	5.732	6.9832	4.1092	6.3573	5.2472	7.0042	9.1548	1.0497	7.2858	2.9881	1.9802	6.9314	7.2294	0.688953	0.0501881	0.241376	0.0583719	0.123602
NOP56	5.7635	3.9586	6.6292	1.9112	1.9253	4.7767	3.9904	7.1911	9.5359	7.346	3.0018	8.1376	10.497	7.2858	13.944	0	1.9804	4.1311	0.105124	0.461667	0.709799	0.0691422	0.0752739
STAT1	0	0	0	1.9112	1.9253	3.8214	9.976	12.328	13.774	8.3955	4.0024	8.1376	10.497	7.2858	6.9721	3.9604	3.9608	5.1638	0.0158156	0.000407112	0.00858997	0.00184734	0.000405803
BLVRB	0.96059	1.9793	0	0	0.96267	0	12.969	10.273	13.774	8.3955	7.0042	6.1032	13.647	12.49	12.948	4.9505	5.9412	7.2294	0.371494	0.000701712	0.00213856	5.39624e-05	0.00440072
GOT2	8.6453	5.9379	9.4702	3.8224	3.8507	3.8214	7.9808	6.1638	9.5359	6.2966	9.0054	7.1204	4.199	6.245	7.9682	6.9307	10.892	8.2621	0.017193	0.935579	0.704584	0.285012	0.690096
MYO6	1.9212	2.9689	3.7881	3.8224	4.8133	4.7767	9.976	8.2184	9.5359	7.346	6.0036	8.1376	7.3482	6.245	8.9642	3.9604	5.9412	8.2621	0.0664674	0.00109596	0.00661347	0.0084273	0.0800119
MCM3	3.8423	3.9586	6.6292	1.9112	1.9253	2.866	4.988	4.1092	2.1191	7.346	12.007	14.241	6.2985	6.245	9.9602	15.842	13.863	8.2621	0.0556025	0.43787	0.0454657	0.153366	0.0326471
SEC16A	0	0	0	0	1.9253	0	3.9904	5.1365	5.2977	8.3955	7.0042	6.1032	17.846	24.98	17.928	2.9703	4.951	1.0328	0.373901	0.000306866	0.000424492	0.00102044	0.0576566
SRPRB	8.6453	4.9482	5.6821	4.778	5.776	7.6427	6.9832	8.2184	9.5359	5.2472	7.0042	6.1032	6.2985	4.1633	3.9841	7.9208	5.9412	7.2294	0.810969	0.248518	0.816462	0.299793	0.658586
MYO1C	2.8818	3.9586	7.5762	5.7336	8.664	3.8214	2.9928	5.1365	2.1191	0	5.003	3.0516	0	2.0817	4.9801	6.9307	5.9412	11.36	0.560627	0.454475	0.355896	0.292688	0.209309
RPL3	6.7241	7.9171	7.5762	4.778	4.8133	2.866	5.9856	6.1638	3.1786	7.346	9.0054	9.1548	9.4477	8.3266	5.9761	4.9505	8.9118	4.1311	0.0114351	0.0896049	0.182014	0.661537	0.40618
DSTN	3.8423	4.9482	4.7351	5.7336	2.888	5.732	5.9856	6.1638	6.3573	5.2472	8.0048	7.1204	5.2487	7.2858	6.9721	3.9604	5.9412	7.2294	0.797585	0.00950038	0.0605902	0.0500207	0.299576
SRSF1	5.7635	2.9689	3.7881	1.9112	1.9253	1.9107	2.9928	3.0819	3.1786	3.1483	5.003	5.086	3.1492	3.1225	2.9881	5.9406	1.9804	5.1638	0.0528757	0.26027	0.830055	0.260958	0.904243
LRRC47	3.8423	4.9482	6.6292	4.778	5.776	6.6874	3.9904	4.1092	10.595	7.346	7.0042	8.1376	10.497	9.3675	7.9682	5.9406	1.9804	4.1311	0.569064	0.663489	0.054855	0.0192548	0.468286
VAT1	8.6453	7.9171	9.4702	10.512	12.515	10.509	0.9976	0	0	4.1977	2.0012	2.0344	2.0995	2.0817	3.9841	14.852	13.863	15.492	0.0359506	0.000116809	0.00225516	0.00153742	0.000748723
HSPE1	2.8818	4.9482	2.8411	6.6892	1.9253	4.7767	2.9928	3.0819	5.2977	5.2472	5.003	6.1032	5.2487	6.245	3.9841	4.9505	5.9412	4.1311	0.589768	0.830913	0.0700651	0.168689	0.170983
RPL9	9.6059	6.9275	8.5232	8.6003	6.7387	6.6874	4.988	4.1092	8.4764	5.2472	7.0042	4.0688	5.2487	7.2858	4.9801	5.9406	9.9019	8.2621	0.369836	0.181486	0.0651627	0.0776859	0.830336
HDLBP	3.8423	3.9586	5.6821	3.8224	5.776	5.732	3.9904	4.1092	4.2382	7.346	2.0012	5.086	4.199	3.1225	5.9761	11.881	12.873	13.426	0.521136	0.558664	0.857914	0.954716	0.000385482
SLC25A13	4.8029	1.9793	2.8411	4.778	6.7387	8.598	7.9808	8.2184	9.5359	4.1977	10.006	4.0688	2.0995	8.3266	6.9721	5.9406	8.9118	7.2294	0.0648315	0.00511237	0.247076	0.278223	0.0257442
RPL4	1.9212	5.9379	1.894	5.7336	3.8507	4.7767	0	4.1092	5.2977	9.4449	7.0042	9.1548	2.0995	4.1633	8.9642	7.9208	6.9314	8.2621	0.348976	0.958674	0.0269687	0.495685	0.0336023
UGGT1	0.96059	1.9793	3.7881	1.9112	3.8507	3.8214	2.9928	5.1365	4.2382	9.4449	14.008	7.1204	7.3482	1.0408	2.9881	3.9604	6.9314	4.1311	0.414572	0.143307	0.0220222	0.489716	0.0949274
LONP1	8.6453	4.9482	0.94702	1.9112	5.776	5.732	3.9904	7.1911	8.4764	4.1977	4.0024	3.0516	8.3979	6.245	12.948	5.9406	7.9216	8.2621	0.891214	0.54647	0.651715	0.217377	0.340379
PCNA	10.566	6.9275	4.7351	5.7336	5.776	6.6874	4.988	1.0273	7.4168	8.3955	5.003	7.1204	8.3979	11.449	4.9801	4.9505	5.9412	5.1638	0.480327	0.309554	0.786449	0.748976	0.299288
SFPQ	5.7635	5.9379	5.6821	7.6448	5.776	5.732	3.9904	0	3.1786	6.2966	8.0048	8.1376	10.497	7.2858	11.952	3.9604	5.9412	6.1966	0.405511	0.0492618	0.0478236	0.0406465	0.579133
PSMC1	10.566	11.876	5.6821	9.5559	6.7387	5.732	3.9904	1.0273	3.1786	4.1977	4.0024	5.086	7.3482	5.2042	4.9801	6.9307	10.892	1.0328	0.408787	0.0331845	0.061053	0.157014	0.418501
ANXA3	9.6059	15.834	10.417	8.6003	8.664	13.375	7.9808	4.1092	5.2977	5.2472	5.003	4.0688	3.1492	4.1633	0.99602	3.9604	5.9412	2.0655	0.527158	0.0531319	0.0225167	0.0132791	0.0241146
TRIM25	6.7241	5.9379	6.6292	6.6892	11.552	6.6874	4.988	8.2184	6.3573	5.2472	8.0048	5.086	5.2487	5.2042	5.9761	9.901	8.9118	4.1311	0.315777	0.929778	0.761805	0.0535701	0.535568
EPS15L1	9.6059	4.9482	5.6821	3.8224	9.6267	8.598	5.9856	5.1365	2.1191	4.1977	8.0048	8.1376	7.3482	2.0817	5.9761	7.9208	6.9314	12.393	0.805901	0.278697	0.986604	0.493637	0.351327
ECHS1	5.7635	8.9068	6.6292	5.7336	3.8507	5.732	6.9832	5.1365	5.2977	6.2966	10.006	13.224	9.4477	9.3675	7.9682	2.9703	3.9608	5.1638	0.151771	0.307678	0.282469	0.157677	0.0534857
EIF2S3	2.8818	0	4.7351	5.7336	6.7387	12.419	4.988	3.0819	3.1786	5.2472	10.006	4.0688	7.3482	9.3675	6.9721	1.9802	2.9706	3.0983	0.0822998	0.467838	0.161981	0.026737	0.924188
NASP	10.566	10.886	12.311	2.8668	5.776	3.8214	3.9904	3.0819	3.1786	5.2472	5.003	9.1548	8.3979	5.2042	8.9642	0.9901	5.9412	2.0655	0.00216058	0.000209961	0.0297912	0.0441663	0.0066452
CAPZB	9.6059	4.9482	3.7881	7.6448	4.8133	4.7767	5.9856	6.1638	7.4168	7.346	4.0024	6.1032	9.4477	2.0817	6.9721	1.9802	2.9706	7.2294	0.863601	0.83484	0.890695	0.985781	0.440083
HSD17B4	4.8029	2.9689	4.7351	0	3.8507	2.866	3.9904	5.1365	9.5359	7.346	8.0048	10.172	8.3979	13.531	6.9721	7.9208	7.9216	9.2949	0.212286	0.316423	0.0141764	0.0583671	0.00507039
ZYX	5.7635	10.886	7.5762	4.778	6.7387	5.732	1.9952	2.0546	0	6.2966	5.003	5.086	3.1492	3.1225	3.9841	5.9406	10.892	6.1966	0.220431	0.0149843	0.168521	0.0379777	0.864949
EHD1	10.566	14.845	15.152	14.334	16.365	10.509	0.9976	0	1.0595	5.2472	3.0018	1.0172	0	2.0817	0	5.9406	5.9412	4.1311	0.928995	0.00107584	0.00556005	0.00142497	0.00688701
GORASP2	6.7241	5.9379	2.8411	6.6892	6.7387	7.6427	5.9856	5.1365	5.2977	9.4449	8.0048	3.0516	3.1492	5.2042	4.9801	8.9109	5.9412	4.1311	0.204379	0.813598	0.503715	0.62111	0.560424
HNRNPDL	6.7241	7.9171	6.6292	3.8224	4.8133	3.8214	5.9856	5.1365	7.4168	2.0989	4.0024	5.086	7.3482	6.245	7.9682	10.891	8.9118	9.2949	0.00518142	0.310006	0.0254018	0.889003	0.0237188
CMPK1	7.6847	6.9275	11.364	6.6892	10.589	9.5534	5.9856	9.2457	11.655	2.0989	3.0018	2.0344	7.3482	4.1633	4.9801	1.9802	4.951	5.1638	0.881769	0.894082	0.0110831	0.131308	0.0540025
LTA4H	8.6453	5.9379	6.6292	8.6003	3.8507	3.8214	10.974	5.1365	8.4764	1.0494	2.0012	3.0516	6.2985	3.1225	6.9721	2.9703	2.9706	9.2949	0.408168	0.581069	0.00722041	0.326574	0.427675
PRPF19	7.6847	9.8964	10.417	2.8668	2.888	2.866	4.988	2.0546	1.0595	7.346	7.0042	7.1204	2.0995	8.3266	4.9801	1.9802	6.9314	2.0655	0.0015222	0.0101432	0.061374	0.101933	0.0367023
LGALS3BP	2.8818	3.9586	3.7881	4.778	4.8133	4.7767	21.947	23.628	21.191	4.1977	2.0012	6.1032	1.0497	1.0408	0	0.9901	1.9804	3.0983	0.0203352	1.92126e-05	0.673998	0.00414123	0.0938895
PSMA4	6.7241	9.8964	5.6821	7.6448	7.7013	7.6427	5.9856	5.1365	8.4764	7.346	7.0042	6.1032	8.3979	5.2042	3.9841	4.9505	4.951	5.1638	0.865561	0.606677	0.664918	0.438023	0.130149
ARPC2	2.8818	2.9689	3.7881	2.8668	4.8133	8.598	1.9952	9.2457	2.1191	3.1483	6.0036	7.1204	8.3979	9.3675	8.9642	4.9505	5.9412	6.1966	0.264586	0.634418	0.143495	0.00014538	0.00650163
HNRNPC	6.7241	10.886	5.6821	6.6892	7.7013	5.732	2.9928	2.0546	3.1786	4.1977	10.006	9.1548	5.2487	3.1225	9.9602	7.9208	6.9314	2.0655	0.565371	0.0367119	0.993122	0.555097	0.427509
PDLIM1	6.7241	4.9482	8.5232	7.6448	10.589	8.598	5.9856	10.273	5.2977	6.2966	9.0054	9.1548	0	0	0	7.9208	6.9314	7.2294	0.176159	0.820042	0.364126	0.00285243	0.589331
ATP5O	4.8029	5.9379	2.8411	4.778	3.8507	7.6427	4.988	7.1911	5.2977	11.544	7.0042	3.0516	9.4477	8.3266	7.9682	4.9505	5.9412	8.2621	0.57145	0.317147	0.36453	0.015864	0.236428
COPE	7.6847	3.9586	5.6821	9.5559	5.776	4.7767	3.9904	6.1638	8.4764	8.3955	8.0048	10.172	9.4477	7.2858	5.9761	1.9802	3.9608	5.1638	0.635326	0.808911	0.0716851	0.29134	0.218396
NAPA	3.8423	0.98964	2.8411	0.95559	5.776	5.732	8.9784	7.1911	8.4764	5.2472	4.0024	8.1376	12.597	13.531	14.94	3.9604	3.9608	4.1311	0.426216	0.00464969	0.0943353	0.000496159	0.156301
TPD52L2	10.566	6.9275	8.5232	5.7336	8.664	6.6874	2.9928	1.0273	3.1786	8.3955	7.0042	7.1204	9.4477	5.2042	3.9841	8.9109	4.951	4.1311	0.293755	0.00756277	0.365675	0.27819	0.214157
PSMD3	3.8423	0	6.6292	4.778	8.664	5.732	5.9856	6.1638	4.2382	8.3955	5.003	6.1032	4.199	6.245	11.952	1.9802	8.9118	6.1966	0.266719	0.383697	0.236977	0.257461	0.472776
OGFR	7.6847	7.9171	8.5232	6.6892	3.8507	3.8214	6.9832	7.1911	3.1786	13.643	8.0048	5.086	7.3482	6.245	3.9841	4.9505	3.9608	2.0655	0.0296664	0.16438	0.747782	0.0993876	0.00767261
SLC1A5	4.8029	11.876	7.5762	6.6892	8.664	5.732	4.988	6.1638	6.3573	4.1977	10.006	5.086	5.2487	7.2858	10.956	0.9901	2.9706	5.1638	0.660516	0.344904	0.578122	0.928006	0.101918
SLC25A24	6.7241	4.9482	6.6292	11.467	5.776	4.7767	1.9952	1.0273	3.1786	9.4449	11.007	9.1548	3.1492	3.1225	0.99602	7.9208	6.9314	5.1638	0.59715	0.00894063	0.00983504	0.0160057	0.595203
EIF5A	12.488	10.886	4.7351	6.6892	7.7013	6.6874	2.9928	6.1638	5.2977	9.4449	6.0036	6.1032	2.0995	2.0817	2.9881	4.9505	4.951	6.1966	0.381753	0.14827	0.450997	0.0427946	0.170492
CAPG	10.566	9.8964	11.364	10.512	7.7013	9.5534	0	0	0	6.2966	4.0024	0	0	4.1633	3.9841	9.901	12.873	13.426	0.218369	1.51758e-05	0.0190949	0.00517509	0.282103
ALDH7A1	5.7635	13.855	9.4702	5.7336	3.8507	7.6427	12.969	2.0546	8.4764	4.1977	3.0018	4.0688	8.3979	7.2858	3.9841	6.9307	3.9608	5.1638	0.200453	0.660745	0.0662421	0.307583	0.156289
USP14	4.8029	4.9482	10.417	12.423	9.6267	5.732	10.974	5.1365	5.2977	2.0989	3.0018	2.0344	3.1492	2.0817	1.992	13.861	3.9608	5.1638	0.397147	0.884216	0.081277	0.0838944	0.808367
LDHB	10.566	12.865	13.258	13.378	7.7013	9.5534	5.9856	8.2184	3.1786	0	0	0	0	0	0	13.861	6.9314	6.1966	0.341175	0.0186968	0.000129159	0.000129159	0.278677
OLA1	9.6059	3.9586	5.6821	5.7336	9.6267	2.866	3.9904	0	4.2382	5.2472	5.003	4.0688	5.2487	5.2042	2.9881	6.9307	6.9314	6.1966	0.901298	0.164734	0.390955	0.349931	0.880421
MYL12B	11.527	2.9689	3.7881	6.6892	7.7013	6.6874	5.9856	5.1365	12.715	4.1977	5.003	5.086	6.2985	6.245	6.9721	4.9505	4.951	2.0655	0.751666	0.636991	0.652331	0.888007	0.506761
CARS	7.6847	4.9482	1.894	4.778	7.7013	5.732	0	0	0	2.0989	2.0012	1.0172	4.199	5.2042	0.99602	11.881	13.863	15.492	0.549423	0.0443265	0.140146	0.547987	0.010694
NOP58	14.409	5.9379	7.5762	2.8668	3.8507	3.8214	1.9952	6.1638	3.1786	8.3955	3.0018	8.1376	8.3979	6.245	6.9721	1.9802	4.951	2.0655	0.0909501	0.126875	0.422566	0.475027	0.0851538
FLII	6.7241	4.9482	5.6821	5.7336	9.6267	5.732	8.9784	9.2457	8.4764	4.1977	4.0024	1.0172	4.199	2.0817	6.9721	0.9901	6.9314	4.1311	0.422701	0.00519279	0.0779445	0.415535	0.379801
SPR	3.8423	0.98964	3.7881	6.6892	2.888	4.7767	5.9856	5.1365	8.4764	10.494	13.008	15.258	4.199	3.1225	2.9881	3.9604	4.951	7.2294	0.256819	0.056353	0.00382389	0.609213	0.136994
SSRP1	10.566	8.9068	11.364	6.6892	2.888	8.598	1.9952	5.1365	7.4168	3.1483	5.003	3.0516	4.199	6.245	6.9721	5.9406	1.9804	4.1311	0.0820963	0.0349178	0.00244631	0.0153236	0.00985343
LRBA	2.8818	1.9793	2.8411	0	2.888	0	19.952	18.491	11.655	3.1483	6.0036	8.1376	8.3979	7.2858	8.9642	0	0	0	0.186129	0.00536279	0.0961655	0.000598574	0.000950897
TUBB4B	42.266	46.513	47.351	68.803	60.648	61.142	56.863	52.392	51.918	55.62	53.032	48.826	62.985	64.531	49.801	73.268	72.284	56.802	0.00411171	0.0199722	0.0481432	0.0496219	0.0165322
PAICS	2.8818	7.9171	2.8411	4.778	4.8133	8.598	6.9832	7.1911	4.2382	3.1483	3.0018	5.086	3.1492	1.0408	3.9841	5.9406	6.9314	2.0655	0.511832	0.457254	0.681541	0.391723	0.856678
ATP6V1A	4.8029	2.9689	3.7881	3.8224	1.9253	4.7767	7.9808	4.1092	5.2977	1.0494	2.0012	4.0688	9.4477	6.245	5.9761	10.891	10.892	12.393	0.745359	0.198551	0.226705	0.0525055	0.00049424
RPS17	7.6847	1.9793	5.6821	6.6892	3.8507	5.732	5.9856	8.2184	7.4168	6.2966	7.0042	7.1204	6.2985	5.2042	7.9682	5.9406	4.951	8.2621	0.876773	0.308507	0.373702	0.499592	0.548279
SLC25A11	4.8029	0.98964	0.94702	5.7336	2.888	4.7767	3.9904	8.2184	6.3573	9.4449	5.003	7.1204	5.2487	7.2858	6.9721	3.9604	2.9706	5.1638	0.219826	0.0898097	0.0524673	0.0406071	0.279103
IDH1	0.96059	0	1.894	0	0	0.95534	14.964	10.273	16.953	4.1977	4.0024	4.0688	8.3979	11.449	9.9602	5.9406	3.9608	14.459	0.373671	0.00309212	0.00465777	0.000975775	0.0932235
PSMC6	4.8029	3.9586	5.6821	6.6892	6.7387	5.732	4.988	5.1365	1.0595	7.346	6.0036	4.0688	5.2487	5.2042	4.9801	7.9208	6.9314	1.0328	0.0576478	0.488158	0.407902	0.548939	0.838315
USP9X	0.96059	4.9482	4.7351	2.8668	1.9253	9.5534	11.971	5.1365	10.595	2.0989	3.0018	2.0344	4.199	2.0817	4.9801	7.9208	0.99019	6.1966	0.674523	0.0815793	0.429565	0.901361	0.576876
RANGAP1	6.7241	6.9275	7.5762	7.6448	4.8133	3.8214	6.9832	5.1365	9.5359	2.0989	5.003	1.0172	11.547	8.3266	9.9602	3.9604	6.9314	6.1966	0.232721	0.918003	0.0229792	0.0409754	0.211906
TOP1	5.7635	7.9171	7.5762	1.9112	3.8507	5.732	0.9976	3.0819	1.0595	6.2966	8.0048	7.1204	7.3482	7.2858	4.9801	1.9802	0.99019	2.0655	0.0651265	0.00494341	0.950384	0.622011	0.00198407
CLIC4	5.7635	9.8964	12.311	11.467	9.6267	7.6427	1.9952	2.0546	2.1191	1.0494	1.0006	3.0516	6.2985	2.0817	2.9881	5.9406	5.9412	8.2621	0.913554	0.019089	0.0197796	0.0739843	0.274522
ACIN1	9.6059	5.9379	7.5762	3.8224	2.888	1.9107	3.9904	3.0819	3.1786	2.0989	10.006	5.086	2.0995	5.2042	4.9801	6.9307	6.9314	5.1638	0.0155851	0.0175079	0.479581	0.0683565	0.323661
FAM49B	4.8029	5.9379	4.7351	7.6448	8.664	11.464	1.9952	3.0819	1.0595	6.2966	6.0036	7.1204	4.199	8.3266	7.9682	3.9604	4.951	6.1966	0.0273477	0.0114157	0.0626837	0.291172	0.878917
SF3A1	6.7241	6.9275	3.7881	1.9112	3.8507	0.95534	5.9856	1.0273	2.1191	5.2472	4.0024	0	9.4477	7.2858	7.9682	3.9604	2.9706	5.1638	0.0541749	0.201609	0.220104	0.113482	0.210613
CSRP1	0	1.9793	4.7351	0.95559	1.9253	1.9107	4.988	8.2184	7.4168	7.346	8.0048	8.1376	9.4477	8.3266	6.9721	5.9406	8.9118	7.2294	0.672999	0.0510181	0.0160086	0.0178116	0.0341328
RNF213	0.96059	0	0	0.95559	0.96267	1.9107	5.9856	13.355	5.2977	1.0494	0	0	17.846	13.531	13.944	2.9703	0.99019	8.2621	0.101186	0.0385052	0.953219	0.000469266	0.162254
MUC5B	0	0	0	0	0	0	23.943	31.846	32.846	3.1483	5.003	6.1032	0	0	0	0	0	0	#DIV/0!	0.000466437	0.00529074	#DIV/0!	#DIV/0!
PSMA6	2.8818	2.9689	1.894	7.6448	3.8507	3.8214	5.9856	6.1638	9.5359	6.2966	4.0024	4.0688	5.2487	7.2858	2.9881	1.9802	3.9608	3.0983	0.127476	0.0182154	0.0562045	0.114454	0.554021
NUP155	2.8818	6.9275	4.7351	2.8668	8.664	9.5534	1.9952	5.1365	3.1786	5.2472	9.0054	5.086	5.2487	6.245	6.9721	3.9604	6.9314	5.1638	0.415171	0.395809	0.408886	0.362034	0.746319
UBE2L3	5.7635	7.9171	9.4702	6.6892	7.7013	4.7767	8.9784	5.1365	5.2977	7.346	6.0036	7.1204	7.3482	6.245	5.9761	0.9901	0.99019	1.0328	0.388832	0.492653	0.481255	0.359254	0.00335037
RANBP2	5.7635	3.9586	4.7351	7.6448	8.664	4.7767	2.9928	4.1092	4.2382	2.0989	2.0012	2.0344	6.2985	3.1225	3.9841	5.9406	6.9314	6.1966	0.158327	0.188089	0.00608986	0.762253	0.0628449
NPLOC4	4.8029	4.9482	3.7881	4.778	7.7013	4.7767	5.9856	3.0819	4.2382	4.1977	4.0024	7.1204	4.199	2.0817	1.992	7.9208	7.9216	8.2621	0.299686	0.936609	0.609274	0.0955964	0.00077065
ATP5F1	5.7635	7.9171	3.7881	0.95559	2.888	4.7767	8.9784	5.1365	1.0595	8.3955	4.0024	4.0688	6.2985	8.3266	5.9761	3.9604	7.9216	8.2621	0.143572	0.781543	0.867618	0.497503	0.65053
TRAP1	7.6847	13.855	6.6292	8.6003	5.776	5.732	7.9808	7.1911	5.2977	14.692	9.0054	6.1032	4.199	5.2042	9.9602	7.9208	5.9412	4.1311	0.333501	0.343341	0.880042	0.364199	0.247171
UBA6	9.6059	4.9482	6.6292	6.6892	5.776	4.7767	4.988	3.0819	11.655	4.1977	2.0012	4.0688	2.0995	3.1225	3.9841	4.9505	3.9608	5.1638	0.421836	0.876443	0.0769874	0.052875	0.168482
RPS2	2.8818	1.9793	2.8411	3.8224	4.8133	3.8214	3.9904	5.1365	4.2382	5.2472	5.003	6.1032	3.1492	6.245	5.9761	5.9406	4.951	9.2949	0.0231306	0.0143683	0.00291851	0.0686184	0.0365947
NCKAP1	3.8423	3.9586	6.6292	6.6892	8.664	7.6427	5.9856	2.0546	1.0595	4.1977	2.0012	5.086	8.3979	7.2858	7.9682	5.9406	4.951	3.0983	0.0564838	0.369302	0.462596	0.0334753	0.911069
CYFIP1	6.7241	5.9379	2.8411	5.7336	4.8133	4.7767	2.9928	0	1.0595	2.0989	4.0024	3.0516	9.4477	6.245	8.9642	4.9505	4.951	5.1638	0.963412	0.0607045	0.180491	0.120136	0.90811
TUBB3	24.975	24.741	30.305	38.224	30.805	32.481	21.947	21.573	22.25	36.73	31.019	29.499	0	28.102	0	50.495	46.539	36.147	0.0682671	0.0600832	0.114551	0.143924	0.0189061
EIF3B	5.7635	4.9482	1.894	7.6448	4.8133	9.5534	6.9832	4.1092	7.4168	2.0989	4.0024	2.0344	3.1492	6.245	3.9841	7.9208	3.9608	7.2294	0.158615	0.278259	0.329443	0.871797	0.27033
SET	7.6847	4.9482	4.7351	4.778	2.888	1.9107	6.9832	7.1911	5.2977	9.4449	5.003	7.1204	11.547	8.3266	2.9881	3.9604	2.9706	3.0983	0.110101	0.566165	0.429884	0.53055	0.0705929
ADH5	4.8029	5.9379	5.6821	2.8668	2.888	2.866	4.988	5.1365	5.2977	8.3955	5.003	4.0688	6.2985	6.245	0.99602	4.9505	1.9804	2.0655	0.00163698	0.400813	0.810414	0.620145	0.0750046
HADHB	6.7241	6.9275	3.7881	2.8668	5.776	6.6874	6.9832	7.1911	6.3573	2.0989	3.0018	9.1548	6.2985	4.1633	1.992	10.891	6.9314	4.1311	0.670657	0.379746	0.685749	0.358786	0.532961
ARCN1	4.8029	4.9482	8.5232	5.7336	8.664	3.8214	1.9952	4.1092	4.2382	11.544	5.003	4.0688	5.2487	5.2042	5.9761	3.9604	2.9706	2.0655	0.992571	0.13555	0.782819	0.646414	0.0812887
MAPRE1	3.8423	5.9379	5.6821	6.6892	5.776	5.732	4.988	4.1092	4.2382	3.1483	2.0012	2.0344	2.0995	3.1225	3.9841	4.9505	5.9412	6.1966	0.279868	0.377327	0.0221521	0.0714512	0.515993
COPS4	4.8029	4.9482	9.4702	4.778	5.776	3.8214	6.9832	4.1092	6.3573	3.1483	4.0024	6.1032	5.2487	12.49	5.9761	6.9307	3.9608	4.1311	0.37851	0.754509	0.32298	0.616825	0.482432
ITGA2	8.6453	10.886	8.5232	7.6448	7.7013	6.6874	0	0	2.1191	4.1977	4.0024	3.0516	3.1492	1.0408	0.99602	5.9406	11.882	8.2621	0.0741919	0.00115869	0.00269597	0.00188583	0.746009
SEPT2	0	0	1.894	4.778	6.7387	4.7767	2.9928	3.0819	8.4764	6.2966	8.0048	7.1204	8.3979	4.1633	6.9721	3.9604	4.951	10.328	0.00616529	0.0929164	0.0012481	0.0135331	0.0495959
NDUFS1	6.7241	0.98964	2.8411	2.8668	0	2.866	4.988	4.1092	3.1786	4.1977	2.0012	2.0344	11.547	8.3266	1.992	9.901	10.892	8.2621	0.454183	0.76192	0.695576	0.313909	0.0292843
ANP32A	0	3.9586	3.7881	6.6892	2.888	6.6874	7.9808	6.1638	5.2977	4.1977	6.0036	3.0516	2.0995	7.2858	5.9761	6.9307	5.9412	9.2949	0.191694	0.061735	0.30237	0.277971	0.0420682
GNAI2	1.9212	2.9689	7.5762	5.7336	14.44	10.509	1.9952	3.0819	3.1786	0	2.0012	2.0344	5.2487	4.1633	2.9881	9.901	5.9412	9.2949	0.118067	0.474013	0.205861	0.991081	0.118299
MLEC	5.7635	1.9793	3.7881	6.6892	3.8507	3.8214	7.9808	9.2457	11.655	5.2472	4.0024	4.0688	5.2487	4.1633	3.9841	3.9604	1.9804	4.1311	0.550402	0.0196321	0.636023	0.620967	0.725817
PLIN3	5.7635	5.9379	7.5762	8.6003	5.776	7.6427	2.9928	4.1092	3.1786	0	2.0012	2.0344	3.1492	9.3675	3.9841	4.9505	4.951	8.2621	0.416957	0.0111803	0.00458939	0.672419	0.78047
PREP	5.7635	4.9482	3.7881	4.778	2.888	3.8214	6.9832	5.1365	8.4764	10.494	10.006	3.0516	5.2487	7.2858	7.9682	4.9505	3.9608	4.1311	0.273275	0.144676	0.289107	0.115428	0.496045
CTNND1	0.96059	0.98964	1.894	0.95559	1.9253	1.9107	5.9856	8.2184	9.5359	4.1977	4.0024	1.0172	5.2487	4.1633	1.992	4.9505	1.9804	6.1966	0.5159	0.00357231	0.170658	0.0662821	0.0740887
ADSS	3.8423	4.9482	1.894	5.7336	4.8133	3.8214	7.9808	9.2457	7.4168	7.346	6.0036	3.0516	5.2487	6.245	7.9682	6.9307	11.882	4.1311	0.307038	0.0111789	0.286582	0.0705702	0.168688
PSMD4	3.8423	3.9586	6.6292	5.7336	5.776	6.6874	1.9952	3.0819	4.2382	6.2966	8.0048	6.1032	6.2985	8.3266	3.9841	4.9505	2.9706	5.1638	0.26179	0.20165	0.142398	0.419578	0.715816
SMC3	7.6847	5.9379	12.311	5.7336	9.6267	7.6427	5.9856	3.0819	4.2382	1.0494	6.0036	1.0172	1.0497	5.2042	2.9881	0.9901	0	3.0983	0.681143	0.113049	0.0775695	0.0686113	0.0260072
RCC1	8.6453	3.9586	6.6292	7.6448	5.776	5.732	3.9904	6.1638	5.2977	6.2966	5.003	7.1204	10.497	10.408	5.9761	1.9802	1.9804	1.0328	0.986587	0.447244	0.864566	0.274955	0.0271268
DNAJC10	6.7241	7.9171	7.5762	6.6892	3.8507	7.6427	4.988	9.2457	6.3573	0	0	1.0172	9.4477	7.2858	6.9721	5.9406	7.9216	5.1638	0.322578	0.698949	0.000135164	0.593004	0.300053
RCC2	2.8818	7.9171	3.7881	0.95559	1.9253	1.9107	1.9952	3.0819	4.2382	2.0989	5.003	9.1548	7.3482	11.449	9.9602	1.9802	0	0	0.108049	0.354488	0.839008	0.0734646	0.0671324
PRKAR2A	2.8818	7.9171	4.7351	6.6892	2.888	3.8214	8.9784	8.2184	7.4168	3.1483	2.0012	3.0516	4.199	4.1633	2.9881	9.901	6.9314	10.328	0.721808	0.120451	0.182075	0.411715	0.0999329
TOR1AIP1	7.6847	4.9482	3.7881	2.8668	5.776	3.8214	3.9904	3.0819	2.1191	5.2472	4.0024	3.0516	3.1492	6.245	6.9721	10.891	6.9314	2.0655	0.410888	0.131789	0.356436	0.99169	0.701112
MSH2	6.7241	5.9379	5.6821	6.6892	5.776	3.8214	2.9928	2.0546	2.1191	5.2472	4.0024	7.1204	5.2487	6.245	6.9721	4.9505	0.99019	3.0983	0.489441	0.00102661	0.53026	0.948462	0.0591225
MAGED2	4.8029	5.9379	1.894	6.6892	8.664	10.509	5.9856	4.1092	6.3573	6.2966	5.003	7.1204	0	2.0817	0.99602	4.9505	5.9412	9.2949	0.0540891	0.411999	0.227136	0.0770795	0.230793
RPL7A	4.8029	4.9482	7.5762	2.8668	1.9253	1.9107	3.9904	0	0	7.346	9.0054	13.224	4.199	2.0817	7.9682	5.9406	8.9118	7.2294	0.0206895	0.0504871	0.106689	0.625371	0.272262
RAN	11.527	4.9482	7.5762	5.7336	5.776	4.7767	4.988	3.0819	6.3573	2.0989	5.003	5.086	3.1492	3.1225	7.9682	1.9802	1.9804	1.0328	0.252929	0.207325	0.13963	0.260915	0.03055
DCTN2	4.8029	3.9586	8.5232	7.6448	5.776	4.7767	4.988	7.1911	5.2977	6.2966	2.0012	6.1032	4.199	6.245	4.9801	5.9406	8.9118	1.0328	0.861409	0.969267	0.653038	0.704806	0.870808
SQRDL	2.8818	2.9689	7.5762	2.8668	0.96267	3.8214	3.9904	2.0546	7.4168	3.1483	1.0006	4.0688	13.647	11.449	15.936	1.9802	1.9804	1.0328	0.336294	0.996043	0.388699	0.0103828	0.150278
COMT	3.8423	2.9689	2.8411	1.9112	0	1.9107	14.964	12.328	12.715	2.0989	3.0018	0	11.547	10.408	10.956	0.9901	0	0	0.052142	0.000326581	0.18299	6.96463e-05	0.00318321
DYNC1I2	1.9212	5.9379	2.8411	4.778	6.7387	3.8214	4.988	5.1365	6.3573	4.1977	4.0024	6.1032	6.2985	5.2042	5.9761	8.9109	6.9314	8.2621	0.357423	0.209515	0.435533	0.146798	0.029489
U2AF2	3.8423	4.9482	4.7351	1.9112	4.8133	5.732	3.9904	6.1638	6.3573	4.1977	4.0024	4.0688	7.3482	8.3266	3.9841	9.901	4.951	4.1311	0.781312	0.297126	0.289722	0.206672	0.377345
PRDX4	2.8818	2.9689	3.7881	5.7336	7.7013	3.8214	7.9808	4.1092	8.4764	12.593	4.0024	8.1376	6.2985	8.3266	6.9721	4.9505	6.9314	7.2294	0.0931464	0.0611608	0.114171	0.00384412	0.0149245
HNRNPF	7.6847	3.9586	6.6292	7.6448	5.776	4.7767	6.9832	8.2184	8.4764	10.494	6.0036	10.172	9.4477	9.3675	9.9602	6.9307	6.9314	5.1638	0.986525	0.207852	0.199341	0.0357305	0.851226
XPO5	13.448	3.9586	5.6821	6.6892	8.664	3.8214	5.9856	1.0273	2.1191	8.3955	7.0042	7.1204	5.2487	4.1633	2.9881	5.9406	3.9608	4.1311	0.707734	0.229473	0.951895	0.299387	0.3693
RAB14	1.9212	1.9793	3.7881	4.778	4.8133	8.598	7.9808	7.1911	12.715	7.346	0	5.086	6.2985	8.3266	4.9801	7.9208	5.9412	10.328	0.0677609	0.0212377	0.522207	0.0259675	0.0174712
PSMA2	4.8029	3.9586	5.6821	5.7336	4.8133	6.6874	5.9856	7.1911	3.1786	8.3955	7.0042	6.1032	5.2487	3.1225	0	6.9307	4.951	9.2949	0.274371	0.646871	0.0474207	0.275389	0.171904
EIF5B	5.7635	3.9586	11.364	3.8224	2.888	5.732	2.9928	8.2184	2.1191	2.0989	5.003	5.086	0	1.0408	2.9881	3.9604	6.9314	4.1311	0.292915	0.427709	0.290317	0.0765049	0.452088
GPD2	2.8818	0	0	5.7336	0.96267	3.8214	8.9784	10.273	10.595	3.1483	11.007	5.086	2.0995	4.1633	2.9881	2.9703	1.9804	3.0983	0.205759	0.00113962	0.0993945	0.133816	0.167689
RUVBL2	5.7635	6.9275	8.5232	5.7336	2.888	3.8214	3.9904	2.0546	3.1786	2.0989	2.0012	6.1032	4.199	8.3266	3.9841	2.9703	3.9608	4.1311	0.0650405	0.0149711	0.0796164	0.388848	0.0182342
ANP32E	7.6847	10.886	6.6292	5.7336	5.776	8.598	1.9952	0	0	5.2472	5.003	8.1376	6.2985	5.2042	5.9761	3.9604	2.9706	6.1966	0.346554	0.00583508	0.235614	0.123063	0.0653004
DAK	0.96059	1.9793	1.894	0	0	0	8.9784	3.0819	3.1786	7.346	7.0042	9.1548	12.597	13.531	13.944	3.9604	2.9706	3.0983	0.00782612	0.154184	0.00110957	2.18874e-05	0.0184138
DPYSL3	0	0	0	0	0	0	0	0	0	0	0	0	0	0	0	28.713	32.676	30.983	#DIV/0!	#DIV/0!	#DIV/0!	#DIV/0!	1.14897e-05
EIF3F	7.6847	4.9482	7.5762	7.6448	1.9253	8.598	2.9928	4.1092	5.2977	4.1977	5.003	4.0688	4.199	4.1633	5.9761	6.9307	5.9412	5.1638	0.779101	0.0798445	0.0698572	0.143185	0.520775
TXN	1.9212	3.9586	1.894	4.778	9.6267	5.732	7.9808	6.1638	8.4764	2.0989	5.003	4.0688	2.0995	4.1633	1.992	5.9406	5.9412	9.2949	0.0651145	0.00724731	0.359712	0.878366	0.027049
IARS2	3.8423	6.9275	9.4702	0.95559	0.96267	6.6874	4.988	8.2184	6.3573	3.1483	4.0024	2.0344	4.199	4.1633	3.9841	1.9802	4.951	4.1311	0.197032	0.910203	0.0993745	0.18146	0.174026
C14orf166	1.9212	6.9275	5.6821	7.6448	6.7387	3.8214	3.9904	6.1638	5.2977	3.1483	2.0012	5.086	5.2487	9.3675	5.9761	7.9208	4.951	7.2294	0.553513	0.85993	0.460036	0.362721	0.348967
ZFR	7.6847	6.9275	3.7881	3.8224	3.8507	4.7767	5.9856	5.1365	2.1191	3.1483	2.0012	3.0516	4.199	6.245	8.9642	7.9208	5.9412	8.2621	0.183074	0.362115	0.0527768	0.86284	0.423892
TALDO1	0	0.98964	3.7881	8.6003	6.7387	6.6874	1.9952	5.1365	0	3.1483	4.0024	2.0344	2.0995	8.3266	6.9721	6.9307	3.9608	3.0983	0.011401	0.697335	0.311532	0.129061	0.131442
ALDOC	10.566	7.9171	4.7351	5.7336	6.7387	6.6874	8.9784	10.273	10.595	11.544	10.006	11.189	9.4477	12.49	8.9642	6.9307	7.9216	6.1966	0.474812	0.276868	0.143707	0.272525	0.70194
EIF2S2	6.7241	4.9482	2.8411	6.6892	4.8133	7.6427	6.9832	4.1092	6.3573	4.1977	4.0024	5.086	9.4477	4.1633	4.9801	3.9604	3.9608	5.1638	0.330938	0.528992	0.744389	0.531935	0.709931
SCRN1	1.9212	1.9793	3.7881	4.778	2.888	2.866	4.988	3.0819	5.2977	8.3955	9.0054	5.086	8.3979	4.1633	6.9721	4.9505	1.9804	9.2949	0.342842	0.110113	0.0223836	0.0465299	0.267414
RPS27A	1.9212	2.9689	2.8411	3.8224	3.8507	5.732	3.9904	7.1911	3.1786	4.1977	4.0024	5.086	6.2985	2.0817	0.99602	1.9802	3.9608	5.1638	0.0567954	0.156487	0.0168621	0.756403	0.317317
SRRM2	3.8423	1.9793	3.7881	2.8668	4.8133	2.866	0.9976	2.0546	5.2977	3.1483	6.0036	2.0344	4.199	9.3675	5.9761	9.901	4.951	6.1966	0.74408	0.783803	0.713132	0.112847	0.0766743
MBOAT7	4.8029	3.9586	1.894	4.778	4.8133	5.732	1.9952	2.0546	4.2382	6.2966	2.0012	2.0344	7.3482	5.2042	3.9841	13.861	9.9019	8.2621	0.165591	0.525582	0.951574	0.208577	0.0190541
EPS8L2	3.8423	0.98964	1.894	15.29	8.664	7.6427	2.9928	4.1092	2.1191	7.346	3.0018	4.0688	6.2985	6.245	4.9801	2.9703	1.9804	3.0983	0.0309881	0.460542	0.17449	0.018996	0.65424
DBN1	7.6847	8.9068	6.6292	5.7336	4.8133	7.6427	2.9928	3.0819	1.0595	4.1977	2.0012	2.0344	2.0995	2.0817	1.992	4.9505	9.9019	11.36	0.189374	0.00452332	0.0070032	0.000993907	0.651831
AP1B1	13.448	10.886	16.099	13.378	8.664	7.6427	8.9784	16.437	16.953	12.593	8.0048	10.172	12.597	12.49	5.9761	3.9604	7.9216	9.2949	0.197477	0.839403	0.183474	0.30494	0.0431163
GSS	1.9212	2.9689	5.6821	1.9112	2.888	0.95534	9.976	2.0546	8.4764	2.0989	0	5.086	9.4477	6.245	8.9642	2.9703	5.9412	2.0655	0.268833	0.283482	0.575197	0.0351726	0.937641
DKC1	0	1.9793	4.7351	2.8668	2.888	1.9107	2.9928	8.2184	3.1786	8.3955	6.0036	5.086	9.4477	8.3266	10.956	1.9802	3.9608	2.0655	0.833157	0.308424	0.0655024	0.00949191	0.790644
PSMD11	4.8029	0.98964	1.894	6.6892	7.7013	4.7767	5.9856	3.0819	4.2382	0	3.0018	2.0344	2.0995	6.245	2.9881	3.9604	0	2.0655	0.0559696	0.259507	0.575546	0.515624	0.750087
ANXA11	4.8029	3.9586	3.7881	5.7336	4.8133	5.732	5.9856	6.1638	9.5359	4.1977	6.0036	6.1032	0	0	0	5.9406	4.951	11.36	0.0471424	0.0636681	0.145721	0.000182917	0.184038
DRG1	5.7635	6.9275	5.6821	7.6448	5.776	6.6874	5.9856	3.0819	1.0595	1.0494	8.0048	9.1548	8.3979	3.1225	2.9881	3.9604	3.9608	4.1311	0.438568	0.137858	0.984	0.519461	0.00657769
SEPT7	3.8423	3.9586	4.7351	4.778	1.9253	8.598	2.9928	6.1638	4.2382	8.3955	8.0048	6.1032	8.3979	7.2858	6.9721	7.9208	3.9608	10.328	0.661569	0.781284	0.012031	0.0028172	0.160979
SPAG9	3.8423	8.9068	5.6821	7.6448	4.8133	5.732	8.9784	9.2457	5.2977	4.1977	3.0018	6.1032	2.0995	0	0	1.9802	0	2.0655	0.964538	0.4339	0.379974	0.029239	0.0420576
PSMD13	14.409	4.9482	5.6821	5.7336	5.776	3.8214	1.9952	3.0819	6.3573	1.0494	3.0018	1.0172	0	3.1225	2.9881	4.9505	2.9706	2.0655	0.356333	0.24246	0.0989346	0.120357	0.187054
RAB1B	5.7635	6.9275	4.7351	2.8668	3.8507	7.6427	6.9832	8.2184	7.4168	10.494	1.0006	6.1032	8.3979	14.572	12.948	3.9604	6.9314	0	0.554839	0.0765711	0.984754	0.034329	0.359294
OPA1	4.8029	5.9379	4.7351	4.778	2.888	6.6874	5.9856	2.0546	4.2382	3.1483	4.0024	2.0344	4.199	0	0.99602	1.9802	3.9608	3.0983	0.763988	0.425387	0.0385256	0.060971	0.0364368
PCYOX1	1.9212	0	0.94702	2.8668	1.9253	1.9107	6.9832	8.2184	6.3573	5.2472	5.003	7.1204	6.2985	2.0817	5.9761	3.9604	6.9314	6.1966	0.115858	0.00132416	0.00511101	0.0590858	0.0107596
C1QBP	8.6453	6.9275	9.4702	7.6448	5.776	1.9107	5.9856	7.1911	8.4764	3.1483	4.0024	6.1032	8.3979	4.1633	2.9881	5.9406	1.9804	2.0655	0.154546	0.337658	0.0271449	0.154518	0.0290129
CALU	6.7241	7.9171	6.6292	12.423	12.515	9.5534	0	3.0819	2.1191	0	2.0012	0	2.0995	0	0.99602	0	5.9412	3.0983	0.0140322	0.00586404	0.00121686	0.00117794	0.0820348
DHRS2	0	0	0	0	0.96267	0	17.957	21.573	25.429	9.4449	7.0042	6.1032	0	0	0	0	0	0	0.373901	0.000554057	0.00166482	#DIV/0!	#DIV/0!
RPS16	2.8818	4.9482	1.894	3.8224	1.9253	2.866	4.988	4.1092	3.1786	4.1977	2.0012	7.1204	4.199	7.2858	2.9881	1.9802	3.9608	5.1638	0.743052	0.459528	0.527587	0.36877	0.739787
UBQLN2	2.8818	7.9171	3.7881	3.8224	3.8507	6.6874	1.9952	1.0273	2.1191	7.346	9.0054	4.0688	7.3482	4.1633	0	8.9109	6.9314	10.328	0.968861	0.118373	0.411447	0.716758	0.103327
CORO1B	1.9212	3.9586	4.7351	1.9112	0	0	2.9928	8.2184	1.0595	5.2472	6.0036	2.0344	10.497	15.612	5.9761	3.9604	2.9706	6.1966	0.0511684	0.821917	0.579492	0.0695571	0.545789
ACSL3	6.7241	6.9275	2.8411	3.8224	6.7387	7.6427	8.9784	8.2184	5.2977	0	1.0006	0	4.199	4.1633	1.992	7.9208	4.951	6.1966	0.762076	0.314215	0.0196492	0.248613	0.61658
TBCD	9.6059	5.9379	9.4702	1.9112	2.888	3.8214	3.9904	2.0546	1.0595	2.0989	3.0018	4.0688	3.1492	3.1225	3.9841	8.9109	4.951	1.0328	0.0144264	0.0155866	0.0164758	0.0162923	0.259867
PPP1R12A	6.7241	7.9171	5.6821	5.7336	3.8507	3.8214	3.9904	4.1092	2.1191	7.346	4.0024	6.1032	5.2487	5.2042	4.9801	5.9406	5.9412	2.0655	0.0632387	0.0209807	0.459222	0.0664842	0.215085
PSMA1	4.8029	4.9482	3.7881	2.8668	6.7387	3.8214	3.9904	4.1092	2.1191	3.1483	2.0012	3.0516	6.2985	2.0817	4.9801	1.9802	4.951	6.1966	0.977	0.20936	0.0263736	0.965553	0.921237
ENO2	83.571	73.234	78.603	82.181	77.976	78.338	51.875	66.774	43.441	68.213	70.042	70.187	54.587	60.368	61.753	27.723	25.745	30.983	0.769007	0.0304341	0.0421563	0.00616372	0.000114838
CKAP5	4.8029	4.9482	2.8411	4.778	6.7387	4.7767	2.9928	2.0546	2.1191	5.2472	6.0036	2.0344	0	3.1225	3.9841	4.9505	8.9118	4.1311	0.260844	0.071854	0.876389	0.258086	0.330007
HNRNPUL2	2.8818	2.9689	0.94702	3.8224	6.7387	4.7767	0	2.0546	6.3573	2.0989	4.0024	4.0688	8.3979	7.2858	2.9881	5.9406	2.9706	2.0655	0.0582453	0.799844	0.290355	0.0898203	0.358412
PRDX3	2.8818	0.98964	0.94702	3.8224	3.8507	10.509	6.9832	7.1911	10.595	1.0494	3.0018	3.0516	5.2487	2.0817	4.9801	2.9703	4.951	2.0655	0.126516	0.00755604	0.453192	0.105447	0.180859
USP7	1.9212	0.98964	3.7881	0.95559	1.9253	1.9107	6.9832	7.1911	6.3573	5.2472	9.0054	6.1032	3.1492	4.1633	6.9721	4.9505	6.9314	2.0655	0.511378	0.00584196	0.0315786	0.147087	0.2135
H3F3A	4.8029	0	0.94702	0.95559	4.8133	2.866	3.9904	8.2184	4.2382	7.346	5.003	4.0688	6.2985	2.0817	4.9801	3.9604	2.9706	4.1311	0.629422	0.150503	0.113859	0.258127	0.306747
GRB2	0.96059	2.9689	1.894	3.8224	1.9253	1.9107	4.988	4.1092	6.3573	4.1977	4.0024	8.1376	10.497	7.2858	8.9642	4.9505	1.9804	5.1638	0.516247	0.0213605	0.075203	0.00310392	0.151156
CAT	1.9212	0.98964	0	0.95559	5.776	1.9107	5.9856	8.2184	9.5359	3.1483	2.0012	5.086	7.3482	6.245	8.9642	5.9406	3.9608	7.2294	0.29175	0.00410991	0.0821159	0.0024612	0.0125773
ARHGAP1	1.9212	1.9793	0	3.8224	4.8133	4.7767	2.9928	3.0819	3.1786	3.1483	8.0048	6.1032	6.2985	7.2858	4.9801	5.9406	2.9706	3.0983	0.0120338	0.0522019	0.045823	0.00632473	0.0815348
ECM29	7.6847	7.9171	6.6292	12.423	9.6267	9.5534	4.988	6.1638	4.2382	3.1483	4.0024	2.0344	0	2.0817	0	2.9703	0.99019	1.0328	0.0380331	0.0293128	0.00331032	0.00109664	0.00167229
ITPR3	1.9212	5.9379	3.7881	9.5559	6.7387	5.732	4.988	6.1638	5.2977	2.0989	0	2.0344	0	1.0408	0.99602	3.9604	3.9608	4.1311	0.10102	0.25729	0.137076	0.0570247	0.913079
SEC23A	3.8423	2.9689	8.5232	8.6003	7.7013	7.6427	0	0	0	3.1483	2.0012	7.1204	1.0497	0	2.9881	6.9307	6.9314	6.1966	0.176746	0.0413815	0.682375	0.123349	0.417042
SEC13	0	1.9793	5.6821	3.8224	2.888	2.866	4.988	3.0819	4.2382	5.2472	4.0024	4.0688	6.2985	4.1633	7.9682	5.9406	5.9412	7.2294	0.725569	0.427345	0.33293	0.146574	0.0906839
HIBADH	3.8423	1.9793	3.7881	6.6892	3.8507	3.8214	6.9832	8.2184	9.5359	5.2472	3.0018	4.0688	2.0995	4.1633	0.99602	7.9208	7.9216	9.2949	0.23401	0.00624127	0.368669	0.519831	0.00248318
UBA2	0	4.9482	2.8411	1.9112	1.9253	3.8214	1.9952	0	1.0595	2.0989	3.0018	10.172	8.3979	3.1225	3.9841	3.9604	5.9412	8.2621	0.97905	0.364818	0.442363	0.30228	0.142473
CORO1C	3.8423	11.876	7.5762	5.7336	6.7387	7.6427	0.9976	3.0819	1.0595	2.0989	0	2.0344	2.0995	1.0408	1.992	2.9703	4.951	4.1311	0.679834	0.0667072	0.0577018	0.0612394	0.192134
PICALM	5.7635	1.9793	3.7881	8.6003	4.8133	0	0.9976	2.0546	3.1786	2.0989	1.0006	7.1204	5.2487	8.3266	5.9761	6.9307	10.892	4.1311	0.828723	0.233879	0.850751	0.135741	0.196663
AGR2	1.9212	3.9586	1.894	0	3.8507	0	6.9832	9.2457	10.595	7.346	6.0036	3.0516	6.2985	2.0817	7.9682	0	0	0	0.419388	0.0072034	0.116674	0.203111	0.0192689
TUBA1C	25.936	31.669	36.934	51.602	46.208	52.544	33.919	29.792	30.727	37.78	42.025	42.723	40.94	34.347	41.833	60.396	50.5	55.769	0.00762087	0.992601	0.0574685	0.129913	0.00490731
PSMC5	5.7635	3.9586	2.8411	5.7336	7.7013	3.8214	3.9904	5.1365	3.1786	3.1483	2.0012	4.0688	2.0995	3.1225	1.992	1.9802	6.9314	5.1638	0.328495	0.937141	0.344236	0.125992	0.779131
YWHAH	10.566	7.9171	9.4702	4.778	14.44	13.375	7.9808	9.2457	7.4168	14.692	13.008	16.275	13.647	17.694	17.928	9.901	9.9019	7.2294	0.649538	0.305446	0.0117868	0.0110371	0.806999
ERO1L	10.566	2.9689	2.8411	9.5559	5.776	10.509	6.9832	5.1365	5.2977	1.0494	2.0012	4.0688	4.199	5.2042	4.9801	2.9703	1.9804	1.0328	0.342845	0.901041	0.317658	0.808956	0.255793
GOLGB1	0.96059	1.9793	3.7881	1.9112	1.9253	0.95534	9.976	7.1911	4.2382	3.1483	2.0012	3.0516	13.647	9.3675	11.952	1.9802	0	3.0983	0.50712	0.0574312	0.616123	0.00324287	0.677141
SHMT2	6.7241	7.9171	10.417	5.7336	1.9253	1.9107	3.9904	2.0546	6.3573	5.2472	2.0012	1.0172	6.2985	2.0817	6.9721	6.9307	1.9804	2.0655	0.0367689	0.0631462	0.0289705	0.159979	0.0752585
CUL4B	5.7635	2.9689	4.7351	3.8224	2.888	3.8214	0	0	0	3.1483	4.0024	3.0516	6.2985	2.0817	6.9721	8.9109	5.9412	13.426	0.325267	0.0053243	0.279183	0.735481	0.100849
PRMT5	10.566	10.886	6.6292	4.778	3.8507	8.598	0	0	2.1191	3.1483	6.0036	3.0516	1.0497	0	0.99602	1.9802	1.9804	1.0328	0.144089	0.0049325	0.0342914	0.00354128	0.00540305
PRDX2	6.7241	3.9586	8.5232	3.8224	4.8133	1.9107	1.9952	7.1911	6.3573	8.3955	4.0024	5.086	6.2985	12.49	11.952	0	0	0	0.141224	0.590087	0.774544	0.182095	0.00850694
GSTM3	3.8423	7.9171	3.7881	5.7336	6.7387	5.732	3.9904	6.1638	4.2382	7.346	5.003	7.1204	0	0	0	0	0	3.0983	0.56347	0.813734	0.448577	0.0192677	0.0726316
TNC	0	0	0	0	0	0	0	0	0	0	0	0	28.343	30.184	23.904	0	0	0	#DIV/0!	#DIV/0!	#DIV/0!	0.000123235	#DIV/0!
UQCRC2	1.9212	1.9793	2.8411	2.8668	0.96267	1.9107	5.9856	4.1092	6.3573	3.1483	5.003	6.1032	0	9.3675	8.9642	1.9802	1.9804	4.1311	0.621569	0.0128695	0.0516022	0.27694	0.593136
RSL1D1	7.6847	4.9482	7.5762	5.7336	3.8507	4.7767	1.9952	3.0819	2.1191	6.2966	8.0048	7.1204	2.0995	3.1225	0.99602	6.9307	4.951	4.1311	0.136057	0.0106063	0.712529	0.012665	0.31585
ATP6V1H	5.7635	4.9482	3.7881	4.778	5.776	4.7767	4.988	4.1092	6.3573	0	0	2.0344	3.1492	4.1633	0.99602	5.9406	5.9412	9.2949	0.697495	0.732954	0.00944928	0.132735	0.151173
JUP	0	0.98964	0	0.95559	3.8507	0.95534	3.9904	3.0819	4.2382	10.494	4.0024	9.1548	0	0	1.992	4.9505	2.9706	2.0655	0.19386	0.00203849	0.0196821	0.675594	0.0304176
SOD2	6.7241	9.8964	4.7351	5.7336	3.8507	5.732	1.9952	2.0546	4.2382	1.0494	0	0	0	0	2.9881	7.9208	8.9118	13.426	0.284054	0.0599505	0.0118154	0.027386	0.260252
EIF3E	7.6847	4.9482	5.6821	4.778	8.664	2.866	2.9928	3.0819	3.1786	4.1977	5.003	0	2.0995	1.0408	0.99602	1.9802	4.951	4.1311	0.741449	0.0210974	0.158176	0.00613625	0.115415
SGTA	1.9212	3.9586	3.7881	8.6003	3.8507	3.8214	4.988	3.0819	2.1191	2.0989	5.003	4.0688	5.2487	6.245	4.9801	3.9604	4.951	5.1638	0.269036	0.878467	0.665846	0.0401528	0.121926
NAP1L4	3.8423	6.9275	4.7351	2.8668	3.8507	2.866	3.9904	5.1365	2.1191	2.0989	5.003	4.0688	6.2985	10.408	8.9642	3.9604	7.9216	3.0983	0.112538	0.326318	0.313481	0.0886441	0.925006
MMS19	5.7635	2.9689	6.6292	4.778	4.8133	5.732	1.9952	3.0819	2.1191	3.1483	4.0024	4.0688	3.1492	3.1225	3.9841	5.9406	3.9608	4.1311	0.991658	0.0782401	0.293791	0.209781	0.745409
GRN	2.8818	3.9586	2.8411	1.9112	1.9253	2.866	6.9832	8.2184	8.4764	3.1483	4.0024	3.0516	4.199	4.1633	1.992	5.9406	8.9118	8.2621	0.109186	0.00136946	0.733002	0.797145	0.0100249
PPP2CA	3.8423	3.9586	7.5762	0	1.9253	3.8214	6.9832	6.1638	6.3573	5.2472	5.003	4.0688	2.0995	4.1633	3.9841	2.9703	6.9314	3.0983	0.123427	0.332994	0.796117	0.286643	0.6803
PSMD6	0	3.9586	5.6821	2.8668	4.8133	3.8214	2.9928	1.0273	3.1786	5.2472	6.0036	4.0688	2.0995	2.0817	1.992	6.9307	2.9706	4.1311	0.744161	0.677418	0.346006	0.529827	0.515014
ARF3	9.6059	10.886	6.6292	10.512	7.7013	8.598	11.971	8.2184	13.774	10.494	11.007	8.1376	11.547	12.49	12.948	4.9505	8.9118	0	0.948725	0.331519	0.614692	0.0683328	0.198388
SLC25A3	6.7241	2.9689	1.894	1.9112	3.8507	7.6427	5.9856	5.1365	6.3573	2.0989	0	0	2.0995	4.1633	3.9841	0	0	2.0655	0.799379	0.262699	0.123096	0.794695	0.121325
LMO7	5.7635	5.9379	2.8411	6.6892	7.7013	8.598	2.9928	3.0819	1.0595	1.0494	2.0012	2.0344	0	0	0	5.9406	8.9118	7.2294	0.0699158	0.109091	0.0404232	0.00848613	0.130192
MYBBP1A	6.7241	13.855	9.4702	6.6892	7.7013	5.732	0	0	0	1.0494	3.0018	3.0516	0	0	0	0	2.9706	2.0655	0.199128	0.00850081	0.0246552	0.00850081	0.0208809
SART1	3.8423	3.9586	3.7881	5.7336	2.888	5.732	4.988	4.1092	4.2382	4.1977	5.003	5.086	7.3482	5.2042	6.9721	6.9307	1.9804	4.1311	0.386778	0.10485	0.0353396	0.0162587	0.7525
CBX3	0.96059	0.98964	1.894	1.9112	2.888	1.9107	5.9856	6.1638	6.3573	8.3955	7.0042	8.1376	7.3482	3.1225	5.9761	4.9505	4.951	6.1966	0.0995145	0.000113469	0.000236801	0.0305748	0.00137904
ACBD3	2.8818	2.9689	4.7351	2.8668	1.9253	2.866	3.9904	6.1638	5.2977	3.1483	1.0006	4.0688	7.3482	7.2858	7.9682	6.9307	4.951	3.0983	0.224799	0.136998	0.509502	0.00336035	0.309844
RPS18	2.8818	3.9586	5.6821	1.9112	2.888	7.6427	3.9904	6.1638	2.1191	5.2472	4.0024	4.0688	4.199	8.3266	3.9841	6.9307	4.951	6.1966	0.989662	0.956315	0.785192	0.461004	0.137527
TMOD3	4.8029	5.9379	8.5232	4.778	1.9253	1.9107	3.9904	6.1638	6.3573	4.1977	5.003	2.0344	5.2487	5.2042	7.9682	5.9406	1.9804	3.0983	0.0713805	0.530272	0.131196	0.853895	0.163598
CNDP2	0	1.9793	2.8411	3.8224	4.8133	2.866	3.9904	6.1638	5.2977	3.1483	4.0024	3.0516	5.2487	3.1225	1.992	2.9703	1.9804	0	0.0924959	0.028066	0.115133	0.220094	0.973138
MIA3	2.8818	5.9379	7.5762	3.8224	2.888	0.95534	4.988	3.0819	2.1191	3.1483	4.0024	1.0172	9.4477	8.3266	8.9642	1.9802	2.9706	0	0.145726	0.268974	0.169188	0.0712709	0.0792565
S100A11	2.8818	1.9793	1.894	1.9112	0	0.95534	0.9976	0	0	11.544	15.009	14.241	5.2487	3.1225	3.9841	9.901	7.9216	3.0983	0.111115	0.0138783	0.000493406	0.0545837	0.0820936
AP3D1	4.8029	0.98964	3.7881	2.8668	4.8133	3.8214	3.9904	4.1092	4.2382	3.1483	5.003	4.0688	2.0995	3.1225	4.9801	7.9208	4.951	5.1638	0.640951	0.466232	0.523372	0.890924	0.131188
RAB11B	2.8818	6.9275	1.894	2.8668	4.8133	3.8214	4.988	9.2457	6.3573	3.1483	4.0024	6.1032	1.0497	4.1633	4.9801	3.9604	2.9706	4.1311	0.969233	0.210122	0.785091	0.809087	0.899041
RAB5C	3.8423	5.9379	4.7351	3.8224	5.776	9.5534	2.9928	4.1092	2.1191	5.2472	7.0042	6.1032	3.1492	3.1225	4.9801	4.9505	3.9608	5.1638	0.436211	0.10263	0.181063	0.276504	0.846644
STAT3	3.8423	0.98964	2.8411	6.6892	6.7387	8.598	3.9904	3.0819	3.1786	3.1483	2.0012	2.0344	1.0497	2.0817	2.9881	8.9109	9.9019	5.1638	0.0102098	0.386003	0.867473	0.633817	0.0310986
OAT	1.9212	3.9586	5.6821	6.6892	9.6267	7.6427	6.9832	4.1092	6.3573	4.1977	3.0018	2.0344	2.0995	5.2042	8.9642	5.9406	3.9608	3.0983	0.0409637	0.231889	0.569578	0.526311	0.744911
GNB1	4.8029	8.9068	0.94702	4.778	7.7013	3.8214	4.988	3.0819	4.2382	4.1977	6.0036	1.0172	5.2487	0	5.9761	4.9505	7.9216	6.1966	0.842029	0.757151	0.695302	0.719782	0.581313
ISG15	0	1.9793	1.894	2.8668	3.8507	7.6427	8.9784	8.2184	5.2977	2.0989	4.0024	6.1032	4.199	5.2042	10.956	1.9802	2.9706	3.0983	0.0932137	0.00868242	0.104064	0.0670656	0.131698
HMGA1	8.6453	9.8964	10.417	8.6003	8.664	7.6427	3.9904	3.0819	2.1191	0	1.0006	1.0172	4.199	0	2.9881	1.9802	3.9608	1.0328	0.095257	0.000944097	0.000135579	0.00584769	0.0019171
CKB	0.96059	0	2.8411	3.8224	2.888	1.9107	4.988	5.1365	4.2382	2.0989	2.0012	1.0172	18.895	22.898	16.932	0	0	0	0.183578	0.0160921	0.652637	0.000708193	0.203432
HPRT1	8.6453	5.9379	7.5762	7.6448	3.8507	3.8214	2.9928	2.0546	2.1191	5.2472	5.003	2.0344	7.3482	8.3266	3.9841	0.9901	2.9706	2.0655	0.201528	0.00406461	0.0643311	0.615477	0.00524264
RBMXL1	3.8423	2.9689	2.8411	1.9112	1.9253	1.9107	0	3.0819	3.1786	1.0494	3.0018	2.0344	1.0497	4.1633	6.9721	3.9604	2.9706	4.1311	0.0144104	0.358273	0.139292	0.652739	0.38248
APMAP	0.96059	0.98964	1.894	2.8668	3.8507	2.866	0	1.0273	0	7.346	5.003	6.1032	5.2487	3.1225	4.9801	0	2.9706	3.0983	0.0130384	0.110511	0.00280203	0.012551	0.521813
POR	0.96059	0	1.894	0	2.888	1.9107	10.974	11.3	9.5359	6.2966	6.0036	4.0688	3.1492	2.0817	1.992	2.9703	4.951	5.1638	0.555689	0.000232873	0.00709764	0.0924042	0.0183854
HLA-A	5.7635	6.9275	9.4702	7.6448	13.477	8.598	2.9928	0	3.1786	0	0	0	3.1492	0	1.992	6.9307	3.9608	5.1638	0.298803	0.0238731	0.00251182	0.0165574	0.217903
CPD	0	2.9689	1.894	4.778	12.515	4.7767	9.976	11.3	11.655	0	0	0	2.0995	4.1633	3.9841	0	0	0	0.102761	0.000746765	0.135176	0.175123	0.135176
EEF1A2	0	0	0	0	39.469	0	41.899	42.119	41.322	30.434	38.023	32.551	18.895	13.531	17.928	0	17.824	17.557	0.373901	6.27894e-09	0.00011843	0.000526725	0.116139
MYO1B	1.9212	1.9793	0	8.6003	7.7013	7.6427	0.9976	4.1092	1.0595	8.3955	11.007	20.344	0	0	0	0	0	0	0.000751615	0.568052	0.0315892	0.116205	0.116205
GBF1	0	2.9689	4.7351	4.778	5.776	4.7767	3.9904	4.1092	5.2977	3.1483	3.0018	2.0344	3.1492	4.1633	3.9841	3.9604	4.951	2.0655	0.148129	0.258838	0.915925	0.445461	0.537635
PPME1	5.7635	4.9482	7.5762	3.8224	5.776	4.7767	1.9952	5.1365	2.1191	2.0989	5.003	4.0688	7.3482	4.1633	5.9761	5.9406	0.99019	5.1638	0.245766	0.079428	0.109357	0.835738	0.296791
STMN1	4.8029	6.9275	3.7881	4.778	4.8133	5.732	2.9928	3.0819	3.1786	3.1483	3.0018	4.0688	2.0995	4.1633	7.9682	0.9901	0.99019	0	0.950059	0.0872517	0.146856	0.836736	0.0100678
PDS5A	5.7635	4.9482	8.5232	5.7336	7.7013	5.732	4.988	6.1638	1.0595	8.3955	6.0036	5.086	3.1492	4.1633	5.9761	0	0.99019	1.0328	0.986564	0.281989	0.957302	0.219155	0.00716348
PAWR	3.8423	7.9171	4.7351	6.6892	10.589	9.5534	3.9904	3.0819	2.1191	2.0989	5.003	6.1032	2.0995	4.1633	3.9841	1.9802	3.9608	2.0655	0.112589	0.145574	0.55831	0.211559	0.112517
CHD4	3.8423	0.98964	3.7881	1.9112	1.9253	1.9107	4.988	4.1092	3.1786	8.3955	6.0036	7.1204	7.3482	7.2858	4.9801	0	0.99019	0	0.366842	0.321153	0.0211931	0.0400303	0.0634375
TP53BP1	1.9212	0.98964	2.8411	0.95559	0	2.866	0	1.0273	2.1191	0	0	3.0516	8.3979	8.3266	9.9602	11.881	16.833	12.393	0.554112	0.345261	0.47721	0.000761432	0.00208228
DNAJB1	1.9212	1.9793	4.7351	2.8668	1.9253	3.8214	3.9904	3.0819	3.1786	2.0989	5.003	4.0688	2.0995	4.1633	6.9721	2.9703	1.9804	2.0655	0.994874	0.60916	0.540019	0.415618	0.611419
UBE2N	4.8029	3.9586	4.7351	3.8224	3.8507	2.866	4.988	4.1092	3.1786	1.0494	4.0024	0	5.2487	5.2042	7.9682	3.9604	0.99019	0	0.0797185	0.527263	0.0837132	0.160188	0.0798792
NUCKS1	1.9212	1.9793	1.894	0	2.888	0.95534	2.9928	9.2457	4.2382	5.2472	7.0042	6.1032	9.4477	5.2042	7.9682	1.9802	2.9706	4.1311	0.486745	0.135887	0.00118104	0.0107471	0.152941
TRA2B	3.8423	4.9482	2.8411	0.95559	1.9253	1.9107	3.9904	2.0546	9.5359	2.0989	2.0012	4.0688	5.2487	6.245	3.9841	4.9505	6.9314	3.0983	0.0295335	0.601209	0.272418	0.224624	0.426737
UNC45A	1.9212	2.9689	2.8411	0	0.96267	3.8214	5.9856	5.1365	7.4168	6.2966	7.0042	13.224	1.0497	3.1225	5.9761	0.9901	2.9706	1.0328	0.456871	0.00833623	0.0480652	0.611773	0.280421
PPM1G	4.8029	3.9586	2.8411	9.5559	1.9253	3.8214	3.9904	3.0819	1.0595	6.2966	9.0054	7.1204	4.199	3.1225	1.992	3.9604	7.9216	2.0655	0.629298	0.326623	0.0213838	0.421942	0.68913
DDX6	1.9212	0	0	4.778	1.9253	2.866	5.9856	7.1911	4.2382	5.2472	7.0042	8.1376	4.199	6.245	5.9761	0	0	3.0983	0.0731666	0.00848166	0.00432815	0.00596459	0.762958
SLC12A2	1.9212	0.98964	1.894	0	0.96267	0	14.964	13.355	11.655	2.0989	2.0012	2.0344	4.199	4.1633	5.9761	0	0	0	0.0446525	0.000306619	0.222838	0.00911801	0.00637264
PSMC4	0	0.98964	0.94702	6.6892	2.888	4.7767	3.9904	3.0819	3.1786	1.0494	3.0018	7.1204	5.2487	4.1633	3.9841	6.9307	9.9019	3.0983	0.0223874	0.00305503	0.165711	0.00170345	0.0397191
SNRPD1	1.9212	2.9689	3.7881	3.8224	1.9253	3.8214	4.988	4.1092	5.2977	4.1977	3.0018	5.086	6.2985	7.2858	4.9801	3.9604	5.9412	6.1966	0.73906	0.0421676	0.211965	0.0185209	0.0497969
HEBP1	1.9212	3.9586	1.894	5.7336	4.8133	4.7767	5.9856	4.1092	8.4764	6.2966	3.0018	4.0688	1.0497	3.1225	8.9642	0	3.9608	3.0983	0.0286573	0.0665391	0.191407	0.50869	0.87163
NAT10	5.7635	3.9586	4.7351	3.8224	4.8133	6.6874	1.9952	2.0546	0	9.4449	7.0042	9.1548	4.199	3.1225	5.9761	5.9406	2.9706	2.0655	0.785001	0.0153134	0.0162224	0.7141	0.416599
TOP2B	0.96059	2.9689	0.94702	1.9112	0	1.9107	2.9928	4.1092	0	5.2472	6.0036	5.086	2.0995	8.3266	7.9682	6.9307	2.9706	3.0983	0.723434	0.623912	0.00633433	0.10157	0.137791
KPNA2	6.7241	4.9482	3.7881	0	3.8507	1.9107	4.988	10.273	4.2382	5.2472	5.003	9.1548	6.2985	4.1633	4.9801	0	1.9804	4.1311	0.0823388	0.553125	0.455564	0.995622	0.100843
RPL5	7.6847	1.9793	5.6821	1.9112	2.888	3.8214	2.9928	0	1.0595	3.1483	0	5.086	8.3979	9.3675	5.9761	0	1.9804	4.1311	0.27169	0.116771	0.348381	0.224956	0.208203
ECI2	2.8818	4.9482	4.7351	5.7336	5.776	0.95534	8.9784	6.1638	6.3573	0	0	0	4.199	3.1225	5.9761	3.9604	4.951	5.1638	0.98552	0.0564482	0.0030912	0.829063	0.540777
SUPT16H	9.6059	6.9275	8.5232	5.7336	6.7387	6.6874	0.9976	1.0273	5.2977	2.0989	5.003	0	0	3.1225	1.992	2.9703	0.99019	0	0.0802875	0.022075	0.0220375	0.00518087	0.00385138
ZNF185	5.7635	9.8964	7.5762	8.6003	5.776	11.464	1.9952	4.1092	3.1786	5.2472	7.0042	5.086	0	0	0	0	0	0	0.691147	0.0257682	0.21747	0.00293038	0.00293038
ABAT	0	0	0	0	0	0	14.964	9.2457	11.655	8.3955	15.009	15.258	1.0497	0	0	0	0	0	#DIV/0!	0.00195932	0.00457859	0.373901	#DIV/0!
EIF4A3	10.566	8.9068	8.5232	5.7336	6.7387	1.9107	6.9832	3.0819	4.2382	10.494	7.0042	9.1548	8.3979	5.2042	5.9761	5.9406	3.9608	7.2294	0.0469496	0.0256136	0.726789	0.0709326	0.0335121
UGP2	7.6847	5.9379	3.7881	4.778	2.888	1.9107	7.9808	4.1092	4.2382	2.0989	5.003	4.0688	4.199	3.1225	0.99602	0.9901	2.9706	4.1311	0.136922	0.842061	0.215534	0.107888	0.0992948
DBNL	2.8818	1.9793	3.7881	3.8224	1.9253	2.866	3.9904	5.1365	5.2977	5.2472	8.0048	7.1204	4.199	7.2858	3.9841	5.9406	4.951	4.1311	0.988272	0.0443115	0.0155458	0.128113	0.0452699
RPRD1B	1.9212	3.9586	4.7351	5.7336	5.776	1.9107	1.9952	2.0546	6.3573	5.2472	2.0012	7.1204	8.3979	0	3.9841	3.9604	3.9608	4.1311	0.574499	0.968908	0.505981	0.829723	0.599327
RPLP1	1.9212	0.98964	2.8411	6.6892	5.776	4.7767	2.9928	7.1911	4.2382	2.0989	6.0036	3.0516	4.199	5.2042	1.992	3.9604	2.9706	8.2621	0.00757916	0.099847	0.235604	0.159136	0.139515
MTDH	5.7635	1.9793	2.8411	3.8224	6.7387	6.6874	0.9976	1.0273	2.1191	4.1977	0	3.0516	7.3482	2.0817	4.9801	6.9307	4.951	8.2621	0.211884	0.148944	0.548272	0.539923	0.10012
ACTR1A	7.6847	4.9482	5.6821	2.8668	0.96267	7.6427	4.988	4.1092	4.2382	4.1977	4.0024	4.0688	3.1492	4.1633	0	2.9703	4.951	7.2294	0.34826	0.126598	0.0698089	0.0704027	0.514729
DYNC1LI2	4.8029	3.9586	4.7351	5.7336	1.9253	3.8214	1.9952	4.1092	7.4168	2.0989	4.0024	5.086	0	3.1225	3.9841	3.9604	7.9216	7.2294	0.584717	0.996158	0.447137	0.161028	0.209011
RPS7	5.7635	4.9482	3.7881	4.778	1.9253	5.732	6.9832	3.0819	2.1191	0	4.0024	2.0344	3.1492	6.245	4.9801	0.9901	1.9804	4.1311	0.619122	0.653485	0.0939867	0.970573	0.0864414
KPNA6	7.6847	6.9275	5.6821	4.778	9.6267	7.6427	3.9904	0	2.1191	7.346	4.0024	8.1376	1.0497	1.0408	0	1.9802	3.9608	4.1311	0.72084	0.0215912	0.856283	0.000871344	0.0196238
LRP1	0	0	0	0	0	0	0	0	1.0595	0	0	0	0	0	0	22.772	17.824	21.688	#DIV/0!	0.373901	#DIV/0!	#DIV/0!	0.000158632
ANXA7	4.8029	1.9793	9.4702	4.778	1.9253	1.9107	1.9952	3.0819	3.1786	4.1977	5.003	6.1032	3.1492	2.0817	5.9761	5.9406	6.9314	3.0983	0.345534	0.295516	0.895176	0.533935	0.971431
PCBP2	9.6059	0.98964	8.5232	8.6003	6.7387	7.6427	4.988	5.1365	7.4168	9.4449	8.0048	8.1376	5.2487	7.2858	8.9642	7.9208	7.9216	8.2621	0.665383	0.861229	0.47659	0.798969	0.573149
PSMD12	5.7635	3.9586	3.7881	4.778	5.776	3.8214	4.988	2.0546	4.2382	4.1977	0	4.0688	3.1492	4.1633	4.9801	6.9307	3.9608	6.1966	0.75068	0.530417	0.313199	0.648335	0.336954
CNOT1	5.7635	2.9689	1.894	1.9112	3.8507	1.9107	5.9856	6.1638	4.2382	1.0494	4.0024	4.0688	1.0497	8.3266	6.9721	1.9802	3.9608	6.1966	0.497816	0.215576	0.758339	0.490355	0.778887
ADK	2.8818	1.9793	4.7351	1.9112	5.776	4.7767	5.9856	7.1911	4.2382	6.2966	8.0048	9.1548	4.199	3.1225	1.992	0	0.99019	0	0.5361	0.0917919	0.0164	0.931601	0.0306242
GSPT1	3.8423	4.9482	0.94702	0	0	0.95534	6.9832	8.2184	11.655	2.0989	1.0006	0	3.1492	3.1225	0.99602	2.9703	0.99019	1.0328	0.0767418	0.0360298	0.173547	0.585502	0.309546
IGF2R	0	0	0	2.8668	6.7387	6.6874	1.9952	6.1638	6.3573	0	0	2.0344	4.199	3.1225	2.9881	4.9505	10.892	6.1966	0.0133085	0.0272601	0.373901	0.000855486	0.0153343
AGPS	2.8818	7.9171	3.7881	7.6448	6.7387	3.8214	0	0	0	0	0	0	5.2487	3.1225	7.9682	5.9406	4.951	4.1311	0.566292	0.0349236	0.0349236	0.79372	0.933511
GNB2	7.6847	7.9171	6.6292	8.6003	11.552	9.5534	1.9952	6.1638	6.3573	5.2472	7.0042	4.0688	2.0995	6.245	5.9761	3.9604	10.892	8.2621	0.0596118	0.156649	0.104229	0.132067	0.893171
NOMO1	1.9212	1.9793	3.7881	2.8668	4.8133	2.866	1.9952	5.1365	7.4168	4.1977	4.0024	3.0516	5.2487	4.1633	0.99602	6.9307	4.951	4.1311	0.346049	0.246737	0.168619	0.556709	0.0548087
LUC7L2	2.8818	3.9586	2.8411	4.778	4.8133	4.7767	1.9952	7.1911	5.2977	7.346	5.003	4.0688	2.0995	4.1633	1.992	3.9604	4.951	5.1638	0.0129808	0.36327	0.0972527	0.582232	0.048247
AP1G1	4.8029	3.9586	2.8411	4.778	3.8507	0.95534	3.9904	6.1638	4.2382	6.2966	6.0036	4.0688	3.1492	0	0.99602	2.9703	5.9412	3.0983	0.627898	0.35575	0.15251	0.0845872	0.909693
RPL7	8.6453	5.9379	4.7351	2.8668	2.888	3.8214	1.9952	2.0546	2.1191	1.0494	7.0042	4.0688	0	4.1633	0.99602	2.9703	1.9804	3.0983	0.0535465	0.019288	0.311378	0.0505598	0.0359786
GLO1	5.7635	3.9586	6.6292	8.6003	4.8133	4.7767	4.988	8.2184	3.1786	4.1977	1.0006	3.0516	4.199	3.1225	0.99602	1.9802	1.9804	2.0655	0.702347	0.994958	0.091646	0.0943932	0.0119472
CAMK2D	3.8423	2.9689	3.7881	1.9112	3.8507	4.7767	6.9832	4.1092	6.3573	0	0	0	4.199	4.1633	3.9841	3.9604	1.9804	2.0655	0.982957	0.0675119	0.000235243	0.115268	0.287639
CBR1	8.6453	6.9275	2.8411	5.7336	6.7387	4.7767	1.9952	3.0819	2.1191	5.2472	2.0012	4.0688	0	0	0	5.9406	9.9019	5.1638	0.840817	0.100184	0.295124	0.0234665	0.72185
MCM6	2.8818	0	0.94702	0	2.888	0.95534	1.9952	2.0546	1.0595	9.4449	7.0042	6.1032	3.1492	10.408	7.9682	5.9406	0.99019	5.1638	0.996976	0.662515	0.00887295	0.0619622	0.191622
FAM129A	5.7635	6.9275	7.5762	2.8668	1.9253	2.866	6.9832	5.1365	4.2382	0	0	0	0	0	1.992	8.9109	4.951	8.2621	0.00241424	0.248856	0.000218705	0.00200465	0.667246
CDC37	3.8423	6.9275	5.6821	5.7336	4.8133	4.7767	2.9928	2.0546	2.1191	6.2966	4.0024	4.0688	2.0995	6.245	1.992	1.9802	2.9706	5.1638	0.712169	0.0307178	0.584951	0.287344	0.179277
EIF4G2	3.8423	7.9171	3.7881	3.8224	6.7387	3.8214	1.9952	5.1365	4.2382	2.0989	2.0012	2.0344	0	4.1633	2.9881	7.9208	3.9608	6.1966	0.828321	0.44773	0.0834761	0.203964	0.661023
ERP44	0.96059	1.9793	1.894	0	0.96267	1.9107	5.9856	8.2184	4.2382	4.1977	6.0036	6.1032	2.0995	2.0817	0	4.9505	1.9804	2.0655	0.36551	0.0192842	0.00546056	0.791406	0.248916
SUGT1	9.6059	1.9793	5.6821	5.7336	0.96267	7.6427	3.9904	2.0546	3.1786	0	2.0012	5.086	4.199	4.1633	4.9801	0.9901	1.9804	2.0655	0.758556	0.303398	0.269985	0.586994	0.141346
MTCH2	0	0	1.894	0	1.9253	3.8214	5.9856	4.1092	5.2977	5.2472	5.003	8.1376	3.1492	8.3266	4.9801	7.9208	4.951	3.0983	0.369466	0.00576104	0.00982949	0.0417147	0.0381409
IFI16	4.8029	14.845	12.311	6.6892	6.7387	5.732	0	0	0	0	0	0	0	0	0	4.9505	3.9608	4.1311	0.232253	0.0241611	0.0241611	0.0241611	0.105946
RTCB	4.8029	3.9586	3.7881	3.8224	3.8507	5.732	1.9952	3.0819	3.1786	2.0989	2.0012	7.1204	1.0497	4.1633	4.9801	3.9604	5.9412	6.1966	0.706729	0.0437927	0.809357	0.560194	0.200799
EIF3D	6.7241	3.9586	3.7881	6.6892	2.888	3.8214	3.9904	6.1638	0	4.1977	5.003	5.086	3.1492	3.1225	3.9841	5.9406	4.951	7.2294	0.821964	0.519587	0.953678	0.229886	0.352596
PURB	7.6847	4.9482	7.5762	6.6892	2.888	1.9107	4.988	2.0546	4.2382	4.1977	4.0024	2.0344	6.2985	6.245	8.9642	1.9802	3.9608	2.0655	0.164382	0.0766739	0.0423258	0.749869	0.0211076
RPS9	7.6847	2.9689	5.6821	5.7336	3.8507	1.9107	5.9856	5.1365	4.2382	2.0989	0	2.0344	4.199	7.2858	2.9881	5.9406	0.99019	1.0328	0.410268	0.834308	0.0565224	0.756764	0.261634
SYAP1	1.9212	2.9689	3.7881	7.6448	6.7387	6.6874	5.9856	6.1638	4.2382	2.0989	1.0006	6.1032	3.1492	5.2042	6.9721	2.9703	2.9706	5.1638	0.00268973	0.0348081	0.920331	0.14591	0.423887
STRAP	1.9212	1.9793	2.8411	7.6448	2.888	6.6874	4.988	6.1638	5.2977	2.0989	2.0012	4.0688	4.199	2.0817	2.9881	1.9802	1.9804	3.0983	0.0780249	0.00216463	0.553357	0.284125	0.835315
SLC25A5	9.6059	6.9275	2.8411	8.6003	7.7013	6.6874	3.9904	10.273	6.3573	12.593	12.007	9.1548	10.497	10.408	12.948	6.9307	3.9608	6.1966	0.587071	0.884662	0.098592	0.0867037	0.742035
MARCKSL1	3.8423	0.98964	1.894	0	1.9253	0	8.9784	5.1365	4.2382	4.1977	8.0048	2.0344	6.2985	8.3266	6.9721	2.9703	4.951	5.1638	0.205103	0.0822742	0.265886	0.00861313	0.124647
NUDCD1	7.6847	9.8964	6.6292	8.6003	11.552	7.6427	0.9976	1.0273	1.0595	6.2966	2.0012	3.0516	2.0995	2.0817	0.99602	0.9901	0.99019	2.0655	0.47578	0.00185893	0.056409	0.00351917	0.00281945
ARHGEF2	1.9212	1.9793	2.8411	3.8224	0.96267	2.866	0	0	0	0	0	0	0	2.0817	2.9881	12.871	14.853	16.524	0.750939	0.00164435	0.00164435	0.582568	0.000337996
SELENBP1	0	0	0	0	0	0	5.9856	12.328	9.5359	6.2966	2.0012	3.0516	13.647	7.2858	7.9682	0	0	0	#DIV/0!	0.0071893	0.0429715	0.00878927	#DIV/0!
HNRNPD	10.566	8.9068	7.5762	6.6892	8.664	5.732	9.976	7.1911	6.3573	4.1977	9.0054	7.1204	8.3979	6.245	7.9682	9.901	6.9314	7.2294	0.179085	0.446965	0.24447	0.245016	0.480175
BAG6	2.8818	1.9793	3.7881	1.9112	0	1.9107	1.9952	3.0819	3.1786	7.346	2.0012	7.1204	1.0497	1.0408	2.9881	2.9703	2.9706	4.1311	0.122446	0.848879	0.225772	0.225757	0.505958
API5	1.9212	3.9586	4.7351	6.6892	4.8133	3.8214	1.9952	2.0546	1.0595	5.2472	4.0024	3.0516	5.2487	5.2042	3.9841	6.9307	5.9412	8.2621	0.256882	0.110714	0.621655	0.245003	0.0310507
WDR61	1.9212	3.9586	6.6292	1.9112	0.96267	0.95534	3.9904	5.1365	4.2382	4.1977	4.0024	4.0688	3.1492	5.2042	3.9841	3.9604	2.9706	7.2294	0.107577	0.849168	0.956037	0.971196	0.783631
PCK2	0.96059	3.9586	0.94702	1.9112	3.8507	0.95534	5.9856	6.1638	3.1786	1.0494	6.0036	10.172	6.2985	5.2042	4.9801	4.9505	2.9706	2.0655	0.839732	0.086138	0.250595	0.030704	0.355196
IDE	0.96059	0.98964	2.8411	1.9112	0	0	3.9904	4.1092	6.3573	8.3955	7.0042	7.1204	3.1492	3.1225	2.9881	5.9406	0	5.1638	0.341617	0.031228	0.00151363	0.0754272	0.34459
BPNT1	4.8029	3.9586	3.7881	0.95559	0.96267	1.9107	0.9976	3.0819	5.2977	4.1977	5.003	3.0516	8.3979	14.572	5.9761	0.9901	1.9804	2.0655	0.00286444	0.455329	0.885733	0.101354	0.00580929
LETM1	2.8818	2.9689	5.6821	6.6892	6.7387	4.7767	8.9784	10.273	3.1786	3.1483	2.0012	0	2.0995	2.0817	3.9841	0.9901	2.9706	2.0655	0.118872	0.199683	0.177155	0.37106	0.165323
TPP2	4.8029	4.9482	6.6292	3.8224	4.8133	5.732	6.9832	7.1911	7.4168	0	1.0006	6.1032	0	2.0817	2.9881	1.9802	3.9608	4.1311	0.451329	0.0441899	0.193138	0.0237316	0.0809545
DEK	3.8423	0.98964	5.6821	4.778	1.9253	4.7767	4.988	5.1365	2.1191	4.1977	2.0012	3.0516	4.199	3.1225	1.992	1.9802	2.9706	4.1311	0.855952	0.748976	0.793497	0.803643	0.766204
HMGB3	8.6453	10.886	5.6821	6.6892	3.8507	2.866	0.9976	0	3.1786	5.2472	2.0012	4.0688	2.0995	2.0817	3.9841	2.9703	0.99019	1.0328	0.10617	0.0168217	0.059977	0.0253979	0.0148092
PSPC1	6.7241	4.9482	1.894	3.8224	3.8507	3.8214	2.9928	4.1092	5.2977	3.1483	6.0036	6.1032	3.1492	2.0817	3.9841	1.9802	3.9608	5.1638	0.650055	0.815382	0.758678	0.392349	0.652428
SSBP1	5.7635	5.9379	5.6821	5.7336	7.7013	5.732	0.9976	2.0546	2.1191	6.2966	3.0018	3.0516	3.1492	4.1633	1.992	5.9406	5.9412	4.1311	0.418988	0.000393263	0.199451	0.0130267	0.494168
BZW1	0.96059	0	0	1.9112	4.8133	3.8214	4.988	3.0819	4.2382	4.1977	2.0012	4.0688	4.199	5.2042	2.9881	3.9604	3.9608	4.1311	0.0246331	0.00410818	0.0164629	0.00600563	0.000341333
NAE1	3.8423	4.9482	1.894	1.9112	3.8507	2.866	4.988	5.1365	6.3573	0	0	0	3.1492	4.1633	8.9642	1.9802	3.9608	2.0655	0.550833	0.123403	0.0162755	0.404787	0.463447
RCN2	8.6453	7.9171	6.6292	0.95559	3.8507	2.866	1.9952	4.1092	4.2382	4.1977	6.0036	5.086	1.0497	0	1.992	4.9505	3.9608	4.1311	0.00748127	0.0102161	0.028615	0.00123085	0.00700303
DLAT	4.8029	3.9586	3.7881	3.8224	4.8133	1.9107	2.9928	2.0546	1.0595	1.0494	0	2.0344	4.199	5.2042	6.9721	0.9901	0.99019	3.0983	0.502798	0.0284635	0.00904893	0.216218	0.0317942
AK1	0	0	0.94702	2.8668	7.7013	5.732	1.9952	6.1638	1.0595	0	0	2.0344	5.2487	4.1633	4.9801	4.9505	5.9412	7.2294	0.0236422	0.160016	0.653321	0.000591142	0.00143825
MYO18A	2.8818	1.9793	5.6821	7.6448	5.776	3.8214	2.9928	4.1092	7.4168	0	0	0	4.199	2.0817	2.9881	4.9505	2.9706	6.1966	0.227708	0.48733	0.0344241	0.755239	0.459592
SH3GLB2	0	0	1.894	1.9112	0	3.8214	1.9952	1.0273	2.1191	3.1483	9.0054	6.1032	5.2487	3.1225	7.9682	8.9109	6.9314	5.1638	0.371037	0.20689	0.039085	0.0351511	0.00705827
CNN3	5.7635	9.8964	6.6292	5.7336	2.888	7.6427	0.9976	2.0546	0	0	0	0	5.2487	2.0817	0	4.9505	5.9412	6.1966	0.343012	0.00996217	0.0041186	0.0652884	0.257676
EMD	1.9212	2.9689	4.7351	3.8224	2.888	3.8214	1.9952	2.0546	4.2382	2.0989	5.003	3.0516	7.3482	7.2858	5.9761	4.9505	2.9706	6.1966	0.748067	0.707049	0.889073	0.0173051	0.29623
TPD52	1.9212	5.9379	2.8411	7.6448	4.8133	2.866	1.9952	9.2457	2.1191	6.2966	3.0018	4.0688	7.3482	3.1225	1.992	2.9703	1.9804	5.1638	0.450299	0.757974	0.598128	0.786951	0.905022
SAMM50	1.9212	1.9793	2.8411	2.8668	2.888	3.8214	5.9856	5.1365	9.5359	3.1483	1.0006	2.0344	1.0497	5.2042	5.9761	5.9406	3.9608	2.0655	0.094533	0.0282584	0.800098	0.305556	0.206862
BANF1	2.8818	3.9586	4.7351	4.778	8.664	5.732	3.9904	2.0546	2.1191	4.1977	3.0018	2.0344	2.0995	6.245	5.9761	6.9307	6.9314	1.0328	0.120399	0.243333	0.397526	0.560467	0.616055
GALK1	1.9212	0.98964	3.7881	1.9112	5.776	1.9107	4.988	4.1092	7.4168	3.1483	4.0024	7.1204	3.1492	0	3.9841	7.9208	4.951	3.0983	0.561624	0.0637845	0.159092	0.926066	0.130458
NRD1	4.8029	3.9586	2.8411	1.9112	1.9253	5.732	2.9928	2.0546	2.1191	5.2472	5.003	6.1032	6.2985	3.1225	2.9881	1.9802	0	0	0.65178	0.0831924	0.0740634	0.836632	0.0211502
SNRPA1	9.6059	3.9586	3.7881	0	6.7387	1.9107	3.9904	7.1911	4.2382	8.3955	7.0042	6.1032	0	4.1633	2.9881	4.9505	2.9706	1.0328	0.354105	0.781354	0.531905	0.209806	0.276008
TMED10	3.8423	4.9482	5.6821	6.6892	2.888	2.866	5.9856	4.1092	2.1191	3.1483	8.0048	8.1376	7.3482	3.1225	2.9881	0.9901	0.99019	0	0.649361	0.575857	0.404865	0.835809	0.00268975
IPO9	4.8029	6.9275	2.8411	2.8668	1.9253	0.95534	3.9904	5.1365	1.0595	0	0	1.0172	3.1492	6.245	8.9642	1.9802	0.99019	1.0328	0.0868677	0.436601	0.0212017	0.571873	0.0450362
SRM	3.8423	5.9379	10.417	11.467	3.8507	4.7767	1.9952	0	0	5.2472	6.0036	0	7.3482	4.1633	0.99602	0	0	1.0328	0.991669	0.0415656	0.332333	0.391224	0.0315635
TNS3	7.6847	7.9171	6.6292	7.6448	5.776	7.6427	0	0	0	0	0	0	0	0	0	9.901	12.873	9.2949	0.625864	4.81508e-05	4.81508e-05	4.81508e-05	0.0492063
GSTO1	5.7635	4.9482	3.7881	1.9112	2.888	2.866	1.9952	4.1092	3.1786	2.0989	3.0018	2.0344	1.0497	1.0408	1.992	5.9406	4.951	6.1966	0.0256887	0.10669	0.019754	0.00605748	0.277837
RBM39	3.8423	2.9689	3.7881	3.8224	3.8507	3.8214	3.9904	2.0546	6.3573	6.2966	6.0036	6.1032	1.0497	6.245	1.992	5.9406	5.9412	4.1311	0.35071	0.662137	0.000916616	0.800795	0.0535983
PCMT1	2.8818	2.9689	1.894	3.8224	4.8133	1.9107	6.9832	8.2184	7.4168	3.1483	6.0036	3.0516	7.3482	2.0817	4.9801	2.9703	1.9804	0	0.366971	0.000579462	0.221696	0.227839	0.377317
PXN	2.8818	3.9586	2.8411	3.8224	5.776	4.7767	1.9952	2.0546	2.1191	3.1483	4.0024	2.0344	4.199	5.2042	3.9841	5.9406	5.9412	6.1966	0.0805047	0.0333839	0.818973	0.0781457	0.00173415
RBBP4	2.8818	5.9379	4.7351	0	1.9253	1.9107	3.9904	4.1092	0	4.1977	3.0018	3.0516	5.2487	5.2042	3.9841	0.9901	1.9804	3.0983	0.0416049	0.323605	0.320056	0.77922	0.0814966
FAM21A	2.8818	1.9793	1.894	0.95559	1.9253	0	2.9928	4.1092	1.0595	6.2966	6.0036	4.0688	2.0995	2.0817	2.9881	4.9505	3.9608	8.2621	0.113514	0.645934	0.0139408	0.766919	0.0603864
RPS12	5.7635	3.9586	1.894	0.95559	1.9253	2.866	0.9976	0	2.1191	4.1977	7.0042	2.0344	1.0497	2.0817	3.9841	1.9802	3.9608	4.1311	0.191614	0.0903112	0.781657	0.347321	0.715235
TIMM44	15.369	4.9482	10.417	3.8224	2.888	2.866	2.9928	2.0546	2.1191	0	0	0	3.1492	4.1633	1.992	3.9604	0.99019	3.0983	0.080188	0.0602184	0.0271726	0.0808118	0.0734594
NT5E	8.6453	11.876	6.6292	0.95559	2.888	3.8214	0	0	0	4.1977	4.0024	5.086	0	0	0	7.9208	6.9314	7.2294	0.0204595	0.00407171	0.0417691	0.00407171	0.338575
ASS1	0	0	0	0.95559	1.9253	1.9107	2.9928	0	0	7.346	6.0036	6.1032	10.497	11.449	8.9642	0	0	0	0.00760645	0.373901	0.000114606	0.000141434	#DIV/0!
ENSA	1.9212	2.9689	0.94702	2.8668	3.8507	1.9107	0.9976	3.0819	3.1786	2.0989	4.0024	4.0688	6.2985	2.0817	4.9801	1.9802	2.9706	3.0983	0.314214	0.633909	0.172453	0.142353	0.340719
EIF3M	6.7241	2.9689	2.8411	1.9112	3.8507	2.866	3.9904	3.0819	6.3573	1.0494	2.0012	1.0172	2.0995	2.0817	1.992	3.9604	2.9706	3.0983	0.402299	0.861485	0.0982026	0.171388	0.558821
NACA	6.7241	4.9482	4.7351	4.778	6.7387	6.6874	4.988	6.1638	4.2382	2.0989	2.0012	1.0172	5.2487	2.0817	1.992	3.9604	1.9804	3.0983	0.543069	0.708213	0.00636302	0.130184	0.0449009
STT3A	3.8423	0.98964	0	3.8224	0.96267	1.9107	3.9904	2.0546	3.1786	0	0	1.0172	4.199	6.245	3.9841	2.9703	1.9804	3.0983	0.685587	0.316979	0.349294	0.078137	0.423713
MIF	0.96059	3.9586	0.94702	1.9112	2.888	0.95534	5.9856	6.1638	6.3573	5.2472	3.0018	6.1032	8.3979	8.3266	6.9721	1.9802	2.9706	4.1311	0.975655	0.013887	0.106628	0.00575104	0.414617
TARDBP	5.7635	3.9586	4.7351	1.9112	0	2.866	0.9976	2.0546	4.2382	5.2472	2.0012	4.0688	3.1492	2.0817	2.9881	1.9802	0.99019	4.1311	0.031251	0.0930845	0.388611	0.0283772	0.0825999
THRAP3	1.9212	3.9586	2.8411	0	0	2.866	1.9952	0	3.1786	3.1483	6.0036	4.0688	1.0497	4.1633	1.992	2.9703	3.9608	5.1638	0.157042	0.342461	0.217984	0.668168	0.263657
AHSA1	3.8423	2.9689	5.6821	2.8668	3.8507	4.7767	2.9928	1.0273	2.1191	4.1977	5.003	6.1032	4.199	4.1633	2.9881	0	0	0	0.74896	0.0970271	0.389611	0.691655	0.00648052
FIP1L1	2.8818	1.9793	5.6821	3.8224	0.96267	2.866	3.9904	6.1638	5.2977	6.2966	6.0036	6.1032	3.1492	3.1225	4.9801	3.9604	3.9608	3.0983	0.527835	0.270681	0.079079	0.861832	0.896971
GOLGA2	4.8029	2.9689	1.894	1.9112	2.888	0.95534	3.9904	4.1092	5.2977	3.1483	3.0018	3.0516	6.2985	4.1633	4.9801	3.9604	4.951	6.1966	0.268749	0.258978	0.86448	0.141379	0.164495
CPNE1	1.9212	2.9689	1.894	6.6892	6.7387	3.8214	0.9976	3.0819	2.1191	3.1483	4.0024	1.0172	2.0995	2.0817	3.9841	3.9604	5.9412	4.1311	0.0273744	0.793791	0.65453	0.559196	0.0291364
FEN1	5.7635	3.9586	4.7351	2.8668	3.8507	5.732	2.9928	2.0546	3.1786	7.346	7.0042	6.1032	4.199	3.1225	1.992	1.9802	1.9804	3.0983	0.536038	0.0297091	0.0355579	0.105974	0.0184358
DNAJA2	6.7241	3.9586	2.8411	1.9112	3.8507	3.8214	2.9928	4.1092	1.0595	2.0989	4.0024	5.086	4.199	3.1225	4.9801	2.9703	4.951	7.2294	0.376175	0.287432	0.618992	0.765059	0.763962
PGLS	5.7635	4.9482	5.6821	0.95559	1.9253	1.9107	3.9904	3.0819	5.2977	0	0	4.0688	3.1492	6.245	3.9841	0	1.9804	3.0983	0.000720953	0.125185	0.0409299	0.354353	0.0160918
BCAP31	3.8423	0.98964	4.7351	3.8224	1.9253	1.9107	1.9952	0	5.2977	9.4449	7.0042	2.0344	5.2487	6.245	3.9841	2.9703	0.99019	2.0655	0.649123	0.712232	0.292761	0.205686	0.404007
CDC42	6.7241	5.9379	1.894	1.9112	5.776	0.95534	0	2.0546	6.3573	4.1977	2.0012	3.0516	5.2487	2.0817	6.9721	3.9604	0	5.1638	0.401084	0.441089	0.337692	0.969412	0.449358
AKR1A1	1.9212	2.9689	0	4.778	3.8507	1.9107	5.9856	7.1911	6.3573	1.0494	2.0012	0	6.2985	6.245	9.9602	0.9901	0.99019	4.1311	0.195264	0.006537	0.588504	0.0175575	0.779725
DDAH2	0.96059	3.9586	1.894	6.6892	4.8133	4.7767	0.9976	5.1365	3.1786	0	0	0	7.3482	4.1633	2.9881	5.9406	3.9608	7.2294	0.0440898	0.605349	0.062373	0.17914	0.05716
ERGIC1	1.9212	1.9793	1.894	1.9112	1.9253	0	3.9904	12.328	6.3573	2.0989	4.0024	0	9.4477	3.1225	4.9801	0.9901	0	4.1311	0.365437	0.0858936	0.933766	0.105131	0.865762
GPD1L	0	0.98964	0	0	0	0	5.9856	7.1911	11.655	2.0989	2.0012	1.0172	9.4477	8.3266	8.9642	0	0	0	0.373901	0.0106034	0.0449883	4.97678e-05	0.373901
PYGL	7.6847	6.9275	10.417	3.8224	11.552	11.464	0	0	0	4.1977	3.0018	4.0688	0	0	0	0	0	4.1311	0.838452	0.00140715	0.0151535	0.00140715	0.0160103
RPL8	4.8029	4.9482	2.8411	4.778	3.8507	2.866	1.9952	4.1092	4.2382	3.1483	3.0018	5.086	1.0497	4.1633	0.99602	2.9703	5.9412	4.1311	0.697487	0.493067	0.660775	0.163433	0.897985
SERBP1	3.8423	4.9482	3.7881	2.8668	5.776	3.8214	5.9856	3.0819	2.1191	3.1483	4.0024	4.0688	2.0995	8.3266	3.9841	1.9802	3.9608	4.1311	0.969452	0.723468	0.399002	0.761891	0.348276
SF3B2	1.9212	1.9793	1.894	1.9112	1.9253	3.8214	3.9904	5.1365	5.2977	2.0989	2.0012	3.0516	4.199	4.1633	1.992	5.9406	2.9706	2.0655	0.383308	0.00221924	0.24938	0.105847	0.21409
SNX6	4.8029	3.9586	2.8411	1.9112	1.9253	1.9107	2.9928	4.1092	0	5.2472	2.0012	4.0688	5.2487	4.1633	5.9761	4.9505	6.9314	6.1966	0.0264087	0.329357	0.935576	0.1787	0.0562117
CD59	6.7241	5.9379	3.7881	6.6892	1.9253	2.866	1.9952	2.0546	2.1191	2.0989	3.0018	1.0172	5.2487	2.0817	4.9801	6.9307	2.9706	4.1311	0.385169	0.0175076	0.0303539	0.361595	0.611943
FARSB	1.9212	0.98964	1.894	0.95559	0	0.95534	1.9952	4.1092	4.2382	6.2966	4.0024	9.1548	5.2487	2.0817	7.9682	3.9604	1.9804	0	0.0943456	0.0793951	0.0326063	0.112985	0.765032
SRSF7	0	3.9586	4.7351	2.8668	5.776	3.8214	3.9904	6.1638	4.2382	7.346	2.0012	2.0344	4.199	3.1225	3.9841	5.9406	2.9706	0	0.500248	0.305804	0.717077	0.59338	0.975905
CPSF6	1.9212	0	0	3.8224	1.9253	0.95534	5.9856	4.1092	4.2382	4.1977	3.0018	6.1032	2.0995	5.2042	3.9841	3.9604	0.99019	6.1966	0.206332	0.00933773	0.0266126	0.0478187	0.133718
PDCD11	8.6453	7.9171	6.6292	2.8668	1.9253	3.8214	0	0	0	2.0989	5.003	3.0516	2.0995	0	1.992	0.9901	3.9608	1.0328	0.00378647	0.000195157	0.0138516	0.00212385	0.00747072
TRIP11	8.6453	3.9586	9.4702	3.8224	2.888	1.9107	1.9952	2.0546	3.1786	3.1483	7.0042	3.0516	6.2985	5.2042	1.992	0	0	0	0.0676776	0.0481523	0.241816	0.253957	0.0127754
PYCARD	0	0	0	0.95559	0	3.8214	6.9832	10.273	8.4764	6.2966	5.003	8.1376	8.3979	7.2858	5.9761	0	0	0	0.237769	0.000836944	0.00205236	0.000498202	#DIV/0!
EGFR	4.8029	5.9379	17.046	7.6448	8.664	3.8214	1.9952	2.0546	0	0	0	0	0	0	0	0.9901	0	1.0328	0.57399	0.116613	0.0766944	0.0766944	0.0936181
CUL3	1.9212	2.9689	4.7351	3.8224	0	2.866	4.988	4.1092	1.0595	2.0989	4.0024	6.1032	7.3482	6.245	6.9721	3.9604	1.9804	3.0983	0.526207	0.908401	0.577093	0.0144742	0.854821
PSMB1	4.8029	1.9793	3.7881	3.8224	0.96267	3.8214	2.9928	2.0546	4.2382	4.1977	5.003	4.0688	0	4.1633	2.9881	3.9604	3.9608	2.0655	0.631091	0.701657	0.362417	0.486763	0.860684
ASNS	1.9212	2.9689	6.6292	1.9112	2.888	5.732	1.9952	0	2.1191	5.2472	6.0036	6.1032	2.0995	2.0817	2.9881	3.9604	4.951	7.2294	0.865941	0.194104	0.251598	0.376311	0.422141
SBDS	3.8423	6.9275	2.8411	2.8668	5.776	1.9107	0	0	0	5.2472	3.0018	2.0344	2.0995	3.1225	1.992	3.9604	6.9314	4.1311	0.579458	0.0210289	0.515049	0.171436	0.778183
BLVRA	1.9212	1.9793	1.894	5.7336	3.8507	5.732	2.9928	3.0819	3.1786	2.0989	3.0018	4.0688	0	0	1.992	3.9604	4.951	6.1966	0.00720539	4.1139e-05	0.119604	0.129115	0.00867869
EDC4	0.96059	4.9482	5.6821	1.9112	1.9253	0.95534	5.9856	4.1092	2.1191	1.0494	2.0012	2.0344	5.2487	3.1225	5.9761	0	0	0	0.205732	0.915729	0.222286	0.61725	0.0579506
AIFM1	3.8423	0.98964	0	0	1.9253	5.732	2.9928	6.1638	5.2977	5.2472	3.0018	6.1032	7.3482	3.1225	6.9721	0	1.9804	3.0983	0.668366	0.097798	0.0981585	0.076945	0.957929
CRAT	0	0.98964	0	1.9112	1.9253	0.95534	0.9976	2.0546	4.2382	1.0494	0	0	10.497	13.531	4.9801	6.9307	3.9608	5.1638	0.0511884	0.105978	0.968939	0.0208445	0.00554877
LGALS3	0	1.9793	0.94702	1.9112	3.8507	4.7767	0.9976	2.0546	2.1191	9.4449	6.0036	11.189	2.0995	0	0	0	0	0	0.0675714	0.331255	0.00829355	0.775563	0.163079
STOM	0	0	0	0.95559	0	0	1.9952	2.0546	0	4.1977	3.0018	2.0344	14.696	11.449	11.952	1.9802	1.9804	0	0.373901	0.116202	0.00793154	0.000229394	0.116117
ALB	0.96059	2.9689	3.7881	3.8224	4.8133	1.9107	2.9928	1.0273	2.1191	2.0989	3.0018	3.0516	0	3.1225	1.992	0.9901	4.951	5.1638	0.474662	0.63133	0.879256	0.522769	0.518336
TGOLN2	4.8029	0.98964	2.8411	0.95559	3.8507	2.866	3.9904	3.0819	5.2977	2.0989	2.0012	4.0688	4.199	5.2042	3.9841	0.9901	0	5.1638	0.829081	0.383969	0.910246	0.244852	0.690146
WIBG	1.9212	1.9793	1.894	1.9112	1.9253	1.9107	2.9928	4.1092	5.2977	7.346	6.0036	3.0516	4.199	4.1633	5.9761	2.9703	4.951	2.0655	0.571403	0.0297615	0.0494676	0.00893759	0.176481
CSDE1	2.8818	1.9793	3.7881	3.8224	3.8507	3.8214	2.9928	3.0819	0	1.0494	2.0012	2.0344	6.2985	4.1633	0.99602	6.9307	5.9412	5.1638	0.143531	0.493269	0.125078	0.595704	0.0128331
ACP1	1.9212	4.9482	3.7881	0.95559	3.8507	0	2.9928	4.1092	5.2977	5.2472	5.003	9.1548	6.2985	5.2042	4.9801	1.9802	4.951	3.0983	0.251211	0.626887	0.144049	0.116216	0.873739
ST13	0.96059	0.98964	2.8411	0.95559	1.9253	2.866	4.988	6.1638	3.1786	2.0989	2.0012	2.0344	9.4477	4.1633	4.9801	2.9703	3.9608	0	0.721104	0.0408553	0.511911	0.0588462	0.62343
MOGS	2.8818	3.9586	3.7881	3.8224	0	4.7767	1.9952	2.0546	4.2382	4.1977	4.0024	1.0172	2.0995	0	0	0.9901	1.9804	3.0983	0.674811	0.390058	0.686184	0.0214679	0.0938895
SCP2	1.9212	3.9586	3.7881	4.778	3.8507	4.7767	1.9952	3.0819	2.1191	2.0989	2.0012	2.0344	7.3482	6.245	7.9682	3.9604	3.9608	2.0655	0.159508	0.326463	0.145711	0.00859534	0.912497
ACAT2	2.8818	3.9586	6.6292	1.9112	2.888	1.9107	6.9832	5.1365	3.1786	6.2966	4.0024	2.0344	2.0995	3.1225	0.99602	0	0	0	0.124161	0.716656	0.830777	0.130178	0.0157244
RAB2A	3.8423	1.9793	1.894	0	5.776	3.8214	3.9904	3.0819	5.2977	5.2472	5.003	4.0688	5.2487	2.0817	1.992	0.9901	4.951	2.0655	0.746571	0.161352	0.039363	0.689304	0.945872
HEATR1	6.7241	6.9275	7.5762	1.9112	3.8507	1.9107	0	1.0273	1.0595	1.0494	1.0006	1.0172	0	1.0408	1.992	2.9703	2.9706	2.0655	0.00289963	0.000122907	1.93586e-05	0.000651026	0.000371805
CTSB	4.8029	2.9689	0	6.6892	5.776	1.9107	0	0	0	1.0494	3.0018	2.0344	0	0	0	11.881	7.9216	13.426	0.338241	0.137777	0.728359	0.137777	0.0169988
ALDH6A1	0	0.98964	0	1.9112	0	0	3.9904	5.1365	6.3573	6.2966	6.0036	6.1032	7.3482	11.449	11.952	0	0	0	0.690562	0.00312	6.97752e-05	0.00267605	0.373901
DDX58	0	0	0	0	0	0	12.969	12.328	23.31	0	0	0	4.199	3.1225	2.9881	0	0	0	#DIV/0!	0.0103943	#DIV/0!	0.000855486	#DIV/0!
AKAP12	0	0	0	0	0	0	0	0	0	0	0	0	0	0	0	30.693	20.794	21.688	#DIV/0!	#DIV/0!	#DIV/0!	#DIV/0!	0.0015187
RPL22	3.8423	2.9689	4.7351	3.8224	2.888	3.8214	3.9904	3.0819	3.1786	3.1483	4.0024	3.0516	6.2985	8.3266	4.9801	3.9604	3.9608	4.1311	0.601591	0.50183	0.491769	0.0708326	0.758823
CTPS1	5.7635	3.9586	1.894	2.8668	2.888	4.7767	2.9928	4.1092	2.1191	2.0989	2.0012	3.0516	4.199	4.1633	3.9841	1.9802	3.9608	2.0655	0.792352	0.560019	0.271274	0.838549	0.404209
LASP1	1.9212	2.9689	3.7881	4.778	3.8507	3.8214	3.9904	1.0273	6.3573	2.0989	3.0018	2.0344	3.1492	2.0817	1.992	1.9802	2.9706	5.1638	0.114554	0.611447	0.456097	0.500525	0.68174
ATXN10	0.96059	1.9793	6.6292	9.5559	2.888	5.732	2.9928	4.1092	1.0595	1.0494	2.0012	1.0172	6.2985	6.245	4.9801	4.9505	4.951	2.0655	0.332251	0.822482	0.359757	0.214131	0.708775
NOP2	1.9212	6.9275	6.6292	0.95559	2.888	2.866	2.9928	2.0546	4.2382	3.1483	4.0024	0	6.2985	4.1633	1.992	2.9703	0.99019	1.0328	0.168927	0.30124	0.242784	0.647603	0.11619
RAB21	1.9212	4.9482	2.8411	3.8224	4.8133	1.9107	3.9904	3.0819	3.1786	3.1483	2.0012	7.1204	2.0995	2.0817	4.9801	1.9802	3.9608	3.0983	0.832728	0.857532	0.658709	0.896045	0.843684
IDH3A	2.8818	3.9586	3.7881	0	2.888	2.866	3.9904	5.1365	5.2977	6.2966	7.0042	3.0516	0	2.0817	0.99602	1.9802	0.99019	3.0983	0.184866	0.0754182	0.205081	0.0215876	0.0938773
SNRPD2	1.9212	6.9275	3.7881	4.778	0.96267	4.7767	2.9928	3.0819	2.1191	8.3955	6.0036	6.1032	4.199	3.1225	3.9841	3.9604	0	0	0.733728	0.377256	0.188637	0.781701	0.215773
RPL21	0.96059	3.9586	3.7881	4.778	3.8507	0.95534	1.9952	4.1092	3.1786	4.1977	2.0012	4.0688	2.0995	4.1633	4.9801	1.9802	1.9804	0	0.855663	0.875417	0.688199	0.549894	0.249388
FUS	1.9212	4.9482	6.6292	3.8224	3.8507	3.8214	0	0	1.0595	5.2472	1.0006	4.0688	0	4.1633	3.9841	1.9802	3.9608	0	0.653067	0.0434247	0.601021	0.408774	0.232108
DLD	6.7241	6.9275	0.94702	7.6448	8.664	4.7767	1.9952	0	3.1786	5.2472	4.0024	3.0516	2.0995	0	1.992	0.9901	1.9804	2.0655	0.396611	0.221044	0.729053	0.16685	0.184572
PDLIM5	7.6847	8.9068	10.417	1.9112	6.7387	6.6874	5.9856	4.1092	5.2977	0	2.0012	2.0344	0	0	0	0	0	2.0655	0.0948123	0.015781	0.00179782	0.000338544	0.00136694
NNMT	2.8818	3.9586	3.7881	6.6892	9.6267	9.5534	0	0	0	0	0	0	0	0	0	8.9109	8.9118	13.426	0.00768046	0.000447966	0.000447966	0.000447966	0.0111707
AKR1B1	7.6847	4.9482	6.6292	6.6892	7.7013	10.509	0	0	0	0	0	0	0	0	0	0.9901	0.99019	1.0328	0.248642	0.00128799	0.00128799	0.00128799	0.00244796
TGM2	0	0	0	14.334	16.365	15.285	0	0	0	1.0494	6.0036	2.0344	0	0	0	0	0	0	1.27533e-05	#DIV/0!	0.116047	#DIV/0!	#DIV/0!
PSMA5	0.96059	2.9689	1.894	4.778	1.9253	1.9107	2.9928	6.1638	7.4168	2.0989	5.003	2.0344	1.0497	2.0817	1.992	2.9703	5.9412	3.0983	0.45146	0.0674362	0.386813	0.744278	0.142074
AFG3L2	4.8029	2.9689	3.7881	1.9112	2.888	2.866	3.9904	8.2184	3.1786	2.0989	2.0012	4.0688	3.1492	4.1633	4.9801	1.9802	1.9804	5.1638	0.104572	0.482514	0.257771	0.760872	0.531369
CACYBP	2.8818	3.9586	0.94702	5.7336	1.9253	4.7767	1.9952	0	3.1786	6.2966	4.0024	2.0344	4.199	2.0817	2.9881	4.9505	3.9608	6.1966	0.343637	0.533241	0.373607	0.66942	0.0893585
MAVS	2.8818	0.98964	3.7881	0.95559	2.888	0.95534	0.9976	0	1.0595	10.494	6.0036	7.1204	6.2985	5.2042	2.9881	4.9505	2.9706	1.0328	0.413637	0.104688	0.0282158	0.148857	0.773254
KPNA3	3.8423	3.9586	4.7351	3.8224	3.8507	5.732	4.988	6.1638	3.1786	0	3.0018	3.0516	2.0995	4.1633	3.9841	0	0.99019	2.0655	0.696663	0.547858	0.108025	0.347285	0.00867704
SRSF6	0	0	0	0.95559	0	0.95534	3.9904	4.1092	4.2382	6.2966	7.0042	4.0688	3.1492	6.245	4.9801	0	0	0	0.116117	5.4871e-07	0.0028148	0.00595788	#DIV/0!
TES	3.8423	0.98964	1.894	2.8668	7.7013	7.6427	0	2.0546	3.1786	0	0	2.0344	2.0995	6.245	6.9721	0	0	0	0.101837	0.711943	0.221488	0.174266	0.056172
NUP205	2.8818	1.9793	0.94702	3.8224	2.888	5.732	0.9976	1.0273	4.2382	4.1977	2.0012	1.0172	5.2487	3.1225	1.992	0.9901	1.9804	7.2294	0.0929277	0.906447	0.689944	0.241828	0.507761
ATP6V1C1	1.9212	2.9689	1.894	1.9112	0.96267	4.7767	2.9928	2.0546	2.1191	5.2472	4.0024	3.0516	4.199	6.245	1.992	3.9604	1.9804	4.1311	0.821603	0.797804	0.0648236	0.21445	0.230542
CHCHD3	1.9212	3.9586	1.894	2.8668	5.776	5.732	2.9928	2.0546	5.2977	4.1977	6.0036	4.0688	4.199	3.1225	3.9841	0.9901	2.9706	1.0328	0.135813	0.508336	0.0795175	0.195692	0.38252
NOLC1	5.7635	2.9689	5.6821	3.8224	2.888	3.8214	1.9952	4.1092	3.1786	5.2472	5.003	4.0688	2.0995	4.1633	4.9801	1.9802	1.9804	4.1311	0.252846	0.196014	0.975791	0.447373	0.144697
ARPC1B	2.8818	3.9586	1.894	4.778	4.8133	1.9107	3.9904	3.0819	3.1786	4.1977	8.0048	5.086	2.0995	2.0817	0	1.9802	4.951	4.1311	0.460655	0.487744	0.0925162	0.173284	0.507644
EIF3I	3.8423	0	4.7351	0.95559	0	0	1.9952	4.1092	1.0595	2.0989	2.0012	2.0344	2.0995	3.1225	2.9881	0.9901	2.9706	1.0328	0.162746	0.796539	0.605066	0.938362	0.494924
RPL18	0.96059	2.9689	3.7881	1.9112	0	1.9107	4.988	6.1638	3.1786	2.0989	4.0024	8.1376	4.199	0	3.9841	5.9406	5.9412	4.1311	0.285472	0.142097	0.331853	0.927539	0.0555844
SRP14	5.7635	4.9482	5.6821	5.7336	4.8133	3.8214	1.9952	2.0546	2.1191	1.0494	4.0024	2.0344	4.199	4.1633	5.9761	1.9802	1.9804	0	0.330431	0.000200674	0.0266669	0.352737	0.00427562
SNX1	1.9212	0.98964	2.8411	1.9112	5.776	0	1.9952	2.0546	4.2382	5.2472	1.0006	4.0688	2.0995	6.245	2.9881	0.9901	0	1.0328	0.73552	0.406049	0.330209	0.245714	0.120632
CDV3	7.6847	3.9586	2.8411	3.8224	6.7387	7.6427	0.9976	2.0546	5.2977	3.1483	3.0018	1.0172	3.1492	1.0408	0	0.9901	1.9804	5.1638	0.542261	0.354382	0.206072	0.118742	0.334603
GSTP1	5.7635	4.9482	4.7351	7.6448	10.589	10.509	0	0	0	0	0	0	0	0	0	7.9208	7.9216	9.2949	0.0121139	8.03379e-05	8.03379e-05	8.03379e-05	0.00433581
MUC5AC	0	0	0	0	0	0	19.952	24.655	19.072	0	0	0	0	0	0	0	0	0	#DIV/0!	0.000255176	#DIV/0!	#DIV/0!	#DIV/0!
EEF1B2	3.8423	1.9793	2.8411	6.6892	3.8507	5.732	0.9976	5.1365	2.1191	3.1483	6.0036	6.1032	2.0995	2.0817	1.992	0.9901	2.9706	3.0983	0.0629207	0.924217	0.118431	0.198722	0.571811
HNRNPA0	4.8029	0.98964	0.94702	1.9112	0.96267	0.95534	3.9904	3.0819	4.2382	4.1977	7.0042	6.1032	4.199	4.1633	3.9841	4.9505	4.951	4.1311	0.502247	0.314472	0.0817585	0.218033	0.136429
RPL10A	1.9212	5.9379	5.6821	2.8668	2.888	2.866	1.9952	1.0273	4.2382	2.0989	4.0024	2.0344	2.0995	5.2042	2.9881	4.9505	3.9608	6.1966	0.275128	0.263198	0.281865	0.533887	0.737037
ELAVL1	0.96059	1.9793	2.8411	2.8668	2.888	1.9107	2.9928	4.1092	4.2382	1.0494	3.0018	0	4.199	3.1225	4.9801	3.9604	4.951	4.1311	0.376416	0.0509982	0.606788	0.0468248	0.0178172
ATP6V0D1	0	2.9689	1.894	1.9112	1.9253	1.9107	3.9904	6.1638	8.4764	4.1977	4.0024	4.0688	4.199	4.1633	3.9841	6.9307	5.9412	6.1966	0.751208	0.0422392	0.0469444	0.0456551	0.00668385
LAMP2	1.9212	1.9793	1.894	3.8224	0.96267	0.95534	1.9952	4.1092	4.2382	5.2472	6.0036	5.086	6.2985	6.245	6.9721	1.9802	3.9608	4.1311	0.985838	0.105576	0.000245084	4.13056e-05	0.10795
PRMT1	4.8029	0.98964	4.7351	0	1.9253	5.732	2.9928	2.0546	0	4.1977	0	4.0688	1.0497	1.0408	0.99602	3.9604	4.951	6.1966	0.672776	0.30091	0.707134	0.12038	0.341707
DDX17	4.8029	0	5.6821	2.8668	5.776	2.866	4.988	5.1365	0	4.1977	6.0036	8.1376	12.597	12.49	15.936	2.9703	5.9412	7.2294	0.873709	0.963125	0.280764	0.00831555	0.433959
TUBB6	16.33	15.834	22.729	28.668	21.179	21.973	8.9784	6.1638	0	9.4449	10.006	11.189	0	0	0	24.753	19.804	16.524	0.157679	0.0185928	0.0238562	0.00118232	0.561677
ATP2B1	10.566	6.9275	8.5232	6.6892	0.96267	0.95534	1.9952	0	0	3.1483	2.0012	2.0344	0	3.1225	1.992	0	2.9706	7.2294	0.0563505	0.00300969	0.00495071	0.00749116	0.0880343
EPHX1	0	0	0	0	0	0	7.9808	6.1638	9.5359	0	1.0006	2.0344	9.4477	3.1225	4.9801	0.9901	0	2.0655	#DIV/0!	0.00126234	0.160071	0.0356408	0.162875
CD44	5.7635	3.9586	9.4702	5.7336	7.7013	8.598	0.9976	0	2.1191	0	0	1.0172	0	0	0	3.9604	4.951	5.1638	0.632097	0.0365616	0.0216683	0.0169119	0.363318
CPT1A	0	0	0	0.95559	2.888	0.95534	8.9784	15.409	11.655	5.2472	6.0036	5.086	0	0	0	1.9802	0	2.0655	0.0679754	0.00298797	4.2899e-05	#DIV/0!	0.116293
ACSL1	0	0	0	1.9112	1.9253	0	4.988	7.1911	4.2382	0	0	0	9.4477	7.2858	10.956	1.9802	1.9804	0	0.116122	0.00349265	#DIV/0!	0.00097567	0.116117
ABHD10	2.8818	1.9793	2.8411	1.9112	2.888	3.8214	0.9976	4.1092	5.2977	1.0494	3.0018	0	4.199	3.1225	2.9881	4.9505	5.9412	7.2294	0.649957	0.531094	0.259684	0.146436	0.00860021
PRPF6	3.8423	3.9586	3.7881	1.9112	0	0.95534	2.9928	3.0819	3.1786	3.1483	1.0006	5.086	5.2487	3.1225	2.9881	0	1.9804	3.0983	0.0063052	0.000450454	0.542738	0.921929	0.0750139
TBL3	9.6059	2.9689	4.7351	3.8224	1.9253	6.6874	0.9976	1.0273	1.0595	3.1483	4.0024	6.1032	2.0995	2.0817	0.99602	3.9604	0.99019	2.0655	0.538645	0.0752296	0.567038	0.115557	0.188365
UBAP2L	3.8423	3.9586	3.7881	2.8668	1.9253	1.9107	1.9952	0	0	2.0989	2.0012	4.0688	2.0995	4.1633	2.9881	2.9703	3.9608	4.1311	0.00705347	0.00868138	0.166687	0.26364	0.65591
SERPINB1	2.8818	0.98964	3.7881	4.778	7.7013	6.6874	3.9904	5.1365	1.0595	1.0494	2.0012	1.0172	1.0497	2.0817	0.99602	0	0	1.0328	0.0321077	0.596702	0.247668	0.259528	0.0687599
HN1	1.9212	2.9689	0.94702	4.778	3.8507	0.95534	0.9976	3.0819	0	7.346	10.006	5.086	7.3482	6.245	4.9801	0	1.9804	0	0.388035	0.616115	0.0227539	0.00916885	0.218375
H1FX	1.9212	1.9793	0	2.8668	1.9253	2.866	4.988	6.1638	6.3573	7.346	5.003	2.0344	2.0995	0	2.9881	1.9802	2.9706	4.1311	0.157796	0.00431972	0.104368	0.737	0.127278
DDX42	3.8423	0.98964	0	3.8224	1.9253	0	3.9904	1.0273	0	2.0989	5.003	0	7.3482	9.3675	11.952	2.9703	0.99019	0	0.857556	0.972043	0.703814	0.0107295	0.850525
TWF2	3.8423	6.9275	7.5762	2.8668	4.8133	1.9107	0.9976	2.0546	0	0	0	0	1.0497	2.0817	2.9881	3.9604	7.9216	7.2294	0.11154	0.0170347	0.00604954	0.0334664	0.886573
HEXA	0	0	0	0	0	0	7.9808	6.1638	10.595	6.2966	4.0024	5.086	3.1492	4.1633	1.992	2.9703	1.9804	4.1311	#DIV/0!	0.00303935	0.00150121	0.00779133	0.00821464
HNRNPUL1	0	0.98964	2.8411	3.8224	1.9253	3.8214	0.9976	5.1365	2.1191	2.0989	2.0012	3.0516	4.199	7.2858	2.9881	1.9802	1.9804	4.1311	0.141288	0.378547	0.284954	0.0807939	0.265744
CAPZA2	0	0	1.894	1.9112	3.8507	5.732	7.9808	5.1365	3.1786	1.0494	2.0012	4.0688	5.2487	6.245	5.9761	3.9604	3.9608	2.0655	0.0655067	0.0349547	0.185993	0.00174401	0.0391457
ARF6	0.96059	1.9793	0	0.95559	1.9253	0.95534	7.9808	6.1638	5.2977	6.2966	4.0024	4.0688	0	3.1225	3.9841	1.9802	3.9608	2.0655	0.672665	0.00486829	0.0157768	0.358004	0.121921
THBS1	1.9212	1.9793	0.94702	4.778	1.9253	6.6874	0	0	0	0	0	2.0344	13.647	9.3675	10.956	0.9901	0.99019	0	0.116067	0.00848685	0.282788	0.00168458	0.111851
MLPH	0	0	0.94702	0	0	0	1.9952	5.1365	5.2977	2.0989	3.0018	3.0516	7.3482	11.449	10.956	0	0	0	0.373901	0.0268723	0.00557276	0.00195546	0.373901
SDPR	6.7241	7.9171	6.6292	4.778	5.776	6.6874	0	0	0	0	0	0	0	0	0	8.9109	5.9412	7.2294	0.123367	6.84454e-05	6.84454e-05	6.84454e-05	0.791023
SNRPD3	2.8818	2.9689	1.894	3.8224	3.8507	3.8214	3.9904	6.1638	4.2382	4.1977	4.0024	3.0516	4.199	3.1225	3.9841	4.9505	1.9804	2.0655	0.0222637	0.0448657	0.077164	0.0673937	0.707536
VAPA	2.8818	4.9482	5.6821	2.8668	1.9253	5.732	5.9856	6.1638	7.4168	4.1977	4.0024	2.0344	0	6.245	5.9761	6.9307	3.9608	4.1311	0.521394	0.10127	0.371449	0.854713	0.713417
HSD17B12	3.8423	2.9689	1.894	1.9112	3.8507	3.8214	2.9928	2.0546	4.2382	0	0	0	4.199	5.2042	4.9801	4.9505	2.9706	3.0983	0.749028	0.830527	0.00674378	0.0417644	0.416699
COX4I1	1.9212	3.9586	3.7881	1.9112	1.9253	0	1.9952	8.2184	2.1191	4.1977	0	3.0516	0	5.2042	0	1.9802	2.9706	3.0983	0.100484	0.701364	0.598692	0.467086	0.50742
CDK5RAP3	0	1.9793	0	0	0	0	5.9856	5.1365	5.2977	3.1483	6.0036	4.0688	4.199	1.0408	4.9801	6.9307	6.9314	3.0983	0.373901	0.00246145	0.024795	0.116054	0.025515
SORD	1.9212	0.98964	0	1.9112	0	0.95534	5.9856	6.1638	5.2977	3.1483	1.0006	0	10.497	5.2042	9.9602	1.9802	0	1.0328	0.985845	0.00139726	0.722235	0.0128281	0.967953
NAPRT	0	0	0	0	0	0	3.9904	18.491	7.4168	1.0494	3.0018	3.0516	8.3979	9.3675	7.9682	0	0	0	#DIV/0!	0.0850132	0.0229349	3.2009e-05	#DIV/0!
PTGES3	1.9212	1.9793	2.8411	3.8224	3.8507	6.6874	4.988	4.1092	3.1786	1.0494	3.0018	4.0688	2.0995	3.1225	3.9841	1.9802	0.99019	2.0655	0.0632778	0.0373383	0.648104	0.256188	0.280095
DNAJC9	3.8423	5.9379	3.7881	2.8668	1.9253	7.6427	1.9952	2.0546	3.1786	6.2966	3.0018	5.086	0	3.1225	4.9801	3.9604	0.99019	5.1638	0.85254	0.0586097	0.831012	0.322672	0.46531
HADH	4.8029	1.9793	1.894	0	1.9253	3.8214	5.9856	6.1638	5.2977	2.0989	2.0012	1.0172	1.0497	3.1225	3.9841	4.9505	3.9608	2.0655	0.54011	0.0420289	0.307915	0.899849	0.580423
DHRS7	0.96059	0	1.894	1.9112	3.8507	2.866	1.9952	5.1365	3.1786	4.1977	2.0012	3.0516	8.3979	7.2858	4.9801	1.9802	1.9804	2.0655	0.0697628	0.080274	0.0635816	0.00659384	0.125688
SFXN1	6.7241	5.9379	0.94702	4.778	0	3.8214	1.9952	1.0273	1.0595	7.346	6.0036	3.0516	2.0995	2.0817	2.9881	1.9802	3.9608	2.0655	0.512227	0.158847	0.695208	0.306694	0.386022
PRKACA	1.9212	0.98964	1.894	1.9112	1.9253	3.8214	4.988	2.0546	3.1786	3.1483	3.0018	3.0516	3.1492	2.0817	3.9841	4.9505	5.9412	2.0655	0.248305	0.117561	0.00902613	0.0799229	0.0866298
ADAR	0	0	0	0	0.96267	0.95534	2.9928	6.1638	6.3573	1.0494	4.0024	5.086	2.0995	2.0817	5.9761	0.9901	3.9608	2.0655	0.116122	0.00902822	0.048733	0.0591625	0.0544729
ALDH1B1	2.8818	0.98964	6.6292	10.512	8.664	9.5534	0	0	0	2.0989	4.0024	5.086	0	0	0	3.9604	2.9706	4.1311	0.025116	0.102231	0.908633	0.102231	0.917453
ARMT1	0	0	1.894	1.9112	2.888	1.9107	8.9784	7.1911	7.4168	7.346	7.0042	8.1376	2.0995	1.0408	1.992	0	0	2.0655	0.0867044	0.00102491	0.000657934	0.205822	0.954138
TRIP10	9.6059	8.9068	8.5232	5.7336	5.776	4.7767	0	0	0	0	0	0	0	0	0	1.9802	0.99019	0	0.00140382	9.10362e-06	9.10362e-06	9.10362e-06	0.000253147
AHNAK2	0	0	0	0	0	0	0	0	0	0	0	0	0	0	0	18.812	11.882	11.36	#DIV/0!	#DIV/0!	#DIV/0!	#DIV/0!	0.00429495
CPSF1	2.8818	0.98964	2.8411	2.8668	4.8133	2.866	1.9952	2.0546	3.1786	4.1977	3.0018	3.0516	4.199	5.2042	5.9761	2.9703	3.9608	4.1311	0.228815	0.8261	0.18438	0.0233348	0.11482
TCEA1	2.8818	0.98964	1.894	1.9112	2.888	3.8214	2.9928	2.0546	3.1786	2.0989	4.0024	3.0516	2.0995	6.245	2.9881	9.901	4.951	2.0655	0.287461	0.274145	0.21881	0.248026	0.189186
MAP2K1	1.9212	0.98964	5.6821	6.6892	3.8507	1.9107	2.9928	2.0546	2.1191	6.2966	2.0012	3.0516	4.199	6.245	4.9801	1.9802	3.9608	3.0983	0.554439	0.761917	0.659015	0.216535	0.927897
DYNC1LI1	2.8818	2.9689	5.6821	5.7336	0.96267	1.9107	2.9928	1.0273	1.0595	2.0989	0	2.0344	5.2487	5.2042	1.992	4.9505	2.9706	3.0983	0.601776	0.128635	0.0983279	0.840593	0.885952
HNRNPH3	3.8423	5.9379	2.8411	1.9112	2.888	1.9107	1.9952	0	4.2382	3.1483	5.003	4.0688	7.3482	4.1633	4.9801	3.9604	2.9706	1.0328	0.111705	0.235587	0.905502	0.384007	0.283287
SMS	1.9212	2.9689	3.7881	4.778	4.8133	4.7767	1.9952	3.0819	3.1786	2.0989	2.0012	1.0172	2.0995	1.0408	1.992	3.9604	4.951	1.0328	0.024681	0.841502	0.137833	0.136856	0.760753
RPL14	1.9212	1.9793	0	5.7336	1.9253	4.7767	2.9928	4.1092	0	1.0494	2.0012	4.0688	2.0995	1.0408	1.992	3.9604	2.9706	4.1311	0.0966398	0.484998	0.385856	0.604858	0.0326522
NT5DC1	4.8029	1.9793	0.94702	1.9112	0	0	3.9904	0	5.2977	4.1977	7.0042	2.0344	1.0497	3.1225	0.99602	0	1.9804	3.0983	0.214804	0.804646	0.375682	0.56106	0.579196
RAD21	0	0	0	3.8224	3.8507	5.732	0.9976	5.1365	3.1786	2.0989	4.0024	3.0516	3.1492	5.2042	2.9881	0.9901	0.99019	1.0328	0.00210998	0.0602464	0.00514897	0.00608918	2.40661e-07
RPL13	5.7635	2.9689	9.4702	5.7336	1.9253	0	4.988	2.0546	3.1786	5.2472	3.0018	0	4.199	1.0408	1.992	1.9802	0	2.0655	0.236587	0.267627	0.242234	0.156956	0.0777221
NAGK	0.96059	0.98964	2.8411	0	0	1.9107	2.9928	1.0273	2.1191	4.1977	1.0006	1.0172	13.647	9.3675	7.9682	5.9406	4.951	3.0983	0.341485	0.622185	0.71952	0.0086325	0.0420001
RRP12	6.7241	5.9379	3.7881	2.8668	2.888	3.8214	0	0	1.0595	2.0989	0	2.0344	1.0497	1.0408	0	1.9802	7.9216	3.0983	0.0698503	0.00560345	0.02121	0.00713166	0.600136
TMEM205	0	0	0.94702	1.9112	1.9253	0	2.9928	4.1092	2.1191	6.2966	5.003	6.1032	0	3.1225	2.9881	2.9703	0.99019	2.0655	0.248159	0.0137016	0.000429511	0.181997	0.0606678
DCXR	0	0	0	0	0	0	1.9952	3.0819	5.2977	4.1977	5.003	5.086	5.2487	11.449	7.9682	0	0	0	#DIV/0!	0.023611	7.33849e-05	0.0101673	#DIV/0!
EPHA2	11.527	8.9068	8.5232	5.7336	6.7387	4.7767	0	0	0	0	0	0	0	0	0	2.9703	0.99019	1.0328	0.0238976	0.000515285	0.000515285	0.000515285	0.00224016
MAPK1	1.9212	1.9793	1.894	2.8668	0.96267	1.9107	4.988	1.0273	5.2977	3.1483	3.0018	5.086	0	5.2042	2.9881	0.9901	1.9804	2.0655	0.975321	0.251947	0.0541659	0.624163	0.505528
SLC7A5	1.9212	3.9586	2.8411	3.8224	4.8133	1.9107	3.9904	6.1638	4.2382	2.0989	3.0018	2.0344	4.199	4.1633	1.992	0.9901	3.9608	2.0655	0.588411	0.104926	0.472246	0.592687	0.616941
PDS5B	3.8423	2.9689	3.7881	3.8224	4.8133	1.9107	4.988	3.0819	2.1191	4.1977	2.0012	1.0172	4.199	4.1633	1.992	0.9901	0	0	0.985265	0.88519	0.314656	0.921909	0.00180375
VPS26A	1.9212	1.9793	1.894	2.8668	0.96267	1.9107	1.9952	2.0546	4.2382	3.1483	1.0006	2.0344	3.1492	2.0817	1.992	3.9604	3.9608	3.0983	0.975321	0.323285	0.844794	0.270348	0.0037976
ACACA	0.96059	6.9275	2.8411	3.8224	3.8507	3.8214	2.9928	1.0273	1.0595	2.0989	1.0006	0	0	2.0817	1.992	7.9208	2.9706	2.0655	0.891845	0.372569	0.243883	0.305103	0.783943
CYB5R3	3.8423	2.9689	2.8411	1.9112	1.9253	3.8214	2.9928	4.1092	5.2977	1.0494	1.0006	1.0172	1.0497	2.0817	2.9881	0.9901	2.9706	0	0.400975	0.281375	0.0022278	0.140663	0.110452
PSMB3	3.8423	2.9689	1.894	4.778	5.776	6.6874	1.9952	3.0819	3.1786	4.1977	1.0006	4.0688	2.0995	0	3.9841	1.9802	1.9804	0	0.0225693	0.836216	0.882276	0.532646	0.14249
TSN	0	0	0.94702	3.8224	3.8507	3.8214	0.9976	4.1092	4.2382	4.1977	1.0006	4.0688	3.1492	2.0817	1.992	6.9307	5.9412	7.2294	0.0003705	0.0644971	0.0639254	0.0127472	0.000218754
KHDRBS1	6.7241	1.9793	1.894	1.9112	1.9253	2.866	0.9976	3.0819	0	0	1.0006	3.0516	4.199	1.0408	3.9841	1.9802	6.9314	2.0655	0.469572	0.302234	0.299386	0.820828	0.958499
FKBP3	0.96059	3.9586	1.894	0	4.8133	0	3.9904	1.0273	4.2382	4.1977	0	5.086	2.0995	3.1225	6.9721	1.9802	0.99019	3.0983	0.73446	0.581518	0.671262	0.357831	0.828736
HP1BP3	0.96059	1.9793	2.8411	0	0	0	3.9904	5.1365	2.1191	4.1977	7.0042	1.0172	2.0995	4.1633	3.9841	1.9802	0.99019	2.0655	0.0238923	0.152835	0.302028	0.156655	0.719295
HIST1H1B	0	0	0	0	0	0	5.9856	9.2457	4.2382	3.1483	6.0036	8.1376	9.4477	4.1633	8.9642	3.9604	5.9412	9.2949	#DIV/0!	0.011486	0.0162984	0.0111474	0.0147306
INPP4B	0	0	0.94702	0	0	0	9.976	11.3	8.4764	10.494	14.008	8.1376	0	0	0	0	0	0	0.373901	0.000391114	0.00367512	0.373901	0.373901
HEATR6	0	0	0	0	0	0	0.9976	2.0546	3.1786	11.544	20.012	15.258	1.0497	0	0	0	0	0	#DIV/0!	0.0299814	0.003119	0.373901	#DIV/0!
RPA1	0.96059	2.9689	0	4.778	4.8133	2.866	0	3.0819	2.1191	1.0494	0	3.0516	2.0995	3.1225	1.992	2.9703	1.9804	4.1311	0.0589167	0.753941	0.965754	0.311514	0.184715
CYCS	0.96059	3.9586	4.7351	5.7336	1.9253	4.7767	0.9976	2.0546	2.1191	1.0494	4.0024	1.0172	2.0995	4.1633	2.9881	3.9604	2.9706	3.0983	0.598308	0.283347	0.475108	0.922404	0.921531
PGRMC1	2.8818	1.9793	0.94702	1.9112	2.888	4.7767	4.988	4.1092	5.2977	4.1977	2.0012	5.086	4.199	2.0817	1.992	0.9901	0.99019	0	0.281522	0.012454	0.164318	0.418827	0.120767
HNRNPAB	7.6847	4.9482	5.6821	4.778	3.8507	2.866	3.9904	4.1092	4.2382	5.2472	6.0036	8.1376	7.3482	6.245	7.9682	3.9604	3.9608	6.1966	0.082558	0.072206	0.778762	0.322939	0.274727
ERLIN2	5.7635	3.9586	2.8411	5.7336	3.8507	2.866	0.9976	6.1638	4.2382	3.1483	2.0012	0	4.199	8.3266	0	0.9901	1.9804	1.0328	0.976423	0.833699	0.119952	0.996314	0.0350758
BID	1.9212	2.9689	1.894	4.778	2.888	3.8214	5.9856	6.1638	4.2382	2.0989	2.0012	2.0344	0	2.0817	3.9841	5.9406	4.951	3.0983	0.073491	0.010696	0.574859	0.85203	0.0567501
RPL17	5.7635	2.9689	3.7881	3.8224	3.8507	1.9107	0	1.0273	1.0595	4.1977	2.0012	4.0688	4.199	1.0408	3.9841	1.9802	1.9804	4.1311	0.403502	0.0180437	0.529779	0.449965	0.249365
SART3	1.9212	0.98964	0.94702	0	0	1.9107	2.9928	0	4.2382	2.0989	5.003	5.086	2.0995	2.0817	2.9881	7.9208	4.951	6.1966	0.41344	0.434964	0.0546715	0.0647626	0.00524429
PSME3	1.9212	3.9586	3.7881	5.7336	5.776	6.6874	0	1.0273	0	6.2966	3.0018	2.0344	1.0497	3.1225	2.9881	1.9802	1.9804	7.2294	0.0170657	0.0174203	0.720613	0.421881	0.799305
FLOT1	1.9212	3.9586	5.6821	1.9112	1.9253	1.9107	7.9808	2.0546	9.5359	0	2.0012	1.0172	4.199	3.1225	1.992	2.9703	1.9804	2.0655	0.149129	0.350004	0.0817126	0.583961	0.251786
TPM1	0	4.9482	1.894	2.8668	5.776	3.8214	6.9832	3.0819	8.4764	4.1977	0	9.1548	5.2487	8.3266	2.9881	7.9208	4.951	5.1638	0.326266	0.145259	0.511212	0.200183	0.0972321
TXNL1	1.9212	1.9793	0	2.8668	0.96267	2.866	2.9928	4.1092	6.3573	0	0	0	5.2487	2.0817	0.99602	5.9406	3.9608	5.1638	0.36315	0.0545918	0.116205	0.361082	0.0128043
METAP2	9.6059	11.876	10.417	0.95559	2.888	1.9107	1.9952	2.0546	3.1786	0	2.0012	0	2.0995	0	0	1.9802	0.99019	2.0655	0.000551755	0.000430297	0.000450439	0.000502058	0.000279732
FXR1	9.6059	5.9379	5.6821	2.8668	3.8507	3.8214	0	2.0546	2.1191	0	0	0	3.1492	0	1.992	1.9802	6.9314	4.1311	0.0527971	0.0170868	0.00504969	0.0266868	0.227118
SNRPB	1.9212	3.9586	4.7351	1.9112	1.9253	1.9107	1.9952	2.0546	2.1191	2.0989	2.0012	4.0688	1.0497	1.0408	0.99602	1.9802	1.9804	4.1311	0.125268	0.152381	0.490764	0.0403277	0.488464
GPS1	2.8818	0.98964	3.7881	1.9112	1.9253	0	1.9952	4.1092	4.2382	4.1977	3.0018	2.0344	4.199	4.1633	2.9881	2.9703	0	4.1311	0.28898	0.461523	0.638775	0.250101	0.906078
RAP1GDS1	1.9212	0.98964	0.94702	1.9112	3.8507	3.8214	2.9928	2.0546	0	4.1977	3.0018	2.0344	3.1492	4.1633	2.9881	0.9901	3.9608	4.1311	0.0560883	0.69459	0.0630657	0.0115327	0.17839
UBE2K	2.8818	1.9793	0	2.8668	1.9253	0.95534	2.9928	5.1365	4.2382	3.1483	2.0012	2.0344	7.3482	4.1633	2.9881	1.9802	3.9608	3.0983	0.785313	0.0764615	0.452276	0.107839	0.246236
MCM7	1.9212	1.9793	1.894	2.8668	1.9253	1.9107	1.9952	3.0819	1.0595	0	4.0024	5.086	4.199	2.0817	0	3.9604	0.99019	5.1638	0.39401	0.854925	0.517024	0.900118	0.310294
DCTPP1	3.8423	0.98964	1.894	1.9112	1.9253	1.9107	2.9928	4.1092	2.1191	5.2472	7.0042	5.086	3.1492	5.2042	6.9721	0.9901	1.9804	2.0655	0.718046	0.460542	0.0274143	0.107946	0.56929
CS	1.9212	2.9689	0	3.8224	1.9253	0.95534	5.9856	3.0819	9.5359	0	2.0012	2.0344	5.2487	2.0817	2.9881	1.9802	1.9804	1.0328	0.643751	0.0905809	0.808323	0.230834	0.972087
RHOG	2.8818	3.9586	3.7881	4.778	2.888	3.8214	0	0	2.1191	3.1483	1.0006	2.0344	2.0995	2.0817	4.9801	3.9604	0.99019	6.1966	0.677693	0.0221621	0.103252	0.656483	0.916262
RPL15	1.9212	1.9793	3.7881	5.7336	3.8507	5.732	0	2.0546	3.1786	2.0989	0	2.0344	2.0995	4.1633	2.9881	0.9901	1.9804	3.0983	0.0441583	0.503361	0.268136	0.57581	0.56588
CHMP4B	0.96059	2.9689	4.7351	0.95559	1.9253	1.9107	6.9832	6.1638	2.1191	3.1483	5.003	4.0688	2.0995	6.245	4.9801	1.9802	0	2.0655	0.319451	0.301679	0.384471	0.3975	0.296096
PTPN1	0.96059	2.9689	0.94702	0.95559	4.8133	5.732	1.9952	1.0273	2.1191	4.1977	3.0018	7.1204	2.0995	0	2.9881	0	1.9804	3.0983	0.242135	0.912494	0.0871058	0.952572	0.955212
RDX	12.488	9.8964	9.4702	6.6892	8.664	6.6874	2.9928	5.1365	0	3.1483	4.0024	9.1548	0	0	0	4.9505	6.9314	3.0983	0.0466677	0.0109392	0.0690635	0.000354345	0.0180151
CRIP2	0	0.98964	1.894	0.95559	0.96267	0	7.9808	5.1365	7.4168	8.3955	4.0024	4.0688	0	2.0817	0.99602	2.9703	1.9804	6.1966	0.638225	0.00459994	0.043435	0.940377	0.11769
DST	1.9212	3.9586	5.6821	3.8224	4.8133	2.866	0.9976	2.0546	0	0	0	0	0	0	0	10.891	8.9118	8.2621	0.987702	0.083788	0.0238905	0.0238905	0.01494
LLGL2	0	0	0	0	0	0	8.9784	7.1911	7.4168	2.0989	5.003	4.0688	2.0995	3.1225	4.9801	0	0	0	#DIV/0!	0.000151394	0.012154	0.0156879	#DIV/0!
CTNNBL1	0.96059	4.9482	2.8411	5.7336	1.9253	2.866	1.9952	2.0546	4.2382	4.1977	1.0006	4.0688	4.199	4.1633	4.9801	4.9505	2.9706	2.0655	0.734097	0.915805	0.917064	0.265032	0.787821
BZW2	1.9212	2.9689	1.894	1.9112	1.9253	1.9107	3.9904	5.1365	3.1786	2.0989	4.0024	4.0688	4.199	4.1633	3.9841	3.9604	2.9706	3.0983	0.38403	0.0513509	0.200141	0.00674622	0.0832409
SF3A3	2.8818	4.9482	1.894	2.8668	1.9253	1.9107	0.9976	3.0819	1.0595	2.0989	4.0024	4.0688	2.0995	3.1225	5.9761	2.9703	2.9706	2.0655	0.350581	0.247857	0.899686	0.754657	0.578858
AP3B1	0.96059	0.98964	3.7881	3.8224	1.9253	2.866	2.9928	3.0819	1.0595	2.0989	1.0006	1.0172	2.0995	1.0408	1.992	4.9505	5.9412	5.1638	0.427288	0.705649	0.619424	0.849207	0.0250774
CLINT1	0	1.9793	0.94702	3.8224	4.8133	4.7767	1.9952	1.0273	3.1786	2.0989	0	4.0688	1.0497	2.0817	1.992	2.9703	2.9706	2.0655	0.00601079	0.265893	0.454697	0.329377	0.0587865
EIF3G	1.9212	5.9379	2.8411	3.8224	1.9253	2.866	2.9928	4.1092	4.2382	6.2966	4.0024	4.0688	2.0995	2.0817	3.9841	0	2.9706	0	0.62932	0.875495	0.440739	0.57053	0.175549
EIF2AK2	0.96059	1.9793	3.7881	1.9112	3.8507	0.95534	1.9952	0	0	2.0989	4.0024	4.0688	5.2487	5.2042	4.9801	4.9505	1.9804	5.1638	0.997736	0.211273	0.33556	0.0250778	0.246457
CDKN2AIP	1.9212	7.9171	3.7881	1.9112	3.8507	2.866	0.9976	3.0819	2.1191	0	0	1.0172	6.2985	6.245	7.9682	1.9802	6.9314	3.0983	0.420505	0.256307	0.0802202	0.284682	0.82779
ASPH	1.9212	0.98964	1.894	1.9112	3.8507	1.9107	4.988	3.0819	2.1191	0	0	0	3.1492	6.245	2.9881	3.9604	2.9706	4.1311	0.252417	0.115957	0.00637264	0.0838843	0.0116776
NSF	0.96059	2.9689	0.94702	2.8668	1.9253	0	0	3.0819	0	3.1483	4.0024	3.0516	5.2487	7.2858	1.992	2.9703	5.9412	3.0983	0.980435	0.651501	0.0735281	0.128327	0.11405
SRP54	2.8818	4.9482	2.8411	4.778	1.9253	4.7767	2.9928	0	0	0	5.003	4.0688	2.0995	6.245	5.9761	0	0	3.0983	0.830186	0.103137	0.767675	0.465395	0.112576
PGM2	7.6847	3.9586	0	2.8668	3.8507	2.866	1.9952	3.0819	5.2977	0	0	0	0	0	0	2.9703	1.9804	2.0655	0.774779	0.8699	0.155152	0.155152	0.529169
PYCR1	7.6847	3.9586	4.7351	4.778	5.776	3.8214	3.9904	2.0546	0	0	1.0006	0	8.3979	4.1633	7.9682	0	0.99019	0	0.626223	0.100227	0.0123194	0.475813	0.0122565
ITGA6	8.6453	7.9171	7.5762	6.6892	3.8507	4.7767	1.9952	2.0546	0	0	0	0	2.0995	2.0817	0	2.9703	4.951	2.0655	0.0301546	0.000848843	1.40041e-05	0.000962251	0.00655093
ACAA2	2.8818	5.9379	1.894	1.9112	1.9253	7.6427	0	0	0	5.2472	5.003	8.1376	0	0	0	5.9406	4.951	8.2621	0.915668	0.0426451	0.180655	0.0426451	0.14634
ISYNA1	0	0	0	1.9112	0	0	5.9856	5.1365	4.2382	1.0494	2.0012	3.0516	9.4477	12.49	5.9761	0	0	0	0.373901	0.000530731	0.0244983	0.00779104	#DIV/0!
PSAT1	5.7635	6.9275	3.7881	0	1.9253	1.9107	0	0	0	0	1.0006	0	0	0	0	10.891	8.9118	7.2294	0.0195723	0.00389491	0.00612366	0.00389491	0.0658412
PSMB4	3.8423	1.9793	0.94702	4.778	2.888	2.866	4.988	1.0273	2.1191	4.1977	2.0012	5.086	1.0497	1.0408	1.992	2.9703	1.9804	2.0655	0.301354	0.769771	0.29428	0.378045	0.931685
DAP3	1.9212	4.9482	3.7881	0.95559	2.888	0.95534	3.9904	4.1092	3.1786	2.0989	2.0012	3.0516	4.199	2.0817	3.9841	2.9703	1.9804	1.0328	0.148231	0.834661	0.283103	0.911739	0.209956
UBE2M	1.9212	3.9586	2.8411	1.9112	5.776	4.7767	3.9904	2.0546	2.1191	2.0989	1.0006	3.0516	2.0995	0	5.9761	2.9703	0.99019	1.0328	0.391339	0.840781	0.36322	0.912895	0.23058
PDXK	0.96059	1.9793	0.94702	3.8224	4.8133	1.9107	1.9952	2.0546	5.2977	4.1977	4.0024	2.0344	5.2487	1.0408	1.992	1.9802	1.9804	4.1311	0.0728869	0.186609	0.0516394	0.329041	0.152389
PGRMC2	3.8423	0	0	3.8224	2.888	2.866	2.9928	1.0273	3.1786	3.1483	2.0012	3.0516	2.0995	4.1633	3.9841	5.9406	4.951	6.1966	0.220892	0.484528	0.336795	0.212558	0.0297898
PPP6R3	1.9212	2.9689	2.8411	5.7336	5.776	5.732	1.9952	1.0273	0	2.0989	1.0006	3.0516	2.0995	2.0817	0	0.9901	1.9804	2.0655	0.000658816	0.0773048	0.480789	0.199657	0.133074
UFM1	0.96059	4.9482	4.7351	3.8224	2.888	3.8214	1.9952	4.1092	3.1786	6.2966	4.0024	4.0688	2.0995	4.1633	1.992	0.9901	0.99019	3.0983	0.978966	0.767307	0.454055	0.617991	0.276505
NME1	5.7635	9.8964	3.7881	5.7336	0	2.866	9.976	7.1911	5.2977	6.2966	11.007	4.0688	6.2985	7.2858	6.9721	5.9406	7.9216	7.2294	0.213231	0.678699	0.825409	0.849286	0.786414
ACOT9	1.9212	0.98964	0.94702	2.8668	0.96267	0.95534	1.9952	3.0819	1.0595	0	0	1.0172	0	0	0	4.9505	3.9608	2.0655	0.686266	0.317225	0.111276	0.0155315	0.0585132
UAP1	3.8423	3.9586	5.6821	4.778	4.8133	7.6427	0	1.0273	1.0595	0	0	0	1.0497	1.0408	1.992	6.9307	3.9608	7.2294	0.326825	0.00528464	0.00164429	0.00963639	0.26744
VBP1	2.8818	1.9793	1.894	1.9112	1.9253	3.8214	1.9952	2.0546	1.0595	4.1977	1.0006	4.0688	4.199	2.0817	1.992	6.9307	1.9804	3.0983	0.692971	0.291015	0.485818	0.555542	0.316683
GNAI3	1.9212	3.9586	1.894	1.9112	2.888	3.8214	2.9928	3.0819	1.0595	4.1977	6.0036	4.0688	5.2487	4.1633	3.9841	2.9703	1.9804	7.2294	0.764041	0.833452	0.0795175	0.0765418	0.448388
NUP88	1.9212	2.9689	1.894	3.8224	3.8507	4.7767	3.9904	1.0273	2.1191	4.1977	5.003	1.0172	0	6.245	2.9881	2.9703	6.9314	3.0983	0.0161988	0.905979	0.417471	0.679865	0.198788
PTMA	1.9212	1.9793	1.894	1.9112	1.9253	1.9107	2.9928	4.1092	2.1191	4.1977	2.0012	2.0344	5.2487	7.2858	1.992	3.9604	2.9706	4.1311	0.571403	0.118613	0.326177	0.13209	0.00838761
VASP	3.8423	3.9586	2.8411	1.9112	1.9253	1.9107	4.988	4.1092	7.4168	4.1977	1.0006	3.0516	1.0497	3.1225	3.9841	0.9901	0	0	0.0100354	0.135981	0.469964	0.42798	0.0026693
ALCAM	2.8818	1.9793	2.8411	3.8224	3.8507	2.866	3.9904	4.1092	8.4764	3.1483	1.0006	2.0344	2.0995	0	4.9801	0	0	3.0983	0.0966874	0.120801	0.501687	0.894781	0.226194
ZMPSTE24	2.8818	2.9689	3.7881	3.8224	1.9253	3.8214	1.9952	3.0819	2.1191	4.1977	2.0012	2.0344	2.0995	1.0408	2.9881	0.9901	1.9804	2.0655	0.974934	0.143753	0.581353	0.138018	0.0270342
IRF2BP2	1.9212	0.98964	1.894	0	2.888	0.95534	5.9856	6.1638	4.2382	1.0494	1.0006	2.0344	4.199	7.2858	3.9841	0.9901	1.9804	0	0.740545	0.00491145	0.625622	0.0327897	0.399121
LSS	0	0	0	0	2.888	1.9107	3.9904	5.1365	5.2977	7.346	6.0036	4.0688	1.0497	1.0408	1.992	2.9703	1.9804	3.0983	0.132346	0.000306866	0.00364497	0.0125265	0.00161193
NAA25	4.8029	2.9689	3.7881	1.9112	1.9253	3.8214	5.9856	6.1638	6.3573	2.0989	3.0018	1.0172	0	1.0408	0	1.9802	0	0	0.190853	0.0128602	0.0809855	0.00521714	0.0195875
SLC25A1	1.9212	4.9482	1.894	2.8668	0	3.8214	3.9904	5.1365	4.2382	3.1483	2.0012	0	4.199	2.0817	1.992	0.9901	1.9804	0	0.674934	0.2256	0.428516	0.901736	0.17238
NCEH1	4.8029	5.9379	6.6292	3.8224	2.888	3.8214	4.988	2.0546	4.2382	2.0989	0	1.0172	3.1492	0	1.992	0	0	0	0.0209067	0.119662	0.00415369	0.0185238	0.000405693
EFHD2	2.8818	2.9689	3.7881	4.778	4.8133	0	0	0	2.1191	0	4.0024	3.0516	4.199	2.0817	0	0	0	1.0328	0.99269	0.0303633	0.525821	0.419799	0.00308769
KIAA1324	0	0	0	0	0	0	1.9952	3.0819	5.2977	10.494	7.0042	10.172	3.1492	2.0817	0	0	0	0	#DIV/0!	0.023611	0.00115949	0.132411	#DIV/0!
IGF2BP2	9.6059	5.9379	6.6292	7.6448	1.9253	5.732	0	0	0	0	0	0	0	0	0	5.9406	2.9706	5.1638	0.320818	0.00278029	0.00278029	0.00278029	0.132966
ALDH4A1	0	0	0	0	0	0	5.9856	8.2184	6.3573	0	3.0018	0	15.746	11.449	5.9761	0	0	0	#DIV/0!	0.000579095	0.373901	0.0173785	#DIV/0!
TUBG1	2.8818	1.9793	1.894	1.9112	3.8507	3.8214	1.9952	2.0546	2.1191	0	1.0006	3.0516	1.0497	2.0817	1.992	2.9703	1.9804	3.0983	0.25791	0.572173	0.397591	0.299752	0.414303
APP	3.8423	5.9379	1.894	3.8224	3.8507	4.7767	0	1.0273	2.1191	1.0494	2.0012	2.0344	2.0995	5.2042	3.9841	2.9703	3.9608	6.1966	0.841127	0.097281	0.144043	0.934661	0.76407
RALY	3.8423	3.9586	2.8411	2.8668	4.8133	5.732	3.9904	4.1092	5.2977	3.1483	0	3.0516	2.0995	4.1633	1.992	3.9604	3.9608	0	0.370519	0.168896	0.246921	0.371108	0.543333
GRHPR	2.8818	0	0	3.8224	6.7387	2.866	1.9952	4.1092	4.2382	3.1483	3.0018	4.0688	2.0995	3.1225	1.992	0.9901	3.9608	2.0655	0.0804013	0.107931	0.0739669	0.232016	0.347173
DNPH1	0	1.9793	2.8411	0	1.9253	3.8214	4.988	3.0819	1.0595	4.1977	5.003	4.0688	0	6.245	4.9801	0.9901	3.9608	3.0983	0.834763	0.366573	0.0340825	0.363429	0.427141
XPO7	6.7241	4.9482	2.8411	2.8668	2.888	2.866	1.9952	0	0	5.2472	2.0012	2.0344	0	0	1.992	0	0	2.0655	0.15499	0.0329443	0.324979	0.0328768	0.034467
GSR	0	0	0.94702	0	4.8133	0.95534	4.988	4.1092	5.2977	0	2.0012	2.0344	5.2487	4.1633	4.9801	1.9802	0.99019	2.0655	0.34566	0.000707422	0.238139	0.000591142	0.0434964
BAG3	0	0	0.94702	1.9112	2.888	3.8214	1.9952	4.1092	2.1191	7.346	6.0036	6.1032	0	0	0	7.9208	5.9412	5.1638	0.0157938	0.0324032	0.000322885	0.373901	0.00237302
ACOX1	0	0	0.94702	0	0	0	13.966	15.409	9.5359	1.0494	2.0012	1.0172	0	1.0408	0	0.9901	0	1.0328	0.373901	0.00213439	0.0825619	0.950063	0.480971
PDXDC1	0	0	0	0	0	0	3.9904	2.0546	5.2977	3.1483	3.0018	0	8.3979	7.2858	11.952	0	0	0	#DIV/0!	0.0159501	0.116342	0.00281462	#DIV/0!
ADRM1	1.9212	2.9689	1.894	2.8668	3.8507	1.9107	1.9952	2.0546	2.1191	4.1977	4.0024	4.0688	4.199	1.0408	1.992	2.9703	1.9804	3.0983	0.405986	0.595113	0.00698154	0.888603	0.446545
UBXN1	4.8029	2.9689	2.8411	3.8224	1.9253	3.8214	3.9904	1.0273	3.1786	4.1977	1.0006	2.0344	4.199	3.1225	1.992	5.9406	2.9706	2.0655	0.717305	0.500061	0.377137	0.655004	0.931783
NDUFS8	3.8423	1.9793	2.8411	2.8668	3.8507	3.8214	2.9928	2.0546	4.2382	4.1977	4.0024	4.0688	4.199	4.1633	2.9881	1.9802	2.9706	2.0655	0.375596	0.814895	0.0905612	0.251758	0.429238
RBM25	0	1.9793	3.7881	0.95559	0	0	2.9928	2.0546	2.1191	2.0989	5.003	4.0688	2.0995	3.1225	1.992	3.9604	1.9804	3.0983	0.231955	0.702201	0.264473	0.696948	0.427074
NANS	1.9212	3.9586	1.894	3.8224	0.96267	0.95534	2.9928	1.0273	6.3573	4.1977	3.0018	4.0688	2.0995	2.0817	3.9841	1.9802	1.9804	3.0983	0.594674	0.636534	0.210451	0.895245	0.774848
SMARCC2	0	0.98964	0	3.8224	3.8507	3.8214	5.9856	3.0819	3.1786	2.0989	2.0012	2.0344	4.199	5.2042	2.9881	3.9604	0.99019	1.0328	0.000446627	0.0204135	0.00661005	0.00619445	0.183695
FNTA	2.8818	1.9793	0.94702	2.8668	2.888	3.8214	0	2.0546	3.1786	1.0494	0	1.0172	4.199	2.0817	5.9761	1.9802	4.951	1.0328	0.121822	0.86845	0.130327	0.16237	0.611417
PPP1R7	1.9212	1.9793	1.894	1.9112	1.9253	1.9107	1.9952	2.0546	5.2977	5.2472	3.0018	6.1032	1.0497	6.245	2.9881	2.9703	2.9706	2.0655	0.571403	0.338865	0.0368055	0.379567	0.0715342
TOMM34	6.7241	3.9586	5.6821	2.8668	3.8507	4.7767	1.9952	3.0819	1.0595	2.0989	1.0006	4.0688	3.1492	3.1225	1.992	0	0	2.0655	0.171858	0.0266913	0.0639359	0.0388832	0.0108616
RAD23A	7.6847	4.9482	3.7881	1.9112	1.9253	2.866	0	0	1.0595	2.0989	1.0006	1.0172	4.199	2.0817	0.99602	0.9901	1.9804	2.0655	0.0538098	0.0132727	0.0276061	0.110153	0.0345862
PTPN11	3.8423	1.9793	2.8411	3.8224	2.888	4.7767	2.9928	4.1092	4.2382	2.0989	2.0012	0	1.0497	1.0408	2.9881	0.9901	0.99019	0	0.286508	0.252415	0.155489	0.228992	0.0242816
G3BP1	1.9212	3.9586	2.8411	1.9112	2.888	1.9107	0.9976	1.0273	1.0595	0	3.0018	3.0516	1.0497	2.0817	4.9801	5.9406	5.9412	1.0328	0.375673	0.0332786	0.489032	0.884779	0.466501
PFKM	0.96059	0	1.894	1.9112	5.776	1.9107	3.9904	5.1365	4.2382	1.0494	0	3.0516	4.199	6.245	3.9841	3.9604	0.99019	2.0655	0.183539	0.00567364	0.712252	0.0129986	0.247783
MPST	0.96059	0	2.8411	2.8668	1.9253	3.8214	3.9904	7.1911	5.2977	2.0989	2.0012	2.0344	6.2985	2.0817	0.99602	0	0.99019	2.0655	0.183257	0.0276825	0.404361	0.364932	0.820351
HPCAL1	5.7635	4.9482	3.7881	4.778	6.7387	3.8214	1.9952	2.0546	4.2382	1.0494	1.0006	2.0344	0	0	0	1.9802	1.9804	4.1311	0.800029	0.0910166	0.00641559	0.00108285	0.0805012
DHCR7	1.9212	1.9793	3.7881	0.95559	0	2.866	3.9904	1.0273	2.1191	7.346	2.0012	4.0688	5.2487	5.2042	3.9841	0	0	0	0.283662	0.870698	0.317328	0.0383712	0.0138969
TMED9	0.96059	0	2.8411	1.9112	1.9253	3.8214	2.9928	2.0546	3.1786	6.2966	5.003	6.1032	2.0995	3.1225	3.9841	0.9901	0.99019	0	0.28732	0.178135	0.00808328	0.144895	0.53574
EMC1	0	0	0.94702	6.6892	1.9253	0	3.9904	2.0546	0	7.346	7.0042	6.1032	2.0995	6.245	3.9841	0	0	0	0.273049	0.227942	0.000181778	0.0376043	0.373901
S100A16	0	0	0	0	0	0	3.9904	7.1911	8.4764	1.0494	3.0018	0	4.199	5.2042	4.9801	1.9802	2.9706	0	#DIV/0!	0.00796992	0.199486	9.52546e-05	0.131785
FSCN1	7.6847	4.9482	5.6821	0.95559	0	0.95534	0	0	0	2.0989	0	2.0344	0	0	0	3.9604	5.9412	10.328	0.00337977	0.00172064	0.0115075	0.00172064	0.771264
PLCB3	0	0.98964	2.8411	4.778	2.888	4.7767	2.9928	1.0273	1.0595	5.2472	5.003	2.0344	2.0995	2.0817	3.9841	2.9703	5.9412	1.0328	0.0513904	0.713596	0.100849	0.238895	0.285011
SCFD1	4.8029	4.9482	0.94702	4.778	1.9253	3.8214	2.9928	4.1092	3.1786	2.0989	0	1.0172	1.0497	4.1633	0.99602	1.9802	0	2.0655	0.972134	0.923132	0.154873	0.422689	0.206853
PFDN5	3.8423	3.9586	1.894	0	3.8507	1.9107	0	2.0546	4.2382	4.1977	4.0024	4.0688	4.199	2.0817	5.9761	2.9703	3.9608	2.0655	0.369481	0.461847	0.270828	0.549973	0.801137
ALDH16A1	0.96059	1.9793	1.894	0.95559	0.96267	5.732	7.9808	2.0546	4.2382	3.1483	4.0024	3.0516	4.199	5.2042	4.9801	1.9802	1.9804	1.0328	0.594214	0.148477	0.0158084	0.00204532	0.912434
RUFY1	1.9212	6.9275	3.7881	1.9112	2.888	3.8214	0	0	1.0595	1.0494	1.0006	1.0172	2.0995	1.0408	2.9881	1.9802	5.9412	4.1311	0.439537	0.0621097	0.0943506	0.23803	0.92147
TPM3	5.7635	5.9379	1.894	4.778	7.7013	0	8.9784	3.0819	7.4168	3.1483	5.003	10.172	4.199	7.2858	5.9761	5.9406	4.951	3.0983	0.893295	0.423774	0.559895	0.46433	0.936903
LRRC1	1.9212	3.9586	0.94702	2.8668	0	2.866	1.9952	2.0546	1.0595	1.0494	0	0	4.199	5.2042	5.9761	0	0	3.0983	0.793588	0.576921	0.113591	0.0498377	0.412981
TJP2	4.8029	3.9586	3.7881	4.778	5.776	5.732	4.988	3.0819	3.1786	2.0989	2.0012	2.0344	3.1492	2.0817	1.992	0	0	0	0.0511328	0.5663	0.00245999	0.0217626	0.000182917
ARL6IP5	0.96059	0.98964	0.94702	5.7336	1.9253	3.8214	2.9928	4.1092	4.2382	2.0989	2.0012	0	4.199	2.0817	3.9841	3.9604	3.9608	3.0983	0.0599057	0.002063	0.589259	0.0217817	0.000710774
TSNAX	3.8423	1.9793	3.7881	3.8224	1.9253	0.95534	0	0	0	1.0494	3.0018	3.0516	2.0995	2.0817	4.9801	2.9703	2.9706	4.1311	0.40467	0.00637229	0.405546	0.902124	0.841892
RPL30	3.8423	4.9482	2.8411	3.8224	1.9253	2.866	0	0	0	0	2.0012	2.0344	4.199	3.1225	3.9841	4.9505	5.9412	6.1966	0.2865	0.00311184	0.0492414	0.88278	0.0643019
UAP1L1	0	0	0	0	0.96267	2.866	4.988	3.0819	2.1191	2.0989	2.0012	3.0516	0	1.0408	2.9881	7.9208	7.9216	7.2294	0.204205	0.0157465	0.00206183	0.199918	4.82114e-06
CALD1	1.9212	3.9586	0.94702	5.7336	2.888	2.866	3.9904	3.0819	0	0	0	0	0	0	0	8.9109	9.9019	5.1638	0.298555	0.95907	0.0623204	0.0623204	0.0279146
PNPO	0	0	0	0	0	0	4.988	5.1365	7.4168	4.1977	4.0024	5.086	3.1492	3.1225	1.992	0.9901	0.99019	0	#DIV/0!	0.00174394	0.000185752	0.00194864	0.116117
GAPVD1	0	0.98964	0.94702	1.9112	4.8133	4.7767	0	0	0	3.1483	3.0018	5.086	0	0	0	7.9208	6.9314	5.1638	0.034723	0.116309	0.0141539	0.116309	0.0022669
PTRF	5.7635	10.886	4.7351	9.5559	4.8133	5.732	0	0	0	0	0	0	0	0	0	4.9505	4.951	3.0983	0.866815	0.0199934	0.0199934	0.0199934	0.234787
PPL	0	0	0	0	0	0	2.9928	3.0819	3.1786	6.2966	8.0048	13.224	0	0	0	0	0	0	#DIV/0!	5.48124e-07	0.0116599	#DIV/0!	#DIV/0!
MYLK	0.96059	0	0	3.8224	2.888	5.732	0	0	0	0	0	0	0	0	0	12.871	12.873	13.426	0.0129389	0.373901	0.373901	0.373901	4.23253e-06
F3	7.6847	5.9379	3.7881	11.467	12.515	11.464	0	0	0	0	0	0	0	0	0	0	0	0	0.00700645	0.00674337	0.00674337	0.00674337	0.00674337
LPP	3.8423	5.9379	3.7881	1.9112	1.9253	3.8214	2.9928	6.1638	4.2382	0	1.0006	1.0172	4.199	4.1633	2.9881	3.9604	0.99019	3.0983	0.106885	0.962711	0.0079665	0.414017	0.179133
ATP5H	2.8818	0.98964	2.8411	1.9112	1.9253	0	3.9904	5.1365	0	3.1483	2.0012	2.0344	2.0995	2.0817	2.9881	1.9802	0	0	0.343703	0.656389	0.839913	0.836645	0.157466
HAT1	2.8818	1.9793	1.894	0	2.888	1.9107	1.9952	4.1092	3.1786	4.1977	3.0018	4.0688	5.2487	4.1633	3.9841	3.9604	1.9804	4.1311	0.511046	0.288171	0.0380744	0.0119154	0.218991
TBCA	3.8423	0.98964	1.894	1.9112	1.9253	3.8214	2.9928	2.0546	2.1191	1.0494	4.0024	5.086	1.0497	3.1225	1.992	1.9802	6.9314	1.0328	0.782854	0.877543	0.482541	0.864996	0.622345
UBXN4	0	0	0.94702	1.9112	3.8507	1.9107	1.9952	1.0273	1.0595	0	4.0024	1.0172	0	2.0817	2.9881	2.9703	3.9608	6.1966	0.0356732	0.0798683	0.335744	0.217237	0.0156067
DNPEP	0.96059	0	0	0.95559	3.8507	0.95534	1.9952	6.1638	4.2382	4.1977	6.0036	1.0172	1.0497	1.0408	4.9801	1.9802	3.9608	1.0328	0.190626	0.0377079	0.0837406	0.205924	0.0949111
GNPNAT1	1.9212	1.9793	3.7881	1.9112	2.888	3.8214	1.9952	4.1092	2.1191	6.2966	4.0024	3.0516	3.1492	2.0817	4.9801	0	0	0	0.725445	0.855633	0.173622	0.466118	0.0138969
RPS20	2.8818	1.9793	3.7881	4.778	5.776	2.866	1.9952	2.0546	0	0	3.0018	2.0344	2.0995	4.1633	3.9841	0	0	2.0655	0.187249	0.146884	0.306086	0.561255	0.0640016
OCIAD2	3.8423	0	1.894	1.9112	1.9253	1.9107	1.9952	4.1092	3.1786	1.0494	1.0006	0	2.0995	1.0408	0	5.9406	3.9608	5.1638	0.997543	0.403494	0.349466	0.531204	0.0676234
SF1	0	2.9689	0	3.8224	0	0.95534	1.9952	2.0546	0	4.1977	5.003	1.0172	0	3.1225	0.99602	0	0	3.0983	0.711159	0.778592	0.19826	0.790877	0.977388
UBA3	3.8423	1.9793	3.7881	1.9112	2.888	0	5.9856	2.0546	0	0	0	0	5.2487	4.1633	4.9801	1.9802	4.951	3.0983	0.200041	0.79241	0.00637229	0.0831314	0.901418
BTF3	4.8029	2.9689	3.7881	1.9112	4.8133	4.7767	1.9952	2.0546	0	0	2.0012	2.0344	0	0	0	6.9307	1.9804	4.1311	0.986635	0.0434358	0.0429073	0.00190711	0.762638
TUBA4A	18.251	28.7	30.305	43.957	47.171	47.767	23.943	25.682	21.191	0	0	0	41.99	33.307	36.853	38.614	39.608	40.278	0.00656749	0.619852	0.00242386	0.0626003	0.0225849
PCCB	0	0	0.94702	0	0	0	10.974	10.273	8.4764	2.0989	1.0006	2.0344	2.0995	2.0817	1.992	1.9802	1.9804	2.0655	0.373901	0.000288282	0.0426446	0.0053697	0.00591873
PC	1.9212	1.9793	1.894	4.778	3.8507	2.866	0	1.0273	0	8.3955	5.003	2.0344	3.1492	2.0817	0.99602	0	0	0	0.0263324	0.00982163	0.15535	0.828138	1.72465e-07
RIC8A	4.8029	4.9482	1.894	2.8668	2.888	4.7767	0	0	0	0	0	0	1.0497	0	0	4.9505	5.9412	5.1638	0.768645	0.0175082	0.0175082	0.0285866	0.230107
QPRT	0	0	2.8411	0	0	0	9.976	3.0819	7.4168	4.1977	2.0012	2.0344	0	0	0	6.9307	7.9216	6.1966	0.373901	0.0573885	0.2066	0.373901	0.00477896
SRP19	0.96059	0.98964	2.8411	3.8224	2.888	3.8214	1.9952	4.1092	4.2382	2.0989	2.0012	4.0688	3.1492	5.2042	5.9761	0	2.9706	3.0983	0.0513292	0.125271	0.286765	0.0386543	0.738119
DLG1	0	2.9689	0.94702	4.778	1.9253	0	0	0	2.1191	2.0989	3.0018	2.0344	2.0995	3.1225	3.9841	2.9703	3.9608	4.1311	0.601521	0.622648	0.312633	0.162425	0.0657548
PLXNB2	0.96059	2.9689	1.894	2.8668	2.888	0.95534	4.988	5.1365	3.1786	0	0	1.0172	9.4477	5.2042	4.9801	1.9802	0.99019	3.0983	0.749624	0.0435641	0.0756638	0.0423295	0.927263
ASNA1	4.8029	3.9586	4.7351	1.9112	0	0	3.9904	1.0273	1.0595	2.0989	4.0024	0	1.0497	1.0408	0	1.9802	0.99019	2.0655	0.00506172	0.0722184	0.106448	0.000997778	0.00301052
NCBP1	1.9212	1.9793	1.894	3.8224	1.9253	1.9107	2.9928	0	0	4.1977	4.0024	4.0688	2.0995	0	0.99602	5.9406	6.9314	6.1966	0.383475	0.402333	4.2262e-06	0.21235	0.000119812
ATP6V1B2	2.8818	0	3.7881	0.95559	0	1.9107	3.9904	1.0273	1.0595	2.0989	2.0012	1.0172	0	2.0817	5.9761	4.9505	5.9412	4.1311	0.374028	0.901988	0.68683	0.835722	0.0909732
NT5C2	1.9212	1.9793	3.7881	2.8668	4.8133	1.9107	5.9856	4.1092	6.3573	2.0989	4.0024	1.0172	0	0	0	5.9406	5.9412	2.0655	0.578901	0.0344927	0.867212	0.0138969	0.218299
MYO1D	2.8818	1.9793	2.8411	0	0	0	4.988	3.0819	4.2382	4.1977	4.0024	4.0688	1.0497	5.2042	1.992	0	0	0	0.000950897	0.0707452	0.00709459	0.895186	0.000950897
VPS13C	0	0	0.94702	0	0	0	8.9784	4.1092	5.2977	3.1483	2.0012	0	4.199	4.1633	0	3.9604	4.951	4.1311	0.373901	0.0178875	0.2232	0.158748	0.000783806
ALDH3A2	1.9212	1.9793	0	0	0	0	0	1.0273	0	4.1977	1.0006	0	3.1492	2.0817	0	7.9208	4.951	8.2621	0.116205	0.262481	0.776301	0.714848	0.00968661
FAM98A	5.7635	4.9482	3.7881	3.8224	3.8507	4.7767	0.9976	2.0546	2.1191	1.0494	2.0012	2.0344	0	2.0817	3.9841	1.9802	3.9608	4.1311	0.354595	0.0101726	0.0088373	0.0939848	0.175331
PSMB5	2.8818	0	1.894	5.7336	1.9253	6.6874	2.9928	1.0273	6.3573	2.0989	4.0024	2.0344	2.0995	3.1225	2.9881	0	0.99019	0	0.130839	0.351223	0.351808	0.274284	0.236809
PRPF4	0.96059	6.9275	0	2.8668	4.8133	1.9107	0.9976	2.0546	2.1191	5.2472	5.003	3.0516	0	1.0408	0.99602	1.9802	1.9804	4.1311	0.819462	0.70135	0.472145	0.424119	0.977702
SCARB2	0	0	0	0	0.96267	0	3.9904	4.1092	4.2382	4.1977	4.0024	2.0344	4.199	1.0408	5.9761	2.9703	6.9314	4.1311	0.373901	5.4871e-07	0.00782746	0.0606479	0.0164192
CLIP1	5.7635	4.9482	1.894	2.8668	3.8507	1.9107	0.9976	0	0	0	0	3.0516	0	0	0	2.9703	6.9314	3.0983	0.366802	0.0341223	0.110129	0.0234204	0.943859
HEXB	0	0	0.94702	1.9112	3.8507	0.95534	1.9952	3.0819	2.1191	0	0	0	2.0995	2.0817	0	9.901	9.9019	5.1638	0.101634	0.0111136	0.373901	0.231585	0.00764277
AKAP2	2.8818	6.9275	1.894	6.6892	2.888	2.866	0	0	0	0	0	0	0	0	0	9.901	5.9412	6.1966	0.907642	0.0644274	0.0644274	0.0644274	0.160395
GPX1	0	0	0	0	0	0	6.9832	9.2457	6.3573	0	0	0	2.0995	2.0817	4.9801	2.9703	3.9608	1.0328	#DIV/0!	0.00101278	#DIV/0!	0.0338415	0.0366697
EPCAM	0	0	0	0.95559	0	0	5.9856	3.0819	4.2382	2.0989	7.0042	5.086	8.3979	9.3675	3.9841	0	0	0	0.373901	0.00627562	0.0295445	0.011911	#DIV/0!
FAM120A	0.96059	1.9793	0	2.8668	0.96267	1.9107	1.9952	2.0546	3.1786	3.1483	5.003	3.0516	2.0995	2.0817	0.99602	3.9604	3.9608	4.1311	0.304374	0.106662	0.0321497	0.33311	0.00613174
POLR1C	1.9212	1.9793	0.94702	2.8668	0.96267	0.95534	2.9928	3.0819	2.1191	4.1977	4.0024	3.0516	1.0497	1.0408	3.9841	1.9802	1.9804	3.0983	0.97819	0.0700793	0.0118654	0.712936	0.215166
ACSF2	1.9212	0	0.94702	2.8668	1.9253	2.866	3.9904	4.1092	3.1786	3.1483	2.0012	1.0172	2.0995	2.0817	0	1.9802	1.9804	4.1311	0.0663593	0.0110652	0.255278	0.64889	0.127137
NONO	3.8423	0	2.8411	5.7336	4.8133	0	0	3.0819	1.0595	2.0989	4.0024	4.0688	5.2487	8.3266	7.9682	1.9802	0	3.0983	0.575946	0.593622	0.428205	0.0302534	0.7334
RPL23	1.9212	2.9689	2.8411	0.95559	0	0.95534	1.9952	4.1092	1.0595	1.0494	5.003	4.0688	0	7.2858	3.9841	3.9604	3.9608	2.0655	0.0133675	0.85352	0.554883	0.609546	0.350972
PODXL	1.9212	4.9482	3.7881	3.8224	3.8507	0.95534	0	0	0	3.1483	4.0024	4.0688	1.0497	0	0.99602	3.9604	3.9608	8.2621	0.631307	0.0157461	0.850221	0.038548	0.335308
ABCE1	6.7241	7.9171	5.6821	3.8224	0	3.8214	2.9928	1.0273	0	1.0494	0	1.0172	1.0497	3.1225	3.9841	0	1.9804	1.0328	0.0415867	0.00756289	0.00114264	0.0201011	0.00259676
RRM1	0	0	0	4.778	1.9253	4.7767	2.9928	2.0546	1.0595	4.1977	8.0048	3.0516	1.0497	4.1633	1.992	0.9901	0.99019	1.0328	0.0157965	0.0218304	0.0273669	0.0597186	2.40661e-07
C9orf142	0.96059	0.98964	0	0	1.9253	0	4.988	6.1638	4.2382	3.1483	8.0048	2.0344	9.4477	3.1225	2.9881	0	0.99019	1.0328	0.991337	0.00229514	0.114512	0.103176	0.961201
TTC1	3.8423	4.9482	1.894	3.8224	1.9253	3.8214	0	0	0	3.1483	1.0006	4.0688	0	0	0	3.9604	2.9706	7.2294	0.751053	0.0162755	0.553846	0.0162755	0.500488
HK2	2.8818	8.9068	5.6821	1.9112	1.9253	2.866	6.9832	6.1638	0	0	0	0	6.2985	5.2042	1.992	0	0	0	0.112355	0.634866	0.028688	0.574023	0.028688
APOA1BP	3.8423	1.9793	0.94702	2.8668	0.96267	0.95534	0.9976	1.0273	2.1191	2.0989	3.0018	2.0344	4.199	4.1633	1.992	4.9505	3.9608	1.0328	0.566304	0.397362	0.898913	0.345326	0.505714
MGST3	2.8818	2.9689	3.7881	0.95559	1.9253	3.8214	3.9904	2.0546	3.1786	3.1483	2.0012	1.0172	3.1492	4.1633	3.9841	4.9505	3.9608	2.0655	0.333015	0.837159	0.164018	0.263774	0.644148
NDUFV1	1.9212	1.9793	1.894	1.9112	1.9253	1.9107	2.9928	2.0546	2.1191	3.1483	2.0012	2.0344	2.0995	4.1633	3.9841	2.9703	4.951	3.0983	0.571403	0.206442	0.287477	0.0879636	0.0530173
PAIP1	2.8818	1.9793	1.894	3.8224	0	1.9107	3.9904	5.1365	4.2382	2.0989	1.0006	2.0344	2.0995	1.0408	3.9841	3.9604	2.9706	0	0.781392	0.00940535	0.319578	0.899685	0.9643
OXSR1	5.7635	6.9275	0	5.7336	1.9253	2.866	1.9952	0	1.0595	2.0989	4.0024	2.0344	0	5.2042	1.992	1.9802	0.99019	2.0655	0.781043	0.221114	0.534495	0.523609	0.304711
PTRH2	1.9212	0.98964	0.94702	0	0.96267	1.9107	1.9952	3.0819	2.1191	4.1977	6.0036	1.0172	0	1.0408	1.992	0	0	2.0655	0.633395	0.0761634	0.175385	0.6971	0.474847
AIMP2	0	0	1.894	4.778	3.8507	5.732	0.9976	1.0273	2.1191	1.0494	2.0012	5.086	0	3.1225	1.992	1.9802	2.9706	4.1311	0.00754407	0.363035	0.203986	0.388182	0.0538491
B2M	4.8029	2.9689	2.8411	1.9112	1.9253	1.9107	3.9904	2.0546	3.1786	0	0	0	1.0497	2.0817	2.9881	5.9406	1.9804	6.1966	0.0626841	0.613418	0.00504925	0.151235	0.480867
FAM114A1	2.8818	1.9793	1.894	6.6892	7.7013	4.7767	3.9904	2.0546	5.2977	0	0	0	0	0	0	4.9505	1.9804	3.0983	0.0105991	0.198638	0.00205087	0.00205087	0.302043
GAA	0	0	0	0	0	0	1.9952	2.0546	0	1.0494	3.0018	2.0344	3.1492	5.2042	3.9841	5.9406	4.951	5.1638	#DIV/0!	0.116202	0.0227757	0.00232331	5.85913e-05
LAMC1	6.7241	2.9689	1.894	6.6892	3.8507	4.7767	0.9976	0	0	0	0	0	0	0	0	6.9307	6.9314	5.1638	0.501784	0.0784331	0.057704	0.057704	0.191238
BRI3BP	1.9212	2.9689	1.894	1.9112	1.9253	1.9107	3.9904	2.0546	5.2977	2.0989	4.0024	1.0172	4.199	5.2042	3.9841	1.9802	1.9804	2.0655	0.38403	0.205556	0.911472	0.013025	0.515927
UBE2I	1.9212	1.9793	1.894	0	1.9253	3.8214	3.9904	3.0819	2.1191	4.1977	4.0024	2.0344	3.1492	4.1633	1.992	0.9901	1.9804	1.0328	0.989171	0.104414	0.0989925	0.135806	0.139326
RPL38	1.9212	3.9586	3.7881	1.9112	3.8507	2.866	1.9952	2.0546	2.1191	4.1977	2.0012	0	0	4.1633	2.9881	1.9802	1.9804	1.0328	0.707444	0.148885	0.448218	0.58149	0.0980657
VAV2	0	0	0.94702	1.9112	0.96267	4.7767	1.9952	1.0273	0	7.346	7.0042	5.086	3.1492	2.0817	1.992	0.9901	1.9804	2.0655	0.13341	0.351659	0.00132739	0.0127472	0.0435048
ECH1	0.96059	4.9482	4.7351	0.95559	0	1.9107	2.9928	4.1092	4.2382	2.0989	3.0018	2.0344	0	0	0	1.9802	2.9706	2.0655	0.139328	0.87223	0.429565	0.0519362	0.415759
ROCK2	2.8818	4.9482	3.7881	1.9112	3.8507	2.866	3.9904	4.1092	3.1786	2.0989	0	0	0	0	0	4.9505	2.9706	4.1311	0.290602	0.873113	0.0261131	0.00293009	0.86994
PPFIA1	0	0	0	0.95559	2.888	2.866	3.9904	2.0546	1.0595	3.1483	1.0006	1.0172	8.3979	6.245	4.9801	0	0	0	0.0250809	0.0512616	0.0731824	0.002799	#DIV/0!
CNP	0	0	0.94702	3.8224	5.776	3.8214	0.9976	1.0273	0	3.1483	0	0	2.0995	1.0408	1.992	1.9802	3.9608	11.36	0.00455299	0.48035	0.539804	0.0390073	0.130501
IFIT1	0	0	0	2.8668	0.96267	3.8214	3.9904	7.1911	5.2977	0	0	0	4.199	0	0.99602	4.9505	3.9608	2.0655	0.0385892	0.00409789	#DIV/0!	0.243399	0.0124183
PALLD	4.8029	0.98964	0.94702	10.512	4.8133	10.509	1.9952	2.0546	2.1191	0	0	0	0	0	0	1.9802	0	2.0655	0.0497968	0.888945	0.153665	0.153665	0.568088
CKMT1A	0	0	0	0	0	0	7.9808	5.1365	6.3573	4.1977	2.0012	0	7.3482	5.2042	7.9682	0	0	0	#DIV/0!	0.00140229	0.163476	0.0012227	#DIV/0!
ACSL4	5.7635	0.98964	4.7351	9.5559	5.776	4.7767	1.9952	0	1.0595	0	0	0	0	0	0	0	0	0	0.234549	0.146066	0.0575864	0.0575864	0.0575864
DRG2	0.96059	1.9793	1.894	1.9112	1.9253	1.9107	1.9952	1.0273	2.1191	3.1483	5.003	4.0688	3.1492	1.0408	2.9881	3.9604	1.9804	6.1966	0.403664	0.839587	0.0171497	0.357451	0.125685
SCAMP3	1.9212	0.98964	2.8411	1.9112	2.888	3.8214	0.9976	2.0546	2.1191	1.0494	2.0012	3.0516	5.2487	4.1633	3.9841	1.9802	1.9804	3.0983	0.28105	0.779533	0.889299	0.0185583	0.540344
AK2	3.8423	0.98964	0.94702	3.8224	3.8507	1.9107	0.9976	0	0	1.0494	0	0	3.1492	1.0408	0.99602	0	1.9804	1.0328	0.333195	0.191148	0.197069	0.876421	0.455087
SEC63	3.8423	1.9793	2.8411	1.9112	3.8507	2.866	2.9928	2.0546	2.1191	4.1977	5.003	5.086	1.0497	2.0817	1.992	0	0	0	0.988799	0.464576	0.0368651	0.135084	0.0058299
SNX2	0	0	0.94702	0	3.8507	2.866	1.9952	1.0273	2.1191	4.1977	4.0024	3.0516	3.1492	4.1633	5.9761	2.9703	1.9804	1.0328	0.183493	0.0403656	0.00192953	0.00967477	0.0591801
ARL1	3.8423	4.9482	3.7881	3.8224	4.8133	3.8214	0.9976	2.0546	2.1191	3.1483	0	1.0172	0	0	2.9881	0	1.9804	0	0.939584	0.00925383	0.0488257	0.0399124	0.00970416
RCN1	2.8818	3.9586	3.7881	2.8668	2.888	6.6874	2.9928	2.0546	3.1786	0	0	0	1.0497	2.0817	1.992	2.9703	0	1.0328	0.66917	0.172203	0.000447966	0.0174393	0.0769685
PAK2	0	0	0	0.95559	1.9253	0	2.9928	5.1365	1.0595	4.1977	4.0024	4.0688	3.1492	5.2042	3.9841	0	1.9804	0	0.159091	0.0599644	2.31445e-07	0.00232331	0.373901
CCDC6	1.9212	0.98964	1.894	1.9112	0	0	1.9952	1.0273	5.2977	5.2472	6.0036	3.0516	3.1492	7.2858	2.9881	0	0	0	0.244075	0.427557	0.0277913	0.116676	0.00637264
TMPO	11.527	0	7.5762	14.334	7.7013	10.509	9.976	8.2184	13.774	0	6.0036	9.1548	6.2985	7.2858	11.952	9.901	0	9.2949	0.31358	0.317534	0.775931	0.603135	0.995026
HIP1R	0	0	1.894	1.9112	4.8133	2.866	2.9928	2.0546	2.1191	1.0494	5.003	1.0172	2.0995	9.3675	3.9841	0	0	0	0.073096	0.0660291	0.304564	0.11703	0.373901
GSDMD	2.8818	2.9689	1.894	3.8224	2.888	1.9107	2.9928	4.1092	1.0595	0	0	0	5.2487	5.2042	3.9841	2.9703	1.9804	2.0655	0.676718	0.891391	0.00170003	0.0143879	0.631322
GTF2I	1.9212	0.98964	0.94702	0	0	1.9107	2.9928	4.1092	2.1191	3.1483	8.0048	6.1032	2.0995	2.0817	2.9881	0	0	0	0.41344	0.0531115	0.0367917	0.0647626	0.0155315
STK10	7.6847	2.9689	2.8411	6.6892	5.776	3.8214	0	0	0	1.0494	1.0006	2.0344	0	0	0	2.9703	3.9608	2.0655	0.633189	0.047703	0.126432	0.047703	0.423844
BDH1	0.96059	0	0	0	0	0	5.9856	2.0546	3.1786	3.1483	3.0018	3.0516	9.4477	10.408	5.9761	0	0	0	0.373901	0.0477651	0.00104923	0.00390243	0.373901
LIMA1	0	0	1.894	4.778	4.8133	3.8214	1.9952	4.1092	5.2977	0	0	0	0	0	0	1.9802	1.9804	0	0.00566356	0.0515385	0.373901	0.373901	0.492711
CALML5	0	0	0	0	0	0	7.9808	8.2184	7.4168	6.2966	3.0018	3.0516	6.2985	5.2042	3.9841	0	0	0	#DIV/0!	4.9587e-06	0.0194939	0.00151351	#DIV/0!
OAS3	0	0	1.894	0	0	0	7.9808	5.1365	5.2977	0	0	0	2.0995	2.0817	7.9682	0	0	0	0.373901	0.00789113	0.373901	0.172105	0.373901
SEC22B	2.8818	1.9793	3.7881	2.8668	2.888	1.9107	3.9904	4.1092	2.1191	4.1977	1.0006	3.0516	4.199	0	0.99602	1.9802	1.9804	2.0655	0.6214	0.562457	0.907097	0.448006	0.16983
MSH6	1.9212	2.9689	1.894	1.9112	1.9253	1.9107	0.9976	2.0546	0	2.0989	3.0018	2.0344	5.2487	4.1633	2.9881	1.9802	1.9804	2.0655	0.38403	0.146073	0.816408	0.0652708	0.515927
CBX1	0	1.9793	0	0	2.888	1.9107	3.9904	6.1638	3.1786	3.1483	4.0024	6.1032	4.199	5.2042	1.992	2.9703	1.9804	3.0983	0.431141	0.0269483	0.026729	0.0531969	0.053899
DIAPH1	0.96059	2.9689	1.894	1.9112	2.888	3.8214	0.9976	0	2.1191	4.1977	4.0024	4.0688	1.0497	0	0	0	0.99019	2.0655	0.30885	0.344967	0.0211138	0.0786441	0.329706
RPS14	4.8029	1.9793	2.8411	2.8668	4.8133	3.8214	1.9952	2.0546	0	0	4.0024	3.0516	3.1492	2.0817	1.992	0	2.9706	4.1311	0.567761	0.158771	0.590976	0.430958	0.6021
UCHL3	4.8029	1.9793	7.5762	3.8224	1.9253	3.8214	4.988	3.0819	2.1191	1.0494	3.0018	1.0172	0	0	0	0	0	2.0655	0.409569	0.488181	0.150432	0.0414617	0.0799781
LEPRE1	7.6847	3.9586	5.6821	1.9112	3.8507	3.8214	2.9928	0	1.0595	0	0	1.0172	3.1492	2.0817	0.99602	1.9802	0	4.1311	0.108571	0.0332987	0.00854829	0.0409077	0.0805834
OXCT1	0.96059	0	0.94702	0	0	0	5.9856	5.1365	3.1786	2.0989	1.0006	1.0172	6.2985	5.2042	3.9841	2.9703	1.9804	5.1638	0.116137	0.00971704	0.20193	0.0036211	0.0511005
NFKB2	7.6847	4.9482	2.8411	8.6003	5.776	6.6874	0	0	0	2.0989	2.0012	2.0344	2.0995	1.0408	0	0.9901	0.99019	0	0.316907	0.0212297	0.0906318	0.0545782	0.0354406
ARFGEF3	0	0	0	0	0	0	1.9952	1.0273	2.1191	0	0	0	12.597	9.3675	12.948	0	0	0	#DIV/0!	0.00767496	#DIV/0!	0.000517999	#DIV/0!
ZC3HAV1	2.8818	0.98964	1.894	1.9112	2.888	1.9107	0.9976	2.0546	2.1191	4.1977	2.0012	3.0516	5.2487	0	3.9841	1.9802	1.9804	1.0328	0.646606	0.77787	0.237548	0.527716	0.704325
USMG5	0.96059	1.9793	1.894	1.9112	1.9253	3.8214	1.9952	3.0819	3.1786	5.2472	4.0024	2.0344	2.0995	2.0817	2.9881	2.9703	2.9706	0	0.257449	0.0848396	0.0957482	0.153497	0.741245
GIPC1	1.9212	0	1.894	1.9112	3.8507	0.95534	1.9952	1.0273	2.1191	4.1977	4.0024	8.1376	3.1492	3.1225	1.992	2.9703	1.9804	3.0983	0.414269	0.574174	0.048701	0.116147	0.12437
BTF3L4	0.96059	1.9793	0	3.8224	0.96267	2.866	2.9928	2.0546	1.0595	2.0989	4.0024	6.1032	4.199	1.0408	0.99602	4.9505	1.9804	2.0655	0.197206	0.256844	0.0748307	0.413297	0.148849
RAP1B	1.9212	0	1.894	0	3.8507	1.9107	1.9952	2.0546	2.1191	2.0989	4.0024	2.0344	4.199	3.1225	3.9841	6.9307	1.9804	0	0.639107	0.285483	0.187183	0.0251817	0.475015
SEL1L	2.8818	0	3.7881	0.95559	2.888	1.9107	2.9928	4.1092	2.1191	0	2.0012	3.0516	4.199	6.245	5.9761	0	0.99019	1.0328	0.822033	0.542498	0.729109	0.068148	0.263215
SH3BGRL	1.9212	1.9793	0.94702	1.9112	0.96267	0.95534	1.9952	2.0546	4.2382	4.1977	1.0006	6.1032	6.2985	4.1633	5.9761	0	0	1.0328	0.502711	0.229936	0.231366	0.00655258	0.0571138
PDHB	0.96059	0	0	0.95559	1.9253	1.9107	2.9928	0	2.1191	0	0	0	5.2487	4.1633	1.992	0	0.99019	3.0983	0.0479609	0.216749	0.373901	0.0260944	0.342101
GLB1	1.9212	0	0	3.8224	0.96267	0.95534	1.9952	4.1092	4.2382	2.0989	3.0018	1.0172	0	0	0.99602	3.9604	3.9608	2.0655	0.330153	0.0442438	0.179056	0.691008	0.0403869
ACY1	0.96059	0	0.94702	0	0.96267	0	5.9856	4.1092	2.1191	0	0	0	3.1492	3.1225	3.9841	2.9703	3.9608	2.0655	0.524041	0.0415654	0.116137	0.00282667	0.0202404
COX6B1	0	0.98964	2.8411	1.9112	0.96267	1.9107	2.9928	2.0546	2.1191	4.1977	2.0012	6.1032	1.0497	2.0817	0	3.9604	3.9608	6.1966	0.739135	0.277759	0.123013	0.83154	0.0373485
DDX39A	11.527	5.9379	9.4702	6.6892	11.552	7.6427	0	0	0	9.4449	6.0036	5.086	10.497	0	7.9682	7.9208	11.882	16.524	0.881618	0.00532386	0.367775	0.472033	0.351884
RBM4	0	1.9793	0.94702	1.9112	0.96267	0.95534	3.9904	4.1092	4.2382	2.0989	2.0012	0	6.2985	0	0	0	3.9608	3.0983	0.669179	0.00551984	0.683352	0.632687	0.35929
PLAA	2.8818	2.9689	3.7881	1.9112	2.888	0	0	0	0	3.1483	2.0012	2.0344	4.199	6.245	5.9761	0	0.99019	2.0655	0.146128	0.000370847	0.159898	0.0325376	0.0296082
GMFB	3.8423	6.9275	5.6821	3.8224	2.888	5.732	2.9928	1.0273	0	3.1483	1.0006	0	1.0497	3.1225	3.9841	0	0	0	0.336982	0.0298453	0.0336096	0.0913216	0.0036109
MPRIP	3.8423	6.9275	5.6821	5.7336	2.888	2.866	0	0	0	0	0	0	1.0497	1.0408	0	1.9802	1.9804	2.0655	0.274378	0.0036109	0.0036109	0.00760281	0.0178988
MCAM	11.527	8.9068	7.5762	5.7336	4.8133	4.7767	0	0	0	0	0	0	0	0	0	0	0	0	0.0244946	0.00129602	0.00129602	0.00129602	0.00129602
ALYREF	1.9212	0.98964	1.894	2.8668	1.9253	0.95534	0	2.0546	1.0595	3.1483	2.0012	5.086	2.0995	1.0408	1.992	3.9604	5.9412	4.1311	0.644668	0.446046	0.12966	0.822136	0.0119625
LSM2	3.8423	3.9586	1.894	1.9112	3.8507	2.866	1.9952	2.0546	2.1191	2.0989	2.0012	1.0172	5.2487	2.0817	2.9881	1.9802	0.99019	4.1311	0.704535	0.154542	0.11285	0.865983	0.491798
STK24	5.7635	0	1.894	0	0.96267	1.9107	3.9904	3.0819	5.2977	4.1977	3.0018	0	2.0995	1.0408	2.9881	1.9802	1.9804	2.0655	0.421777	0.435338	0.945693	0.78963	0.764575
ARFGEF1	1.9212	0.98964	1.894	1.9112	2.888	2.866	5.9856	5.1365	3.1786	2.0989	1.0006	0	0	2.0817	1.992	1.9802	0.99019	0	0.0984071	0.0232961	0.449607	0.760035	0.399062
RPS25	1.9212	1.9793	1.894	0.95559	0	0	3.9904	2.0546	3.1786	4.1977	4.0024	2.0344	1.0497	1.0408	0	0	4.951	2.0655	0.00724087	0.111627	0.0989925	0.0241358	0.790745
RPL31	1.9212	5.9379	1.894	1.9112	3.8507	0	0	0	2.1191	4.1977	3.0018	4.0688	0	4.1633	0	2.9703	5.9412	1.0328	0.487998	0.168946	0.735787	0.389341	0.97562
HTATSF1	1.9212	1.9793	0.94702	0.95559	0	0	3.9904	4.1092	3.1786	3.1483	3.0018	4.0688	6.2985	6.245	4.9801	0	0	0	0.0484556	0.00851108	0.0193322	0.00149803	0.00848685
YES1	0.96059	1.9793	1.894	1.9112	3.8507	1.9107	5.9856	4.1092	5.2977	1.0494	2.0012	2.0344	0	0	0	1.9802	1.9804	1.0328	0.261435	0.00526574	0.864192	0.00782612	0.912434
PDCD4	4.8029	1.9793	6.6292	0.95559	0	2.866	0	4.1092	4.2382	2.0989	3.0018	3.0516	0	0	0	0	0.99019	2.0655	0.115321	0.433499	0.275063	0.0297884	0.0797993
PRRC2C	1.9212	1.9793	4.7351	4.778	3.8507	1.9107	0.9976	0	0	0	0	0	0	0	0	1.9802	4.951	2.0655	0.639749	0.0612205	0.0362065	0.0362065	0.933108
PML	0.96059	1.9793	1.894	1.9112	0	1.9107	0	1.0273	0	2.0989	2.0012	0	0	0	0	9.901	10.892	7.2294	0.661958	0.0550779	0.763028	0.00782612	0.00248122
AP1M2	0	0	0	0	0	0	4.988	6.1638	8.4764	2.0989	0	1.0172	2.0995	4.1633	3.9841	0	0	0	#DIV/0!	0.00308742	0.161674	0.00663164	#DIV/0!
S100A14	0	0	0	0	3.8507	0	3.9904	3.0819	7.4168	2.0989	0	0	8.3979	7.2858	5.9761	0	0	0	0.373901	0.021595	0.373901	0.000498202	#DIV/0!
PREX1	0	0	0	0	0	0	3.9904	4.1092	3.1786	14.692	8.0048	6.1032	2.0995	0	0.99602	0	0	0	#DIV/0!	0.000211046	0.0210941	0.164017	#DIV/0!
CRABP2	0	0	0	0	0	0	0	0	0	6.2966	4.0024	4.0688	7.3482	8.3266	5.9761	0	0	0	#DIV/0!	#DIV/0!	0.00314637	0.0004505	#DIV/0!
PBDC1	3.8423	2.9689	4.7351	1.9112	3.8507	1.9107	0.9976	2.0546	4.2382	0	0	2.0344	2.0995	2.0817	1.992	1.9802	1.9804	3.0983	0.191928	0.259952	0.0201724	0.0247774	0.0769477
SMAP	1.9212	1.9793	1.894	3.8224	3.8507	3.8214	1.9952	1.0273	0	3.1483	6.0036	4.0688	0	1.0408	1.992	4.9505	2.9706	3.0983	2.41746e-07	0.184305	0.0423618	0.18511	0.0529716
COA6	1.9212	2.9689	2.8411	1.9112	2.888	1.9107	0.9976	0	1.0595	1.0494	3.0018	1.0172	0	4.1633	3.9841	3.9604	3.9608	4.1311	0.503517	0.016514	0.29345	0.925745	0.0126317
EIF4H	0.96059	0.98964	1.894	2.8668	2.888	2.866	4.988	4.1092	3.1786	2.0989	0	2.0344	3.1492	2.0817	1.992	1.9802	3.9608	1.0328	0.00653926	0.00972924	0.904502	0.0795519	0.318066
HEBP2	1.9212	0.98964	0.94702	1.9112	4.8133	1.9107	6.9832	4.1092	2.1191	0	3.0018	2.0344	1.0497	1.0408	1.992	0	3.9608	4.1311	0.192912	0.0974952	0.697506	0.875346	0.366268
SAR1A	1.9212	0.98964	0	3.8224	3.8507	1.9107	1.9952	2.0546	5.2977	1.0494	6.0036	0	4.199	0	2.9881	0.9901	0	1.0328	0.0586965	0.154484	0.514429	0.355486	0.67212
FTSJ3	1.9212	2.9689	5.6821	1.9112	1.9253	2.866	0	0	1.0595	7.346	4.0024	3.0516	1.0497	0	1.992	0	0.99019	1.0328	0.330042	0.0541626	0.498926	0.117084	0.0715884
COPG2	9.6059	3.9586	7.5762	0	3.8507	1.9107	7.9808	8.2184	8.4764	5.2472	7.0042	6.1032	8.3979	4.1633	3.9841	0	7.9216	0	0.0616503	0.516471	0.619412	0.523296	0.230043
CYB5R1	0	0.98964	0	0	0.96267	0	0	4.1092	2.1191	1.0494	5.003	5.086	0	2.0817	3.9841	0	0	3.0983	0.98535	0.229159	0.0692882	0.230327	0.552118
PFN2	1.9212	1.9793	1.894	1.9112	1.9253	0	4.988	5.1365	5.2977	3.1483	4.0024	0	2.0995	0	1.992	1.9802	3.9608	0	0.365437	4.18952e-06	0.729193	0.452682	0.967988
RABL6	0	0	0	1.9112	1.9253	0	3.9904	3.0819	4.2382	0	2.0012	0	6.2985	4.1633	1.992	0.9901	0	0	0.116122	0.000428157	0.373901	0.0288574	0.373901
COTL1	1.9212	2.9689	1.894	0.95559	4.8133	3.8214	0	0	0	2.0989	0	1.0172	0	0	0	1.9802	0	0	0.482468	0.0030775	0.156412	0.0030775	0.0992986
CLU	0	0	0	0	0	0	3.9904	10.273	6.3573	2.0989	1.0006	2.0344	4.199	3.1225	2.9881	3.9604	2.9706	2.0655	#DIV/0!	0.0199102	0.00859021	0.000855486	0.0053972
FDXR	0	0	0	0	0	0	3.9904	4.1092	6.3573	5.2472	0	4.0688	3.1492	1.0408	0	0	1.9804	2.0655	#DIV/0!	0.00332373	0.122442	0.206112	0.116292
DPP7	0	0	0	0	0	0	0.9976	0	2.1191	1.0494	0	2.0344	5.2487	4.1633	5.9761	1.9802	1.9804	5.1638	#DIV/0!	0.164871	0.15501	0.000622623	0.0456452
PEA15	2.8818	1.9793	0	0.95559	2.888	2.866	0	2.0546	0	0	0	0	2.0995	0	0	4.9505	4.951	4.1311	0.593947	0.440059	0.129642	0.450459	0.0267722
NCAPD2	0.96059	4.9482	2.8411	4.778	8.664	5.732	0.9976	0	0	2.0989	1.0006	1.0172	0	0	0	0	0	0	0.101669	0.0973689	0.270124	0.0645024	0.0645024
FMNL1	6.7241	5.9379	3.7881	3.8224	2.888	1.9107	0	0	0	0	0	0	0	0	0	0.9901	2.9706	2.0655	0.0655337	0.0033435	0.0033435	0.0033435	0.0294759
IFIT5	1.9212	2.9689	1.894	2.8668	3.8507	3.8214	2.9928	2.0546	1.0595	0	0	0	1.0497	2.0817	2.9881	0	2.9706	4.1311	0.0593165	0.749871	0.0030775	0.754846	0.938057
MRPS27	2.8818	3.9586	1.894	0.95559	1.9253	2.866	2.9928	2.0546	0	4.1977	1.0006	5.086	0	2.0817	3.9841	2.9703	3.9608	3.0983	0.287384	0.313175	0.726448	0.530137	0.555852
COPS3	1.9212	2.9689	2.8411	2.8668	1.9253	0	2.9928	0	0	1.0494	1.0006	0	4.199	3.1225	3.9841	3.9604	2.9706	1.0328	0.340336	0.207225	0.0163336	0.062825	0.93695
ATP5C1	0.96059	0	2.8411	0	0	1.9107	3.9904	1.0273	0	1.0494	2.0012	3.0516	4.199	1.0408	3.9841	2.9703	1.9804	2.0655	0.580536	0.794851	0.492049	0.241834	0.296136
IDI1	1.9212	3.9586	1.894	4.778	2.888	0	2.9928	2.0546	0	2.0989	4.0024	5.086	3.1492	2.0817	2.9881	0	0.99019	0	0.982597	0.461659	0.362852	0.854736	0.0408053
RPS5	3.8423	0.98964	0	1.9112	0.96267	0.95534	0.9976	2.0546	1.0595	2.0989	0	2.0344	5.2487	0	2.9881	4.9505	4.951	4.1311	0.793533	0.85139	0.870683	0.583801	0.0606353
NOC3L	5.7635	6.9275	4.7351	0	0.96267	0	1.9952	2.0546	1.0595	2.0989	2.0012	1.0172	2.0995	0	0.99602	1.9802	0.99019	2.0655	0.00150836	0.00445624	0.00471886	0.00551264	0.00460343
LNPEP	1.9212	3.9586	3.7881	3.8224	2.888	5.732	0	0	0	2.0989	1.0006	0	2.0995	5.2042	1.992	0.9901	0	2.0655	0.432696	0.00782611	0.0698179	0.925058	0.067259
NDUFA5	0	1.9793	1.894	0	0.96267	4.7767	0	2.0546	0	3.1483	2.0012	2.0344	3.1492	0	2.9881	5.9406	3.9608	2.0655	0.716454	0.554693	0.214135	0.566848	0.105026
SEC61A1	5.7635	1.9793	4.7351	3.8224	1.9253	3.8214	0.9976	0	3.1786	0	1.0006	2.0344	0	0	0	0	0.99019	2.0655	0.495513	0.132646	0.0687895	0.0211713	0.0698011
CBR3	6.7241	8.9068	0	3.8224	6.7387	2.866	6.9832	7.1911	3.1786	4.1977	0	0	5.2487	4.1633	3.9841	3.9604	0	9.2949	0.813914	0.856678	0.276015	0.796964	0.845087
LPCAT1	0	0.98964	0	3.8224	4.8133	3.8214	2.9928	6.1638	2.1191	6.2966	4.0024	1.0172	2.0995	1.0408	0.99602	0	0	0	0.00121278	0.0543813	0.0924989	0.098401	0.373901
DDX19A	3.8423	1.9793	0.94702	0.95559	1.9253	0	5.9856	4.1092	6.3573	4.1977	4.0024	2.0344	2.0995	3.1225	0	0	0	0	0.270058	0.0422035	0.350188	0.701162	0.0562038
UFL1	1.9212	0	0	0	0	0	3.9904	3.0819	4.2382	1.0494	2.0012	4.0688	2.0995	0	1.992	5.9406	3.9608	2.0655	0.373901	0.0128038	0.189514	0.482713	0.060195
CTNNB1	0	0.98964	0	1.9112	4.8133	1.9107	9.976	10.273	6.3573	5.2472	2.0012	2.0344	0	0	0	0	4.951	5.1638	0.0672461	0.00278915	0.0700501	0.373901	0.15151
KIAA1598	0	0	0	0.95559	0.96267	2.866	5.9856	8.2184	5.2977	3.1483	2.0012	3.0516	2.0995	2.0817	2.9881	0	0	0	0.0661317	0.0018027	0.00174079	0.00133217	#DIV/0!
DNAJC13	0	0	0.94702	0.95559	0	0	1.9952	1.0273	2.1191	0	0	2.0344	4.199	3.1225	0	5.9406	8.9118	3.0983	0.995223	0.0403656	0.653321	0.177015	0.0294096
PEG10	3.8423	4.9482	6.6292	3.8224	4.8133	2.866	0	0	0	0	0	0	3.1492	4.1633	5.9761	0	0	0	0.255983	0.00316211	0.00316211	0.572631	0.00316211
FBP1	0	0	0	3.8224	3.8507	2.866	2.9928	3.0819	3.1786	5.2472	6.0036	6.1032	0	0	0	0	0	0	0.00040868	5.48124e-07	2.81784e-05	#DIV/0!	#DIV/0!
TRIP6	1.9212	2.9689	0	0	2.888	2.866	0	0	0	0	0	0	0	1.0408	1.992	8.9109	8.9118	8.2621	0.834844	0.134045	0.134045	0.58453	0.001398
GNA11	0.96059	0	0	3.8224	5.776	2.866	0	0	0	0	0	0	0	0	0	4.9505	4.951	6.1966	0.0137584	0.373901	0.373901	0.373901	0.000652228
AGFG1	0.96059	1.9793	1.894	0.95559	0.96267	1.9107	1.9952	1.0273	2.1191	1.0494	2.0012	4.0688	2.0995	4.1633	4.9801	2.9703	3.9608	3.0983	0.502492	0.839587	0.467131	0.0803093	0.0184304
NHP2	2.8818	3.9586	3.7881	0.95559	1.9253	0	2.9928	1.0273	2.1191	2.0989	3.0018	3.0516	3.1492	3.1225	1.992	1.9802	1.9804	2.0655	0.0163704	0.0858128	0.144225	0.19501	0.0102259
VAPB	1.9212	3.9586	4.7351	1.9112	0	2.866	1.9952	4.1092	4.2382	3.1483	0	0	2.0995	1.0408	3.9841	3.9604	1.9804	2.0655	0.17708	0.938771	0.137612	0.387882	0.45775
SON	1.9212	0	0.94702	1.9112	1.9253	3.8214	1.9952	0	0	3.1483	1.0006	3.0516	1.0497	2.0817	0.99602	3.9604	5.9412	2.0655	0.13104	0.753726	0.181295	0.557993	0.0720859
THOP1	0	1.9793	0.94702	1.9112	1.9253	2.866	0.9976	3.0819	0	2.0989	1.0006	1.0172	0	1.0408	2.9881	3.9604	4.951	2.0655	0.126189	0.738231	0.589429	0.74298	0.0583487
GALE	3.8423	2.9689	3.7881	1.9112	1.9253	1.9107	1.9952	2.0546	4.2382	0	0	0	5.2487	4.1633	2.9881	1.9802	2.9706	2.0655	0.0046117	0.384776	0.000235243	0.446222	0.0481581
RHOT2	0.96059	0	0	0	0.96267	0	2.9928	4.1092	2.1191	4.1977	3.0018	4.0688	2.0995	4.1633	7.9682	1.9802	0.99019	1.0328	0.998853	0.0139332	0.002282	0.064663	0.0896652
MTA2	0	1.9793	2.8411	1.9112	0	1.9107	0.9976	2.0546	0	0	2.0012	1.0172	4.199	2.0817	3.9841	1.9802	0.99019	0	0.768177	0.59751	0.587707	0.167274	0.576971
ICAM1	10.566	5.9379	6.6292	6.6892	1.9253	5.732	0	0	0	0	0	0	0	0	0	0	0	0	0.225913	0.00588638	0.00588638	0.00588638	0.00588638
SUPT6H	1.9212	1.9793	0.94702	0.95559	1.9253	0	1.9952	2.0546	1.0595	0	1.0006	0	3.1492	2.0817	0.99602	2.9703	4.951	4.1311	0.3695	0.860197	0.0533565	0.550404	0.0225309
SLAIN2	1.9212	0	1.894	2.8668	2.888	2.866	3.9904	2.0546	2.1191	0	1.0006	0	0	3.1225	3.9841	2.9703	3.9608	4.1311	0.0654381	0.181966	0.261424	0.46724	0.0298911
CTAGE5	1.9212	1.9793	0.94702	0	1.9253	1.9107	3.9904	2.0546	2.1191	2.0989	3.0018	2.0344	5.2487	7.2858	2.9881	0	0	1.0328	0.664684	0.198306	0.171152	0.0504379	0.0571138
TRIP12	0	1.9793	0	0	0	0	1.9952	1.0273	2.1191	2.0989	5.003	5.086	1.0497	1.0408	0	6.9307	4.951	3.0983	0.373901	0.229801	0.0451937	0.96276	0.0282047
PGM3	0.96059	1.9793	1.894	0.95559	0.96267	1.9107	1.9952	1.0273	0	0	1.0006	1.0172	7.3482	4.1633	4.9801	0	0	0	0.502492	0.413349	0.115691	0.0182988	0.00782612
SRR	0	0	0	0.95559	0	0.95534	3.9904	1.0273	1.0595	2.0989	4.0024	4.0688	0	1.0408	0	4.9505	5.9412	4.1311	0.116117	0.108198	0.00630175	0.373901	0.000666337
MCCC1	0	0	1.894	0	0.96267	0	1.9952	6.1638	7.4168	1.0494	2.0012	1.0172	2.0995	4.1633	4.9801	1.9802	0	1.0328	0.683765	0.0602459	0.364592	0.0429275	0.684067
MCM2	0.96059	0	0.94702	0	0	0	2.9928	1.0273	1.0595	2.0989	4.0024	6.1032	1.0497	11.449	1.992	0	0	2.0655	0.116137	0.217696	0.0458435	0.277015	0.948003
MLLT4	0	0	0.94702	4.778	2.888	1.9107	5.9856	7.1911	4.2382	0	0	2.0344	1.0497	0	2.9881	0	0	2.0655	0.0328909	0.00386073	0.653321	0.330257	0.648347
LDLR	5.7635	0	4.7351	4.778	4.8133	3.8214	0	0	0	0	0	0	0	0	0	2.9703	1.9804	2.0655	0.618882	0.119919	0.119919	0.119919	0.554713
ESRP1	0.96059	1.9793	0	0	0	0	3.9904	5.1365	0	0	1.0006	2.0344	4.199	7.2858	3.9841	1.9802	0	0	0.161521	0.281534	0.970992	0.0260185	0.732621
FAH	0	0	0	0	0	0	4.988	2.0546	2.1191	0	0	1.0172	3.1492	7.2858	8.9642	0.9901	0.99019	0	#DIV/0!	0.0342705	0.373901	0.0200808	0.116117
NDUFV2	2.8818	1.9793	0	1.9112	1.9253	2.866	1.9952	0	3.1786	3.1483	3.0018	2.0344	4.199	4.1633	3.9841	2.9703	1.9804	2.0655	0.536027	0.937985	0.294916	0.0431179	0.473156
NHLRC2	0.96059	1.9793	1.894	3.8224	4.8133	0.95534	1.9952	1.0273	4.2382	3.1483	0	1.0172	0	3.1225	0	1.9802	0.99019	2.0655	0.257506	0.466146	0.831861	0.628615	0.894111
PFDN4	1.9212	1.9793	3.7881	3.8224	3.8507	0	1.9952	0	2.1191	4.1977	2.0012	2.0344	2.0995	2.0817	1.992	2.9703	2.9706	4.1311	0.997268	0.265158	0.857829	0.456727	0.33456
CYB5B	1.9212	1.9793	1.894	3.8224	1.9253	3.8214	1.9952	4.1092	4.2382	2.0989	1.0006	2.0344	0	2.0817	1.992	1.9802	1.9804	2.0655	0.117636	0.105576	0.570455	0.446367	0.111601
DIABLO	2.8818	0	0	1.9112	1.9253	1.9107	1.9952	4.1092	0	4.1977	4.0024	2.0344	1.0497	2.0817	1.992	3.9604	3.9608	0	0.376356	0.52043	0.107064	0.50276	0.361691
CIAO1	3.8423	3.9586	2.8411	2.8668	0	0.95534	0	2.0546	2.1191	3.1483	3.0018	0	1.0497	0	1.992	2.9703	3.9608	2.0655	0.0677631	0.0508238	0.239874	0.0199755	0.447712
TECR	1.9212	3.9586	4.7351	0.95559	0.96267	0.95534	0.9976	3.0819	2.1191	3.1483	2.0012	2.0344	0	0	1.992	0	0	0	0.0370965	0.227198	0.281638	0.0548702	0.0135095
SRSF2	1.9212	0	3.7881	1.9112	0.96267	1.9107	3.9904	0	0	3.1483	3.0018	0	2.0995	4.1633	3.9841	1.9802	1.9804	2.0655	0.799955	0.756038	0.926653	0.301922	0.927741
CC2D1A	4.8029	1.9793	6.6292	0	0.96267	0	0	0	0	0	4.0024	0	5.2487	3.1225	0.99602	0.9901	0.99019	0	0.0405348	0.0297884	0.174113	0.501464	0.0520744
U2SURP	3.8423	1.9793	0.94702	0	3.8507	0	3.9904	3.0819	5.2977	1.0494	2.0012	1.0172	1.0497	0	2.9881	0.9901	0	3.0983	0.561453	0.154034	0.376902	0.496418	0.512987
NMT1	5.7635	2.9689	0	4.778	0	1.9107	0	0	0	0	2.0012	3.0516	2.0995	4.1633	0.99602	5.9406	0.99019	5.1638	0.768979	0.155153	0.551638	0.809289	0.646731
SEC23B	3.8423	2.9689	4.7351	1.9112	0	3.8214	6.9832	2.0546	5.2977	3.1483	0	4.0688	2.0995	0	3.9841	0	3.9608	0	0.186024	0.577051	0.339962	0.2215	0.148546
S100A13	0	0.98964	1.894	1.9112	0	0	0	0	0	4.1977	7.0042	1.0172	0	0	1.992	1.9802	1.9804	2.0655	0.719111	0.153673	0.161381	0.747127	0.128358
C21orf33	0.96059	0	1.894	0	0	0	0	0	2.1191	2.0989	4.0024	4.0688	0	2.0817	0	1.9802	4.951	6.1966	0.156787	0.797323	0.0449381	0.785073	0.0661433
MCTS1	3.8423	1.9793	1.894	3.8224	5.776	5.732	0	0	0	0	2.0012	2.0344	0	2.0817	1.992	1.9802	0	0	0.0485613	0.0155299	0.255678	0.261995	0.105282
EHD2	1.9212	1.9793	2.8411	1.9112	3.8507	4.7767	0	0	0	0	0	0	0	0	0	2.9703	4.951	2.0655	0.23027	0.00164435	0.00164435	0.00164435	0.296827
HID1	0	0	0	0	0	0	4.988	4.1092	6.3573	1.0494	2.0012	2.0344	5.2487	4.1633	3.9841	0	0	0	#DIV/0!	0.00140507	0.00630314	0.000349205	#DIV/0!
GLRX	4.8029	3.9586	6.6292	4.778	2.888	2.866	0	0	0	0	0	0	0	0	0	3.9604	4.951	4.1311	0.184525	0.00287442	0.00287442	0.00287442	0.406888
DAZAP1	1.9212	3.9586	3.7881	3.8224	3.8507	0.95534	1.9952	0	2.1191	3.1483	1.0006	4.0688	3.1492	1.0408	2.9881	1.9802	1.9804	0	0.780259	0.122363	0.688016	0.427473	0.109746
PITPNA	2.8818	2.9689	0.94702	2.8668	0.96267	2.866	4.988	1.0273	4.2382	4.1977	3.0018	2.0344	0	0	0	3.9604	2.9706	4.1311	0.972087	0.451549	0.422327	0.0264484	0.131933
TXLNA	1.9212	4.9482	3.7881	2.8668	0	1.9107	1.9952	2.0546	0	2.0989	2.0012	2.0344	2.0995	3.1225	5.9761	0.9901	0	1.0328	0.183337	0.118351	0.16263	0.907536	0.0380755
PTK2	2.8818	1.9793	3.7881	4.778	5.776	3.8214	0.9976	3.0819	1.0595	1.0494	1.0006	1.0172	0	2.0817	1.992	0	0	0	0.0680128	0.245766	0.0235419	0.14971	0.00525373
ARHGDIA	1.9212	1.9793	2.8411	5.7336	5.776	2.866	0.9976	2.0546	2.1191	2.0989	3.0018	2.0344	2.0995	0	0	3.9604	0.99019	0	0.065028	0.327566	0.776175	0.111588	0.651914
ARFGAP1	1.9212	0.98964	0	4.778	3.8507	3.8214	1.9952	0	0	3.1483	3.0018	2.0344	2.0995	1.0408	0	1.9802	1.9804	2.0655	0.00755282	0.7423	0.0551487	0.930304	0.134888
SEC24B	1.9212	2.9689	0.94702	0	0.96267	1.9107	4.988	2.0546	4.2382	3.1483	2.0012	0	4.199	2.0817	1.992	0.9901	0	2.0655	0.286075	0.160843	0.843658	0.430977	0.328874
WFS1	4.8029	6.9275	4.7351	0.95559	0	0	1.9952	3.0819	1.0595	3.1483	0	2.0344	1.0497	0	0	0.9901	0.99019	2.0655	0.00277984	0.0205884	0.0324028	0.00302443	0.00675101
PLOD1	1.9212	2.9689	3.7881	0	4.8133	8.598	0	0	0	2.0989	1.0006	0	1.0497	1.0408	0.99602	2.9703	3.9608	7.2294	0.569014	0.005869	0.0838359	0.0260952	0.26054
RAD50	1.9212	3.9586	0.94702	0.95559	0	1.9107	1.9952	1.0273	1.0595	0	1.0006	0	5.2487	3.1225	7.9682	0	0	0	0.274979	0.386552	0.109828	0.128626	0.0623204
ADAM9	2.8818	3.9586	1.894	6.6892	4.8133	5.732	1.9952	1.0273	0	0	0	0	0	0	0	4.9505	1.9804	0	0.0244985	0.0832446	0.00814	0.00814	0.719113
DFNA5	3.8423	0.98964	1.894	4.778	2.888	3.8214	0	0	0	0	0	0	0	0	0	2.9703	3.9608	4.1311	0.188738	0.056172	0.056172	0.056172	0.189781
DDX60	0	0	0	2.8668	2.888	3.8214	5.9856	6.1638	4.2382	0	0	0	4.199	0	0.99602	0	0	0	0.00053206	0.000883907	#DIV/0!	0.243399	#DIV/0!
HSPA4L	8.6453	8.9068	11.364	5.7336	7.7013	3.8214	0	0	0	0	0	0	4.199	0	1.992	0	0	0	0.051628	0.000370704	0.000370704	0.00706335	0.000370704
RAI14	5.7635	4.9482	5.6821	3.8224	2.888	5.732	0	0	0	0	0	0	0	0	0	0	0	1.0328	0.207192	2.99514e-05	2.99514e-05	2.99514e-05	0.000287426
SPTBN2	0	0	0	0	0	0	2.9928	8.2184	4.2382	0	8.0048	1.0172	3.1492	1.0408	2.9881	0	0	0	#DIV/0!	0.0308492	0.297984	0.0241998	#DIV/0!
VPS28	2.8818	3.9586	2.8411	2.8668	1.9253	1.9107	1.9952	1.0273	0	3.1483	4.0024	4.0688	2.0995	1.0408	0	2.9703	1.9804	2.0655	0.109332	0.0312999	0.337475	0.036939	0.140282
AP3S1	1.9212	1.9793	1.894	0.95559	1.9253	3.8214	1.9952	1.0273	2.1191	1.0494	1.0006	0	1.0497	1.0408	1.992	3.9604	1.9804	4.1311	0.737466	0.563545	0.0219601	0.145811	0.107916
TFG	2.8818	2.9689	1.894	2.8668	1.9253	0	0	0	2.1191	1.0494	2.0012	1.0172	1.0497	0	0.99602	3.9604	4.951	5.1638	0.340944	0.075512	0.0603374	0.0173041	0.0140527
PPIF	1.9212	1.9793	1.894	3.8224	0.96267	2.866	0	0	1.0595	4.1977	2.0012	4.0688	2.0995	1.0408	1.992	0	2.9706	2.0655	0.50257	0.0111793	0.10437	0.548629	0.78804
CNPY3	2.8818	1.9793	1.894	3.8224	5.776	3.8214	1.9952	0	0	1.0494	2.0012	0	2.0995	2.0817	1.992	0.9901	1.9804	0	0.0373452	0.0974559	0.134099	0.574561	0.125634
TMEM43	0	0	2.8411	0	1.9253	3.8214	1.9952	2.0546	0	0	1.0006	2.0344	1.0497	1.0408	1.992	0.9901	3.9608	4.1311	0.54176	0.74649	0.95653	0.699751	0.209288
GLS	1.9212	1.9793	2.8411	4.778	0.96267	0.95534	0.9976	1.0273	1.0595	1.0494	3.0018	0	0	0	0	3.9604	2.9706	7.2294	0.991282	0.0149582	0.388785	0.00164435	0.134448
HINT2	2.8818	0	1.894	0	0.96267	0	1.9952	5.1365	2.1191	4.1977	0	4.0688	2.0995	5.2042	1.992	0	1.9804	0	0.232589	0.324932	0.511564	0.327134	0.434046
SVIL	0	0	0	2.8668	0.96267	3.8214	0.9976	0	0	2.0989	2.0012	2.0344	2.0995	4.1633	1.992	1.9802	5.9412	7.2294	0.0385892	0.373901	2.31945e-07	0.0176231	0.0329789
ACTR2	1.9212	4.9482	0	0	0	1.9107	0.9976	0	3.1786	0	0	0	2.0995	2.0817	0.99602	3.9604	0	5.1638	0.353134	0.629104	0.187073	0.723507	0.741204
PFAS	1.9212	0.98964	7.5762	3.8224	1.9253	3.8214	0	0	0	0	2.0012	1.0172	0	0	0	2.9703	0.99019	3.0983	0.893849	0.164614	0.308859	0.164614	0.626019
PDAP1	0	0	2.8411	5.7336	2.888	5.732	1.9952	1.0273	2.1191	4.1977	3.0018	3.0516	0	0	0	0	0	1.0328	0.0457712	0.48917	0.0734658	0.373901	0.581942
TPP1	0	0	0	0	0	0	0.9976	1.0273	0	2.0989	0	2.0344	0	4.1633	4.9801	5.9406	2.9706	3.0983	#DIV/0!	0.116202	0.116213	0.119281	0.0145003
GTPBP4	5.7635	5.9379	4.7351	3.8224	1.9253	1.9107	0	0	0	0	2.0012	0	0	1.0408	0.99602	0	0.99019	0	0.0165683	0.000128015	0.0032697	0.000690144	0.000500715
IFIT3	0	0.98964	0	3.8224	2.888	0.95534	5.9856	4.1092	4.2382	0	0	0	0	0	0	1.9802	1.9804	1.0328	0.070048	0.00296775	0.373901	0.373901	0.0431458
SLC27A3	0	0	0	0	0	0	2.9928	3.0819	3.1786	3.1483	3.0018	1.0172	5.2487	4.1633	4.9801	0	0	0	#DIV/0!	5.48124e-07	0.0254373	0.000124663	#DIV/0!
SLC1A4	0.96059	1.9793	0	0	0	0	5.9856	5.1365	6.3573	0	0	0	5.2487	6.245	3.9841	1.9802	0.99019	0	0.161521	0.00200492	0.161521	0.00857706	0.990567
ERBB2IP	3.8423	2.9689	2.8411	3.8224	5.776	3.8214	0	0	0	0	0	0	0	0	0	0	0	0	0.157554	0.000515208	0.000515208	0.000515208	0.000515208
KPNA4	3.8423	3.9586	1.894	2.8668	1.9253	1.9107	0	0	0	1.0494	1.0006	1.0172	0	0	0	0.9901	1.9804	1.0328	0.24932	0.0084872	0.0299815	0.0084872	0.0632091
YBX3	5.7635	6.9275	4.7351	6.6892	5.776	5.732	3.9904	6.1638	5.2977	9.4449	7.0042	4.0688	0	0	0	5.9406	2.9706	7.2294	0.734226	0.502728	0.572354	0.000784521	0.776514
MT-CO2	3.8423	1.9793	2.8411	3.8224	1.9253	3.8214	0.9976	1.0273	1.0595	3.1483	1.0006	0	0	0	0	0.9901	1.9804	2.0655	0.734371	0.0259987	0.233646	0.0058299	0.131673
HN1L	0	0	1.894	2.8668	3.8507	0	3.9904	2.0546	4.2382	1.0494	4.0024	2.0344	4.199	3.1225	0	1.9802	1.9804	0	0.28898	0.0403639	0.182161	0.268353	0.492711
NOL3	1.9212	0	3.7881	1.9112	0	0	1.9952	2.0546	4.2382	3.1483	4.0024	5.086	4.199	2.0817	3.9841	0.9901	0	0	0.373754	0.550234	0.151352	0.302438	0.240517
ZC3H11A	0	0	0	0	0	0	1.9952	3.0819	2.1191	4.1977	1.0006	3.0516	2.0995	5.2042	4.9801	1.9802	0	0	#DIV/0!	0.00221075	0.0423628	0.0149011	0.373901
RABGGTA	3.8423	2.9689	2.8411	2.8668	3.8507	3.8214	0	1.0273	2.1191	1.0494	0	2.0344	0	0	0	0	0	0	0.548085	0.0344409	0.0303312	0.000515208	0.000515208
HERC4	4.8029	3.9586	1.894	2.8668	0	0	0	0	0	0	1.0006	1.0172	0	1.0408	0	0	0	0	0.114112	0.0147215	0.036031	0.0262406	0.0147215
PKP3	0	0	0	0	0.96267	1.9107	0	0	0	3.1483	3.0018	5.086	7.3482	4.1633	7.9682	0	0	0	0.157489	#DIV/0!	0.00506913	0.00529639	#DIV/0!
RPAP3	1.9212	2.9689	1.894	1.9112	3.8507	3.8214	0	2.0546	1.0595	1.0494	1.0006	1.0172	2.0995	4.1633	3.9841	0	1.9804	2.0655	0.271865	0.151251	0.0249303	0.198131	0.297068
UBQLN1	2.8818	2.9689	0	4.778	4.8133	5.732	0.9976	2.0546	2.1191	5.2472	6.0036	7.1204	2.0995	3.1225	0	5.9406	6.9314	0	0.0368277	0.838427	0.0201801	0.883318	0.380009
EIF2B4	3.8423	3.9586	4.7351	0.95559	1.9253	2.866	0	1.0273	2.1191	1.0494	0	0	4.199	2.0817	1.992	0.9901	0	2.0655	0.0216148	0.00965453	0.00103068	0.14013	0.00867679
RPS13	0.96059	0.98964	0	0	1.9253	0.95534	1.9952	0	0	0	1.0006	2.0344	4.199	4.1633	0.99602	0	1.9804	0	0.655225	0.984815	0.618714	0.0902312	0.989751
EWSR1	0.96059	0	0	1.9112	1.9253	1.9107	3.9904	4.1092	4.2382	0	0	2.0344	4.199	3.1225	5.9761	0.9901	0.99019	2.0655	0.00758423	0.00031998	0.658061	0.00993394	0.0991264
PLBD2	0.96059	0	0.94702	1.9112	1.9253	0.95534	3.9904	4.1092	2.1191	2.0989	4.0024	0	0	0	0	2.9703	2.9706	2.0655	0.100446	0.0182251	0.308364	0.116137	0.00974559
MECP2	0	3.9586	3.7881	0	0.96267	0	2.9928	3.0819	4.2382	0	1.0006	0	5.2487	3.1225	1.992	1.9802	0.99019	2.0655	0.164627	0.561542	0.167239	0.616032	0.536299
FYCO1	0.96059	0.98964	0.94702	2.8668	1.9253	1.9107	1.9952	2.0546	2.1191	0	0	0	5.2487	4.1633	3.9841	0	0	0	0.0160313	8.70172e-06	1.72057e-07	0.000898619	1.72057e-07
LAMTOR2	0	1.9793	0.94702	0.95559	1.9253	0	0	0	0	4.1977	4.0024	4.0688	4.199	6.245	4.9801	0	0.99019	0	0.985755	0.163079	0.00561157	0.00725929	0.383525
S100A10	1.9212	1.9793	1.894	1.9112	0.96267	0.95534	0	0	2.1191	2.0989	0	1.0172	0	0	0	3.9604	3.9608	5.1638	0.108766	0.158068	0.214995	1.72465e-07	0.00377215
DNMT1	2.8818	1.9793	1.894	0	0	0.95534	0	0	0	1.0494	1.0006	2.0344	4.199	6.245	6.9721	0	0	0	0.0125538	0.00205087	0.12615	0.0161212	0.00205087
CNBP	0	0	0	0	0	0	1.9952	3.0819	3.1786	4.1977	6.0036	3.0516	2.0995	0	0	3.9604	1.9804	2.0655	#DIV/0!	0.00191776	0.00678491	0.373901	0.0145009
DERA	1.9212	0	1.894	3.8224	3.8507	3.8214	4.988	4.1092	7.4168	0	2.0012	0	0	2.0817	0	0	0	0	0.0158006	0.0227652	0.547585	0.572463	0.116137
NQO1	0	0	0	0	0	0	3.9904	1.0273	2.1191	0	0	2.0344	8.3979	5.2042	4.9801	0	0	0	#DIV/0!	0.051394	0.373901	0.00495515	#DIV/0!
FHOD1	1.9212	0.98964	0	0	0	0	0	2.0546	2.1191	0	0	0	7.3482	11.449	8.9642	0	0	0	0.155154	0.660843	0.155154	0.00324869	0.155154
LUC7L3	0.96059	0	0	1.9112	2.888	1.9107	0	3.0819	3.1786	0	3.0018	2.0344	2.0995	1.0408	0.99602	4.9505	3.9608	4.1311	0.0137393	0.180952	0.222216	0.0931575	0.000808722
TBCB	0	3.9586	1.894	1.9112	1.9253	1.9107	0	0	2.1191	6.2966	6.0036	1.0172	1.0497	3.1225	1.992	2.9703	1.9804	0	0.976953	0.40679	0.293502	0.939723	0.844662
MRPS31	1.9212	2.9689	1.894	0	0	1.9107	2.9928	3.0819	0	4.1977	2.0012	5.086	2.0995	4.1633	1.992	1.9802	0	0	0.0896526	0.836339	0.201557	0.568594	0.0992986
PLOD3	0.96059	0.98964	3.7881	1.9112	1.9253	2.866	0	0	0	2.0989	2.0012	2.0344	0	0	0	3.9604	7.9216	3.0983	0.761608	0.110961	0.89486	0.110961	0.154291
VAMP3	1.9212	2.9689	2.8411	3.8224	3.8507	3.8214	0	0	0	3.1483	4.0024	3.0516	0	0	0	1.9802	1.9804	2.0655	0.0191089	0.00145101	0.139427	0.00145101	0.161309
ITGB4	0	0	0	4.778	3.8507	3.8214	5.9856	5.1365	3.1786	0	3.0018	1.0172	0	0	0.99602	0	0	1.0328	0.000189581	0.00457716	0.203167	0.373901	0.373901
NCAPG	4.8029	2.9689	2.8411	2.8668	4.8133	5.732	3.9904	3.0819	2.1191	0	0	0	0	0	0	0	0	0	0.426811	0.599787	0.00504925	0.00504925	0.00504925
NPEPL1	0	0	0	0	0	0	3.9904	3.0819	2.1191	5.2472	5.003	4.0688	6.2985	3.1225	5.9761	0	0	0	#DIV/0!	0.00476978	0.000185172	0.00705402	#DIV/0!
COG1	0.96059	0	0	0	0	0	4.988	6.1638	6.3573	5.2472	5.003	3.0516	0	3.1225	2.9881	0	0	0	0.373901	0.000496996	0.00577821	0.183345	0.373901
SLC16A3	3.8423	3.9586	1.894	4.778	4.8133	5.732	0	0	0	0	0	0	0	0	0	1.9802	3.9608	3.0983	0.0640413	0.0084872	0.0084872	0.0084872	0.816423
TTLL12	0	0	0.94702	0	0	1.9107	0	2.0546	2.1191	0	0	1.0172	3.1492	7.2858	3.9841	0	0	0	0.674763	0.232012	0.962148	0.0260627	0.373901
GNL3	5.7635	3.9586	4.7351	1.9112	1.9253	3.8214	0	0	0	0	0	0	1.0497	0	0	0	0	1.0328	0.050996	0.000769222	0.000769222	0.00207308	0.00202517
UNC13D	1.9212	3.9586	5.6821	6.6892	6.7387	8.598	0	0	0	0	0	0	0	0	0	0	0.99019	0	0.0499009	0.0238905	0.0238905	0.0238905	0.0361449
ERBB2	0	0	0	0	0	0	10.974	10.273	3.1786	0	0	0	3.1492	3.1225	3.9841	0	0	0	#DIV/0!	0.0307893	#DIV/0!	0.000268812	#DIV/0!
MX1	0	0	0	7.6448	10.589	6.6874	0	0	0	0	0	0	1.0497	0	0	0.9901	0.99019	1.0328	0.00210503	#DIV/0!	#DIV/0!	0.373901	2.40661e-07
MAP1A	0	0	0	0	0	0	0	0	0	0	0	0	0	0	0	7.9208	6.9314	10.328	#DIV/0!	#DIV/0!	#DIV/0!	#DIV/0!	0.00113909
CHMP4A	0.96059	0.98964	0.94702	0	1.9253	0	2.9928	4.1092	2.1191	4.1977	3.0018	4.0688	2.0995	3.1225	1.992	2.9703	0	1.0328	0.640283	0.0215935	0.00181669	0.0162416	0.693806
ERH	1.9212	1.9793	1.894	1.9112	0.96267	0.95534	1.9952	0	3.1786	2.0989	2.0012	2.0344	2.0995	2.0817	1.992	1.9802	3.9608	4.1311	0.108766	0.834468	0.0411185	0.0389078	0.10795
RPL10	5.7635	3.9586	1.894	2.8668	1.9253	1.9107	0	2.0546	1.0595	0	0	0	1.0497	3.1225	0	2.9703	2.9706	0	0.231421	0.0886801	0.0257292	0.16133	0.273969
EHD4	5.7635	3.9586	0.94702	2.8668	3.8507	1.9107	0.9976	4.1092	1.0595	2.0989	4.0024	0	1.0497	0	0	1.9802	0	2.0655	0.676137	0.437061	0.449712	0.0911437	0.229544
PSMB6	0	1.9793	3.7881	3.8224	0	2.866	0	2.0546	1.0595	2.0989	2.0012	0	1.0497	3.1225	0	1.9802	3.9608	4.1311	0.855948	0.516494	0.688819	0.72845	0.329498
TCOF1	0.96059	3.9586	2.8411	3.8224	2.888	3.8214	0.9976	0	0	0	0	0	0	0	0	1.9802	3.9608	0	0.376056	0.0736478	0.0416715	0.0416715	0.695228
RBMX	0	5.9379	5.6821	0	3.8507	0	0.9976	0	4.2382	2.0989	5.003	5.086	0	7.2858	0	5.9406	4.951	8.2621	0.32767	0.411313	0.934759	0.666134	0.312022
CNPY2	0	0	0	3.8224	0.96267	3.8214	1.9952	0	0	4.1977	7.0042	0	2.0995	1.0408	1.992	1.9802	0.99019	2.0655	0.0395478	0.373901	0.140459	0.00705483	0.00825426
ASPSCR1	4.8029	6.9275	3.7881	0.95559	0	0	0	0	0	0	1.0006	0	3.1492	2.0817	1.992	0.9901	0.99019	0	0.00769417	0.00501624	0.00791947	0.0501265	0.0100678
CPT2	0	0	0	0	0	0.95534	1.9952	2.0546	5.2977	0	1.0006	0	5.2487	7.2858	4.9801	0.9901	0	1.0328	0.373901	0.0461263	0.373901	0.00131129	0.116294
LAMB1	0	1.9793	0	5.7336	0.96267	1.9107	0	0	0	0	0	0	0	0	0	8.9109	5.9412	7.2294	0.239613	0.373901	0.373901	0.373901	0.00347695
PCCA	0	0	0	0	0	0	3.9904	5.1365	9.5359	0	0	0	0	0	0	0	2.9706	0	#DIV/0!	0.0211922	#DIV/0!	#DIV/0!	0.373901
SDSL	0	0	0	1.9112	0.96267	2.866	3.9904	2.0546	4.2382	1.0494	3.0018	1.0172	0	1.0408	0	1.9802	0.99019	2.0655	0.0253008	0.00767496	0.0616851	0.373901	0.00825426
HRSP12	0.96059	0.98964	1.894	0	1.9253	1.9107	0	1.0273	2.1191	6.2966	6.0036	2.0344	0	0	0.99602	3.9604	3.9608	3.0983	0.997098	0.751001	0.0679859	0.103487	0.00470278
PDCD6	0	0.98964	0	0	0	1.9107	1.9952	4.1092	0	4.1977	1.0006	6.1032	1.0497	0	1.992	0	0.99019	2.0655	0.690658	0.238418	0.0872266	0.360623	0.369448
PAFAH1B2	1.9212	3.9586	1.894	4.778	3.8507	3.8214	1.9952	1.0273	3.1786	0	1.0006	0	1.0497	2.0817	1.992	0	0	0	0.107024	0.600935	0.0412316	0.309243	0.0192689
TM9SF2	0	0	0	1.9112	0	0.95534	0.9976	4.1092	4.2382	0	0	4.0688	3.1492	3.1225	2.9881	0	0	2.0655	0.158332	0.0423693	0.373901	4.0749e-07	0.373901
CNN2	0	0	3.7881	2.8668	4.8133	4.7767	0	1.0273	1.0595	0	0	0	7.3482	0	1.992	1.9802	0	2.0655	0.111026	0.687353	0.373901	0.505257	0.955051
STARD10	0	0	0	0	0	0	3.9904	1.0273	8.4764	4.1977	3.0018	2.0344	1.0497	3.1225	2.9881	0	0	0	#DIV/0!	0.106344	0.00793154	0.0234984	#DIV/0!
BCAM	0	0	0	1.9112	1.9253	0	5.9856	7.1911	7.4168	0	0	3.0516	5.2487	0	1.992	0	0	0	0.116122	0.000102379	0.373901	0.189762	#DIV/0!
TRPM4	0	0	0	0	0	0	4.988	12.328	7.4168	0	0	0	1.0497	1.0408	2.9881	0	0	0	#DIV/0!	0.0187984	#DIV/0!	0.0591724	#DIV/0!
SPANXB1	2.8818	2.9689	4.7351	8.6003	6.7387	5.732	0	0	0	0	0	0	0	0	0	0	0	0	0.0278339	0.00427456	0.00427456	0.00427456	0.00427456
PXDN	6.7241	6.9275	3.7881	0	0	0	0	0	0	0	0	0	0	0	0	0.9901	1.9804	1.0328	0.00458901	0.00458901	0.00458901	0.00458901	0.0136153
SEC24A	0	1.9793	1.894	3.8224	3.8507	1.9107	1.9952	2.0546	2.1191	2.0989	1.0006	0	3.1492	1.0408	1.992	0.9901	0	0	0.104833	0.302434	0.785394	0.435149	0.255851
ACOX3	0	0	0	0	2.888	1.9107	1.9952	1.0273	1.0595	1.0494	2.0012	0	4.199	3.1225	3.9841	1.9802	1.9804	2.0655	0.132346	0.0127778	0.153304	0.000331194	2.39436e-07
IDH3G	0	0	1.894	0	0.96267	0	3.9904	3.0819	0	4.1977	7.0042	1.0172	1.0497	0	0	0.9901	1.9804	0	0.683765	0.273983	0.134922	0.716482	0.695184
ABCD1	0	0	0	0	0.96267	0	0.9976	1.0273	2.1191	2.0989	2.0012	2.0344	6.2985	4.1633	1.992	1.9802	2.9706	3.0983	0.373901	0.0200578	2.31945e-07	0.0288574	0.0016137
ILVBL	2.8818	1.9793	1.894	1.9112	1.9253	0.95534	6.9832	4.1092	4.2382	0	0	0	3.1492	0	0	0	0	1.0328	0.219926	0.0445604	0.00205087	0.334474	0.0150774
DTD1	2.8818	3.9586	1.894	0	3.8507	0.95534	0	0	0	4.1977	4.0024	4.0688	0	0	0	1.9802	3.9608	3.0983	0.371505	0.00814	0.120568	0.00814	0.908133
SPTLC2	3.8423	3.9586	2.8411	0.95559	0	0.95534	3.9904	3.0819	4.2382	0	2.0012	1.0172	0	0	1.992	0	0	0	0.00364285	0.678519	0.0199731	0.0186161	0.000561855
PPCS	0	0.98964	0	0.95559	0	0	2.9928	3.0819	2.1191	2.0989	0	2.0344	1.0497	6.245	3.9841	0	0	0	0.981439	0.00597484	0.242109	0.0898579	0.373901
RNASET2	0	0	0	0	0	0	6.9832	6.1638	7.4168	2.0989	2.0012	4.0688	0	2.0817	1.992	0	0	0	#DIV/0!	4.85754e-05	0.0155658	0.116309	#DIV/0!
TYMP	0	0	0	0.95559	0	1.9107	0	0	0	0	0	0	6.2985	7.2858	10.956	0	0	0	0.158276	#DIV/0!	#DIV/0!	0.00446944	#DIV/0!
NES	0	0	0	0	0	0	0	0	0	0	0	0	0	0	0	5.9406	9.9019	10.328	#DIV/0!	#DIV/0!	#DIV/0!	#DIV/0!	0.00335122
GPR89A	0.96059	0.98964	0.94702	0.95559	0	1.9107	2.9928	2.0546	2.1191	4.1977	4.0024	3.0516	1.0497	1.0408	0.99602	0	0	1.0328	0.985972	0.00931207	0.00141459	0.0388299	0.145553
ATP2B4	5.7635	2.9689	6.6292	8.6003	2.888	2.866	2.9928	0	0	4.1977	3.0018	5.086	0	6.245	2.9881	1.9802	3.9608	8.2621	0.886312	0.0503193	0.461024	0.388735	0.866692
FTO	1.9212	2.9689	1.894	0.95559	2.888	0.95534	1.9952	2.0546	0	0	0	0	4.199	3.1225	3.9841	0.9901	0.99019	0	0.418843	0.297867	0.0030775	0.0355376	0.0296767
PPP2R2A	0	0	1.894	1.9112	3.8507	0	1.9952	0	0	4.1977	4.0024	0	1.0497	2.0817	0	1.9802	1.9804	3.0983	0.37025	0.972418	0.235406	0.660724	0.0786552
EMC2	0	1.9793	1.894	1.9112	0	1.9107	2.9928	2.0546	2.1191	4.1977	2.0012	4.0688	2.0995	0	0	1.9802	1.9804	2.0655	0.985837	0.198678	0.0908507	0.568353	0.329334
DUSP3	0	0	0.94702	0.95559	1.9253	2.866	1.9952	2.0546	5.2977	1.0494	2.0012	0	1.0497	2.0817	1.992	0	3.9608	5.1638	0.0655112	0.0692936	0.346973	0.0380993	0.161923
CCDC47	0	0.98964	1.894	0	1.9253	0	0.9976	1.0273	0	4.1977	4.0024	6.1032	0	1.0408	0	0	0	0	0.724053	0.679101	0.0116837	0.396621	0.153673
TUBB2A	38.423	44.534	0	57.336	49.096	50.633	49.88	46.228	44.501	0	0	37.637	0	45.797	0	64.357	61.392	48.54	0.156142	0.242576	0.465653	0.581318	0.108122
HM13	2.8818	0	2.8411	1.9112	1.9253	1.9107	3.9904	2.0546	5.2977	0	0	2.0344	1.0497	0	1.992	0	0	0	0.993632	0.234855	0.352755	0.467335	0.116137
PLOD2	1.9212	3.9586	5.6821	0.95559	3.8507	2.866	0	0	0	2.0989	2.0012	2.0344	0	0	0	1.9802	1.9804	1.0328	0.40058	0.0238905	0.171475	0.0238905	0.125185
NDUFB10	0.96059	0	0	0	1.9253	0	0	0	2.1191	2.0989	4.0024	0	1.0497	0	0	1.9802	4.951	4.1311	0.677106	0.644665	0.226288	0.953069	0.023274
FIS1	0	0	0	3.8224	1.9253	0	1.9952	0	2.1191	5.2472	3.0018	6.1032	0	2.0817	0	0.9901	1.9804	4.1311	0.157519	0.116477	0.00663683	0.373901	0.0630863
REEP5	0	1.9793	3.7881	0.95559	1.9253	0	4.988	6.1638	3.1786	0	0	1.0172	1.0497	2.0817	1.992	0	0	0	0.476777	0.110462	0.238969	0.860121	0.153675
GUSB	0	0	0	0	0	0	0.9976	1.0273	1.0595	4.1977	3.0018	5.086	0	0	0	0.9901	3.9608	4.1311	#DIV/0!	5.46955e-07	0.00246762	#DIV/0!	0.0412035
AGRN	0	0	0	1.9112	0.96267	1.9107	0	1.0273	0	0	0	0	8.3979	5.2042	8.9642	0.9901	1.9804	1.0328	0.00725385	0.373901	#DIV/0!	0.0030139	0.0145107
FAM83H	0	0	0	0	0.96267	0	5.9856	9.2457	3.1786	1.0494	3.0018	2.0344	4.199	2.0817	0	0	0	0	0.373901	0.0248838	0.0227757	0.159215	#DIV/0!
AK3	1.9212	0	0.94702	2.8668	0.96267	0.95534	1.9952	4.1092	4.2382	0	2.0012	0	0	0	0	0.9901	0.99019	0	0.49113	0.0527469	0.755756	0.159832	0.670335
ISOC2	0	0.98964	0	0.95559	0.96267	0.95534	2.9928	4.1092	5.2977	0	0	2.0344	0	2.0817	0.99602	1.9802	0.99019	2.0655	0.129695	0.00688311	0.668219	0.367476	0.0475774
COPS5	3.8423	2.9689	3.7881	1.9112	1.9253	1.9107	0	0	1.0595	2.0989	2.0012	0	0	0	2.9881	0.9901	0	3.0983	0.0046117	0.00215613	0.0429165	0.070408	0.0857769
GLRX5	2.8818	0.98964	2.8411	0	0	1.9107	0.9976	2.0546	0	5.2472	6.0036	2.0344	2.0995	1.0408	0	1.9802	0.99019	0	0.147079	0.229417	0.184378	0.242897	0.214503
FLOT2	0.96059	1.9793	0	0	0	0	5.9856	3.0819	6.3573	0	0	0	2.0995	0	0.99602	0.9901	2.9706	1.0328	0.161521	0.0244743	0.161521	0.953341	0.474372
TACO1	0.96059	1.9793	1.894	0	0.96267	0	3.9904	4.1092	2.1191	5.2472	5.003	2.0344	2.0995	0	0	0	0	0	0.0478419	0.0678615	0.0835522	0.303237	0.00782612
RAB3GAP1	1.9212	0	1.894	0.95559	4.8133	2.866	0	0	1.0595	0	0	0	0	4.1633	4.9801	0	0.99019	0	0.278532	0.275259	0.116137	0.346981	0.259038
SQSTM1	3.8423	0.98964	2.8411	0.95559	2.888	0.95534	0	0	0	0	0	0	0	1.0408	0	3.9604	6.9314	6.1966	0.415224	0.0376253	0.0376253	0.0709424	0.0622672
RFTN1	2.8818	0.98964	2.8411	0.95559	0.96267	0	0	0	0	0	0	0	0	0	0	7.9208	3.9608	4.1311	0.0848663	0.0230545	0.0230545	0.0230545	0.0969061
KLC2	0	0	0	4.778	4.8133	5.732	0	2.0546	1.0595	0	0	0	2.0995	1.0408	5.9761	0	0	0	8.17852e-05	0.155041	#DIV/0!	0.112761	#DIV/0!
LIMCH1	1.9212	1.9793	3.7881	4.778	3.8507	2.866	0	0	0	0	0	0	1.0497	0	0	0	0	0	0.198832	0.0138969	0.0138969	0.0349873	0.0138969
COL6A1	0	0.98964	0.94702	0	0.96267	0.95534	0	0	0	0	0	0	0	0	0	7.9208	7.9216	7.2294	0.989741	0.116309	0.116309	0.116309	5.91716e-05
LAMB3	3.8423	7.9171	8.5232	3.8224	2.888	2.866	0	0	0	0	0	0	0	0	0	0	0	0	0.0764734	0.0100305	0.0100305	0.0100305	0.0100305
MMP1	5.7635	6.9275	14.205	0	0	0	0	0	0	0	0	0	0	0	0	0	0	0	0.0274211	0.0274211	0.0274211	0.0274211	0.0274211
DNAJC5	0.96059	1.9793	0.94702	0	0	1.9107	0.9976	0	2.1191	4.1977	2.0012	5.086	0	0	0.99602	1.9802	0	2.0655	0.413684	0.732759	0.0653387	0.113223	0.947571
VIPAS39	1.9212	4.9482	1.894	0.95559	0.96267	0.95534	0	0	1.0595	4.1977	5.003	4.0688	1.0497	1.0408	0	0	0	0	0.124809	0.0749622	0.227577	0.106585	0.0449207
HIBCH	0	0	0	1.9112	3.8507	1.9107	1.9952	0	0	2.0989	0	2.0344	2.0995	4.1633	3.9841	1.9802	0.99019	2.0655	0.0167412	0.373901	0.116213	0.00663164	0.00825426
RRP1B	1.9212	0	1.894	1.9112	1.9253	0.95534	0	0	0	3.1483	0	2.0344	0	0	0	2.9703	3.9608	4.1311	0.671382	0.116137	0.704796	0.116137	0.0298911
CD81	0	0.98964	0	1.9112	1.9253	0	0	1.0273	2.1191	2.0989	0	1.0172	3.1492	0	0	5.9406	3.9608	8.2621	0.257643	0.359434	0.362328	0.548684	0.0112342
ANP32B	1.9212	0	5.6821	0	0	0	0	0	0	6.2966	8.0048	4.0688	0	4.1633	5.9761	7.9208	6.9314	11.36	0.203428	0.203428	0.150359	0.74565	0.0442651
LIG1	0	0	0	0	0	1.9107	1.9952	2.0546	1.0595	2.0989	4.0024	4.0688	5.2487	3.1225	3.9841	0	0	0	0.373901	0.0061496	0.00630175	0.00262536	#DIV/0!
NUCB2	0	0	0.94702	5.7336	0.96267	0	3.9904	4.1092	6.3573	2.0989	0	0	4.199	2.0817	0	0	0	0	0.347157	0.00564786	0.643176	0.2288	0.373901
FKBP5	3.8423	3.9586	3.7881	2.8668	1.9253	4.7767	0	0	0	0	0	0	1.0497	0	0	0	0	0	0.467818	1.72219e-07	1.72219e-07	0.000575663	1.72219e-07
BSG	1.9212	0	0	3.8224	3.8507	8.598	0	0	0	0	0	0	0	0	0	1.9802	1.9804	3.0983	0.0490709	0.373901	0.373901	0.373901	0.0819114
MYO5B	0	0.98964	0	0	0	0	0.9976	0	0	0	0	2.0344	3.1492	7.2858	5.9761	0	0	0	0.373901	0.995752	0.668219	0.0152789	0.373901
RAB11FIP5	2.8818	3.9586	4.7351	2.8668	2.888	6.6874	0	0	0	0	0	0	0	0	0	0	0	0	0.844297	0.00199206	0.00199206	0.00199206	0.00199206
CYR61	6.7241	4.9482	5.6821	2.8668	0	0.95534	0	0	0	0	0	0	0	0	0	0	0	0	0.0102879	0.00035839	0.00035839	0.00035839	0.00035839
TMOD1	0	0	0	0	0	0	0	0	0	0	0	0	0	0	0	9.901	7.9216	12.393	#DIV/0!	#DIV/0!	#DIV/0!	#DIV/0!	0.0014676
VDAC3	1.9212	4.9482	2.8411	3.8224	2.888	0.95534	0.9976	6.1638	5.2977	0	0	4.0688	5.2487	1.0408	0	4.9505	6.9314	4.1311	0.60929	0.643173	0.311685	0.568517	0.160746
RNF214	3.8423	3.9586	0	0	1.9253	1.9107	3.9904	3.0819	3.1786	0	2.0012	0	3.1492	0	1.992	1.9802	0.99019	0	0.413384	0.572977	0.256514	0.607486	0.320375
EMC3	0	1.9793	1.894	1.9112	0.96267	0	3.9904	3.0819	2.1191	4.1977	4.0024	4.0688	1.0497	1.0408	0.99602	0	0	0	0.714951	0.103077	0.0124966	0.705639	0.116309
SEC11A	0	1.9793	3.7881	0.95559	1.9253	2.866	1.9952	0	3.1786	2.0989	4.0024	4.0688	1.0497	0	0	3.9604	0	0	0.995815	0.896935	0.312294	0.242769	0.743069
KPNA1	4.8029	5.9379	1.894	2.8668	4.8133	5.732	0	0	2.1191	8.3955	2.0012	8.1376	0	1.0408	0	0	1.9804	4.1311	0.868737	0.066007	0.460648	0.0367947	0.268841
PHF5A	1.9212	0.98964	0.94702	0	1.9253	0	3.9904	4.1092	4.2382	2.0989	4.0024	2.0344	0	2.0817	1.992	0	0	2.0655	0.419248	0.000971478	0.118562	0.928202	0.474847
DHX29	4.8029	0.98964	0	0	3.8507	0	0	0	0	0	1.0006	0	2.0995	2.0817	1.992	2.9703	4.951	4.1311	0.756258	0.257692	0.347422	0.935122	0.255302
RGS10	1.9212	2.9689	1.894	3.8224	1.9253	3.8214	0	1.0273	0	0	0	0	0	0	0	3.9604	3.9608	2.0655	0.269307	0.0175864	0.0030775	0.0030775	0.214394
FAHD1	0	1.9793	1.894	0	0	0	4.988	3.0819	4.2382	2.0989	2.0012	2.0344	2.0995	2.0817	1.992	0	0	0	0.116309	0.0298566	0.308546	0.301563	0.116309
BCLAF1	0.96059	1.9793	1.894	0.95559	2.888	0	1.9952	0	1.0595	0	0	0	4.199	4.1633	1.992	1.9802	0	0	0.735135	0.421148	0.00782612	0.0827683	0.265983
PRPF3	3.8423	0	3.7881	1.9112	0	1.9107	0.9976	2.0546	0	1.0494	1.0006	2.0344	0	0	0	0	0.99019	0	0.422571	0.337983	0.419759	0.116137	0.167363
ALDH9A1	3.8423	2.9689	0	1.9112	0.96267	0.95534	0	1.0273	3.1786	0	2.0012	1.0172	6.2985	0	3.9841	0	0	0	0.455922	0.592014	0.385358	0.623069	0.122616
GYS1	0	0	0	1.9112	1.9253	1.9107	1.9952	4.1092	2.1191	2.0989	4.0024	5.086	2.0995	2.0817	1.992	0	0	0	2.33618e-10	0.0161034	0.0129369	4.09107e-07	#DIV/0!
CDC42EP4	0	0	0	0.95559	0	0.95534	2.9928	3.0819	3.1786	2.0989	1.0006	0	0	0	0	6.9307	3.9608	5.1638	0.116117	5.48124e-07	0.163479	#DIV/0!	0.00343127
LIG3	0	3.9586	3.7881	1.9112	0.96267	2.866	0	0	3.1786	0	0	0	6.2985	5.2042	1.992	0	0.99019	0	0.658615	0.413695	0.116309	0.353594	0.166516
RRAS	0.96059	0	0	1.9112	1.9253	3.8214	0	1.0273	2.1191	0	0	0	0	0	0	4.9505	3.9608	0	0.0347967	0.350888	0.373901	0.373901	0.161627
LAMP1	0	0.98964	0	0.95559	0.96267	0	0	4.1092	4.2382	1.0494	2.0012	1.0172	0	0	0	2.9703	1.9804	0	0.537366	0.161541	0.0902894	0.373901	0.230118
NAGA	0.96059	0	0	0	0	0	1.9952	1.0273	2.1191	1.0494	1.0006	1.0172	4.199	4.1633	3.9841	0	0.99019	0	0.373901	0.0415444	0.0936036	0.000315004	0.98391
CTSC	1.9212	4.9482	3.7881	2.8668	0.96267	0.95534	2.9928	1.0273	1.0595	0	0	0	0	0	0	0	0	0	0.146124	0.164843	0.0157461	0.0157461	0.0157461
SAMHD1	3.8423	0	0	0	1.9253	0	0	0	0	1.0494	0	2.0344	1.0497	1.0408	0	4.9505	6.9314	2.0655	0.678638	0.373901	0.866317	0.68271	0.15207
ACOT2	0	0	0.94702	0	0	0	3.9904	4.1092	2.1191	0	0	0	2.0995	2.0817	0.99602	0	0	0	0.373901	0.01258	0.373901	0.0431371	0.373901
PACSIN2	0	0	0	0	0	0	3.9904	0	0	0	0	1.0172	4.199	4.1633	3.9841	0	0.99019	0	#DIV/0!	0.373901	0.373901	4.08004e-07	0.373901
PLAUR	5.7635	9.8964	7.5762	0	0	0	0	0	0	0	0	0	0	0	0	0.9901	0	0	0.00293038	0.00293038	0.00293038	0.00293038	0.00393888
UCHL1	0	0	0	0	0	0	0	0	0	0	0	0	0	0	0	9.901	7.9216	9.2949	#DIV/0!	#DIV/0!	#DIV/0!	#DIV/0!	0.000102754
EML2	3.8423	1.9793	4.7351	0.95559	1.9253	0.95534	0	1.0273	1.0595	3.1483	0	0	0	0	1.992	0	0	1.0328	0.0623934	0.033007	0.136202	0.0528694	0.022753
NUDC	2.8818	4.9482	3.7881	1.9112	0	0.95534	0	0	1.0595	1.0494	2.0012	2.0344	1.0497	3.1225	1.992	0	1.9804	0	0.0230574	0.00714232	0.03277	0.0982571	0.0226235
UBXN7	0.96059	1.9793	0.94702	0	0	0.95534	0	2.0546	2.1191	2.0989	0	2.0344	4.199	4.1633	1.992	0	0.99019	1.0328	0.104641	0.907815	0.920117	0.0555133	0.265461
TJP1	3.8423	4.9482	0.94702	2.8668	1.9253	1.9107	0	0	0	0	1.0006	2.0344	0	1.0408	0	0	0.99019	0	0.45844	0.0529367	0.168203	0.0799527	0.0780261
SNX3	0	1.9793	0.94702	3.8224	5.776	1.9107	0.9976	0	0	0	1.0006	1.0172	0	0	0	2.9703	2.9706	5.1638	0.0846011	0.385975	0.671616	0.163079	0.0424904
PELP1	0	0	0.94702	0	0	0	0	0	0	1.0494	2.0012	2.0344	0	0	0	2.9703	6.9314	6.1966	0.373901	0.373901	0.037868	0.373901	0.0158855
PABPC4	8.6453	12.865	8.5232	5.7336	3.8507	5.732	0	0	0	0	0	7.1204	5.2487	6.245	0	3.9604	3.9608	0	0.0346327	0.002176	0.0509702	0.0620855	0.0192526
CD97	3.8423	4.9482	5.6821	1.9112	2.888	1.9107	0	0	0	0	0	0	0	0	0	0	0.99019	2.0655	0.0144596	0.000835928	0.000835928	0.000835928	0.00896459
HLA-A	0	3.9586	0	0	5.776	0	0	4.1092	0	0	0	0	0	1.0408	2.9881	12.871	9.9019	8.2621	0.808028	0.980207	0.373901	0.988903	0.00875495
PMPCB	1.9212	0	0.94702	0.95559	1.9253	0	2.9928	5.1365	5.2977	0	2.0012	4.0688	0	2.0817	0	1.9802	1.9804	1.0328	0.995966	0.0191631	0.457443	0.782575	0.329265
GRIPAP1	0	0.98964	1.894	0	0	0	4.988	4.1092	3.1786	1.0494	1.0006	0	3.1492	2.0817	0.99602	0	0	0	0.153673	0.0143843	0.688815	0.249524	0.153673
RELA	2.8818	2.9689	1.894	3.8224	1.9253	3.8214	0	0	2.1191	1.0494	2.0012	0	0	0	0	0	0.99019	2.0655	0.445914	0.075512	0.0806709	0.00170003	0.0858289
VKORC1L1	0	1.9793	0	0	0	1.9107	0	0	0	3.1483	2.0012	3.0516	2.0995	4.1633	3.9841	1.9802	1.9804	2.0655	0.981301	0.373901	0.0515604	0.0418498	0.110607
SERPINB6	0.96059	1.9793	0.94702	3.8224	4.8133	3.8214	0	0	0	1.0494	0	0	0	0	0	1.9802	2.9706	0	0.00386312	0.0192684	0.125266	0.0192684	0.724528
CD2BP2	0	0	0	0	0	0	0	0	0	2.0989	2.0012	4.0688	2.0995	2.0817	3.9841	3.9604	2.9706	4.1311	#DIV/0!	#DIV/0!	0.0155658	0.0125249	0.000521891
HOOK3	0.96059	1.9793	1.894	0	1.9253	2.866	1.9952	2.0546	1.0595	0	0	0	0	0	0	2.9703	4.951	4.1311	0.988227	0.851103	0.00782612	0.00782612	0.0219365
SH3KBP1	0	0.98964	0.94702	2.8668	2.888	5.732	0	0	0	0	0	0	0	0	0	3.9604	3.9608	5.1638	0.0339256	0.116309	0.116309	0.116309	0.00195551
PARP14	0	0	0	0	0	0	6.9832	6.1638	5.2977	0	0	0	4.199	3.1225	0.99602	0	0	1.0328	#DIV/0!	0.000225944	#DIV/0!	0.042127	0.373901
SHMT1	0	0	0	0	0	0	1.9952	1.0273	0	8.3955	5.003	7.1204	3.1492	2.0817	1.992	0	0	0	#DIV/0!	0.155201	0.00229683	0.00292727	#DIV/0!
TBL1XR1	0	0	0	0	0	0	1.9952	2.0546	0	0	0	0	3.1492	7.2858	7.9682	0	0	0	#DIV/0!	0.116202	#DIV/0!	0.0151662	#DIV/0!
TAF15	1.9212	0	0	0	0	0.95534	4.988	6.1638	5.2977	0	0	3.0516	4.199	3.1225	0.99602	2.9703	3.9608	0	0.675918	0.00268863	0.769584	0.134347	0.284174
ATP6AP2	0	0	0	0.95559	0	0	2.9928	4.1092	4.2382	4.1977	2.0012	4.0688	2.0995	2.0817	1.992	0	0	0	0.373901	0.000668696	0.00858973	4.09107e-07	#DIV/0!
UTRN	1.9212	1.9793	0.94702	0	4.8133	3.8214	0	1.0273	0	1.0494	0	0	1.0497	0	0	0	0	0	0.448796	0.0564569	0.0591346	0.0591717	0.00848685
DHX36	0	0	0.94702	0	0	0	0	0	0	2.0989	2.0012	4.0688	2.0995	0	1.992	4.9505	3.9608	4.1311	0.373901	0.373901	0.0317818	0.235855	0.000782643
KYNU	1.9212	1.9793	1.894	3.8224	1.9253	0.95534	0	0	0	4.1977	5.003	1.0172	0	0	0	0	0	0	0.737372	1.72465e-07	0.292377	1.72465e-07	1.72465e-07
TRIM47	0	0	0	0.95559	0.96267	0	0.9976	2.0546	2.1191	0	0	0	0	0	0	3.9604	5.9412	2.0655	0.116122	0.00902822	#DIV/0!	#DIV/0!	0.0234784
GTF3C4	0	0	0	0	0	0	3.9904	4.1092	2.1191	1.0494	0	1.0172	0	2.0817	2.9881	0	0	1.0328	#DIV/0!	0.00614825	0.116213	0.128672	0.373901
COG2	0	0.98964	0	0	0	0	2.9928	0	2.1191	1.0494	2.0012	0	4.199	1.0408	3.9841	0	0	0	0.373901	0.220721	0.360228	0.0624344	0.373901
ARHGDIB	2.8818	4.9482	5.6821	1.9112	1.9253	1.9107	0	0	0	0	0	0	1.0497	2.0817	0	0	0	0	0.0366667	0.00579709	0.00579709	0.0284452	0.00579709
ITGA3	5.7635	3.9586	3.7881	0	1.9253	1.9107	0	0	2.1191	0	0	0	1.0497	0	0	2.9703	1.9804	0	0.0230206	0.0160482	0.00205024	0.00453588	0.0571621
EVPL	0	0	0	0	0	0	4.988	5.1365	2.1191	2.0989	3.0018	2.0344	0	0	0.99602	0	0	0	#DIV/0!	0.0141903	0.00159528	0.373901	#DIV/0!
ERMP1	0	0	0	0	0	0	0	2.0546	2.1191	2.0989	4.0024	5.086	2.0995	0	2.9881	0	0	0	#DIV/0!	0.116212	0.0129369	0.128107	#DIV/0!
HKDC1	0	0	0	0	0	0	0	0	0	0	0	0	0	0	0	9.901	6.9314	10.328	#DIV/0!	#DIV/0!	#DIV/0!	#DIV/0!	0.00106215
ARPC5	1.9212	2.9689	1.894	4.778	3.8507	0.95534	0	1.0273	2.1191	0	1.0006	1.0172	1.0497	1.0408	0.99602	0	0.99019	1.0328	0.48164	0.161377	0.0312462	0.0253676	0.0314947
TOR1AIP2	4.8029	3.9586	2.8411	0.95559	2.888	2.866	1.9952	3.0819	1.0595	0	0	0	1.0497	2.0817	2.9881	4.9505	0	2.0655	0.129492	0.0890648	0.00243351	0.0837492	0.378112
AP2A2	4.8029	7.9171	2.8411	4.778	0	2.866	0	0	2.1191	0	0	0	5.2487	4.1633	3.9841	5.9406	4.951	0	0.262998	0.0521478	0.0246752	0.661683	0.545291
WDR36	1.9212	3.9586	3.7881	1.9112	1.9253	0.95534	0.9976	0	0	2.0989	0	1.0172	0	2.0817	0	1.9802	0	1.0328	0.0891218	0.0168748	0.0702686	0.056703	0.0628598
PDHX	3.8423	1.9793	5.6821	1.9112	1.9253	1.9107	0	0	1.0595	0	0	0	2.0995	2.0817	1.992	0	0	0	0.147073	0.0364846	0.0230162	0.171954	0.0230162
WDR3	6.7241	4.9482	2.8411	1.9112	0	0.95534	1.9952	1.0273	0	3.1483	2.0012	0	0	0	0.99602	0	0	0	0.036066	0.0385405	0.0978772	0.018304	0.0125394
ARFIP1	2.8818	1.9793	0	0	0	0	1.9952	0	2.1191	0	1.0006	2.0344	2.0995	5.2042	3.9841	0	0	0	0.129642	0.831084	0.587717	0.159357	0.129642
ADIRF	0	0	0	1.9112	1.9253	0	6.9832	5.1365	3.1786	0	0	1.0172	0	2.0817	3.9841	0	0	0	0.116122	0.0097166	0.373901	0.153675	#DIV/0!
ADNP	0	0	0	0	0	0	0	1.0273	0	2.0989	5.003	0	4.199	3.1225	3.9841	0.9901	0	0	#DIV/0!	0.373901	0.177995	0.000331194	0.373901
NOL10	3.8423	3.9586	4.7351	1.9112	2.888	0	0	0	0	1.0494	0	0	0	0	0	0.9901	0	0	0.044686	0.000117809	0.00103068	0.000117809	0.000884977
DHPS	3.8423	3.9586	6.6292	0.95559	0	3.8214	0	0	0	0	0	0	0	0	0	0	1.9804	1.0328	0.093055	0.00615105	0.00615105	0.00615105	0.0240067
IRF2BPL	3.8423	1.9793	3.7881	0	0	0.95534	0	0	0	5.2472	3.0018	5.086	0	3.1225	1.992	0	0	0	0.0139115	0.00637229	0.260156	0.244454	0.00637229
GAN	0	0	0.94702	0	0	0	2.9928	2.0546	2.1191	4.1977	1.0006	4.0688	0	0	0	0	0	0	0.373901	0.00902837	0.0639254	0.373901	0.373901
ANK3	1.9212	0	0	0	0	0	0	1.0273	2.1191	5.2472	7.0042	4.0688	0	0	0	0	0	2.0655	0.373901	0.668677	0.0108199	0.373901	0.961655
FUBP3	0.96059	0.98964	0.94702	1.9112	2.888	0	1.9952	0	0	5.2472	4.0024	1.0172	1.0497	0	0	0	0	0	0.496343	0.674676	0.12195	0.153407	1.72057e-07
INTS3	0	0	0.94702	0	0	0	0.9976	0	1.0595	0	1.0006	1.0172	4.199	3.1225	3.9841	0	0.99019	2.0655	0.373901	0.471956	0.482244	0.00162939	0.356409
RBM10	0	0	0	0	1.9253	0	2.9928	2.0546	1.0595	1.0494	2.0012	1.0172	2.0995	4.1633	5.9761	0	0	0	0.373901	0.0218304	0.0136852	0.0219068	#DIV/0!
PDCD5	1.9212	3.9586	2.8411	1.9112	0	0	1.9952	0	0	1.0494	1.0006	0	0	0	0	3.9604	4.951	2.0655	0.0590418	0.0651185	0.0309453	0.00784555	0.506291
LSM6	0	0	1.894	1.9112	0	0	0	2.0546	2.1191	0	2.0012	2.0344	4.199	0	3.9841	1.9802	1.9804	2.0655	0.995206	0.464008	0.482232	0.235849	0.0948001
NEDD4L	0	0	0	1.9112	0	1.9107	3.9904	4.1092	4.2382	0	0	0	2.0995	1.0408	2.9881	0	0	0	0.116117	5.4871e-07	#DIV/0!	0.0221721	#DIV/0!
IGF2BP3	4.8029	3.9586	0	0	1.9253	0.95534	0	0	0	0	0	0	0	0	0	7.9208	4.951	9.2949	0.282868	0.119797	0.119797	0.119797	0.0846202
SULT1A1	0	0	0	0	0	0	0	4.1092	4.2382	0	0	0	0	0	0	0.9901	2.9706	0	#DIV/0!	0.116212	#DIV/0!	#DIV/0!	0.205118
GNE	4.8029	6.9275	3.7881	0.95559	0	0	0	0	1.0595	0	0	0	0	0	0	0	0	0	0.00769417	0.00823183	0.00501624	0.00501624	0.00501624
SNCG	0	0	0	1.9112	1.9253	1.9107	5.9856	4.1092	4.2382	0	0	0	0	0	0	0	0	0	2.33618e-10	0.00139175	#DIV/0!	#DIV/0!	#DIV/0!
DYSF	3.8423	10.886	7.5762	0.95559	0.96267	0	0	0	0	0	0	0	0	0	0	0	0	0	0.0299478	0.0216899	0.0216899	0.0216899	0.0216899
ALOX15B	0	0	0	0	0	0	4.988	7.1911	8.4764	0	0	0	0	0	0	0	0	0	#DIV/0!	0.00249805	#DIV/0!	#DIV/0!	#DIV/0!
PADI2	0	0	0	0	0	0	3.9904	5.1365	15.893	0	0	0	0	0	0	0	0	0	#DIV/0!	0.0926579	#DIV/0!	#DIV/0!	#DIV/0!
COL4A3BP	0	0	0	0.95559	0.96267	0.95534	0.9976	2.0546	1.0595	1.0494	2.0012	0	4.199	4.1633	4.9801	0	0	2.0655	2.37546e-10	0.0161053	0.153304	7.55557e-05	0.373901
RFC2	3.8423	3.9586	1.894	2.8668	0	1.9107	1.9952	2.0546	1.0595	0	0	0	1.0497	2.0817	0	0	0	0	0.202474	0.108848	0.0084872	0.0718595	0.0084872
BCAT2	0	0	1.894	0	0	0	3.9904	3.0819	4.2382	3.1483	1.0006	2.0344	0	0	2.9881	0	0.99019	0	0.373901	0.0122154	0.181476	0.772563	0.69412
UTP14A	2.8818	4.9482	6.6292	0	2.888	0.95534	0	0	0	0	1.0006	1.0172	0	0	0	0.9901	0.99019	2.0655	0.0619839	0.0112682	0.0216777	0.0112682	0.0383631
ERGIC3	0	0	2.8411	0.95559	1.9253	0.95534	3.9904	4.1092	4.2382	0	2.0012	0	1.0497	2.0817	0	0	0	0	0.756921	0.0290213	0.820907	0.935394	0.373901
ALDH5A1	0	0.98964	0.94702	0.95559	0	0	4.988	4.1092	2.1191	4.1977	2.0012	4.0688	2.0995	0	0	0	0	0	0.510869	0.0271146	0.0237283	0.947238	0.116309
SMC2	2.8818	3.9586	3.7881	1.9112	0.96267	3.8214	1.9952	0	1.0595	0	0	0	0	0	0	0	0	0	0.220853	0.0192765	0.000447966	0.000447966	0.000447966
LRPAP1	0	0	0.94702	1.9112	0.96267	0	0	1.0273	0	0	1.0006	2.0344	0	0	0	2.9703	3.9608	4.1311	0.369441	0.956937	0.355493	0.373901	0.00216764
ATP5J2	2.8818	0	0	0	0	0	0	0	2.1191	0	2.0012	0	5.2487	4.1633	2.9881	1.9802	0	2.0655	0.373901	0.841582	0.814188	0.0523425	0.757611
SFXN3	1.9212	0	0.94702	0	0	0	0	0	0	0	0	0	0	4.1633	0.99602	1.9802	3.9608	5.1638	0.159832	0.159832	0.159832	0.607505	0.0640275
FAM84B	0	0	0	0	0	0	3.9904	4.1092	6.3573	3.1483	2.0012	4.0688	2.0995	0	0	0	0	0	#DIV/0!	0.00332373	0.00680115	0.373901	#DIV/0!
MME	0	0	0	0	0	0	0	0	0	0	0	0	5.2487	3.1225	4.9801	1.9802	0.99019	4.1311	#DIV/0!	#DIV/0!	#DIV/0!	0.00264386	0.0630874
MRC2	0	0	0	0.95559	0	0	0	0	0	0	0	0	0	0	0	5.9406	6.9314	5.1638	0.373901	#DIV/0!	#DIV/0!	#DIV/0!	0.000299798
SPARC	0	0	0	0	0	0	0	0	0	0	0	0	0	0	0	4.9505	4.951	8.2621	#DIV/0!	#DIV/0!	#DIV/0!	#DIV/0!	0.00537998
TMEM33	1.9212	3.9586	3.7881	1.9112	1.9253	0.95534	1.9952	2.0546	0	0	0	0	1.0497	0	0.99602	0	0	0	0.0891218	0.116869	0.00782611	0.0260542	0.00782611
L2HGDH	1.9212	0.98964	0	0	0	0	0	2.0546	0	1.0494	4.0024	1.0172	2.0995	4.1633	3.9841	0	0	0	0.155154	0.762278	0.406004	0.0470509	0.155154
CRTAP	2.8818	1.9793	1.894	3.8224	2.888	3.8214	0	0	0	0	0	0	0	0	0	0.9901	0.99019	1.0328	0.0469631	0.00205087	0.00205087	0.00205087	0.0169151
SRPR	5.7635	0.98964	3.7881	1.9112	2.888	0	0	0	0	0	0	0	0	1.0408	0	0	0	0	0.303879	0.0641732	0.0641732	0.0908015	0.0641732
CTSZ	0.96059	0	0	0	1.9253	3.8214	0	0	0	0	0	0	0	0	0	3.9604	3.9608	3.0983	0.237202	0.373901	0.373901	0.373901	0.0014629
CTH	6.7241	5.9379	2.8411	1.9112	0	0.95534	0	0	0	1.0494	0	0	0	0	0	0	0	0	0.0322215	0.0120614	0.0175609	0.0120614	0.0120614
GRB7	0	0	0	0	0	0	6.9832	4.1092	4.2382	0	0	0	0	1.0408	2.9881	0	0	0	#DIV/0!	0.00549779	#DIV/0!	0.199918	#DIV/0!
MANBA	0	0	0	0	0	0	4.988	5.1365	2.1191	0	0	0	0	0	0	0	0	0	#DIV/0!	0.0141903	#DIV/0!	#DIV/0!	#DIV/0!
HYI	0	1.9793	0.94702	3.8224	1.9253	8.598	0	0	0	0	0	0	0	0	0	0	0	0	0.139167	0.163079	0.163079	0.163079	0.163079
CIRBP	0.96059	0.98964	0.94702	0	0	0	0	0	0	2.0989	4.0024	2.0344	5.2487	4.1633	1.992	0	0.99019	1.0328	1.72057e-07	1.72057e-07	0.0538416	0.0414914	0.436736
FOXA1	0	0	0	0	0	0	0.9976	1.0273	2.1191	0	1.0006	1.0172	1.0497	6.245	3.9841	0	0	0	#DIV/0!	0.0200578	0.116143	0.0667794	#DIV/0!
RAB3D	0	0	0	0	0	0	2.9928	2.0546	6.3573	3.1483	3.0018	3.0516	6.2985	5.2042	3.9841	0	0	0	#DIV/0!	0.0436657	2.31612e-07	0.00151351	#DIV/0!
FABP5	1.9212	3.9586	1.894	3.8224	0	3.8214	1.9952	1.0273	3.1786	0	0	0	0	0	0	0	0	0	0.977526	0.600935	0.0192689	0.0192689	0.0192689
UBR7	0	0	0	0	0	0	0.9976	1.0273	0	4.1977	2.0012	1.0172	2.0995	4.1633	5.9761	0	0	0	#DIV/0!	0.116202	0.0627305	0.0219068	#DIV/0!
ESRP2	0	0	0	0	0	0	3.9904	6.1638	4.2382	2.0989	3.0018	2.0344	0	3.1225	1.992	0	0	0	#DIV/0!	0.00221075	0.00159528	0.135176	#DIV/0!
RAB34	0.96059	1.9793	3.7881	3.8224	5.776	0	0	0	0	0	0	0	0	0	0	0.9901	0.99019	2.0655	0.638795	0.0533986	0.0533986	0.0533986	0.377286
FNBP1	1.9212	2.9689	1.894	5.7336	3.8507	3.8214	0	0	0	0	0	0	0	0	0	0	0	1.0328	0.0382081	0.0030775	0.0030775	0.0030775	0.0177931
OAS2	0	0	0	0	0	0	1.9952	4.1092	5.2977	0	0	0	2.0995	3.1225	1.992	0	0	0	#DIV/0!	0.0170241	#DIV/0!	0.00261838	#DIV/0!
NXN	1.9212	0	0.94702	3.8224	3.8507	2.866	0	0	0	0	0	0	0	0	0	0	0	0	0.016374	0.159832	0.159832	0.159832	0.159832
STS	0	0	0	0	0	0	5.9856	5.1365	4.2382	0	0	0	0	1.0408	1.992	0	0	0	#DIV/0!	0.000530731	#DIV/0!	0.153678	#DIV/0!
PLAT	0	0	0	0.95559	0	1.9107	0	0	0	0	0	0	0	0	0	5.9406	5.9412	6.1966	0.158276	#DIV/0!	#DIV/0!	#DIV/0!	2.39805e-07
IRGQ	0	0	0	1.9112	0.96267	0	0	0	1.0595	0	1.0006	2.0344	0	1.0408	0	3.9604	3.9608	0	0.157517	0.373901	0.160071	0.373901	0.116117
BDH2	3.8423	3.9586	3.7881	0	0.96267	0.95534	0	0	1.0595	0	0	0	0	0	0	1.9802	0.99019	2.0655	0.000570428	0.000598456	1.72219e-07	1.72219e-07	0.00331484
GGH	0	0.98964	0	0	0	0	1.9952	5.1365	4.2382	0	0	0	2.0995	2.0817	0.99602	1.9802	0.99019	0	0.373901	0.0250594	0.373901	0.0469786	0.373732
ANKFY1	0	0	1.894	0	0	0	1.9952	0	0	1.0494	0	1.0172	0	0	0	3.9604	3.9608	2.0655	0.373901	0.972418	0.940086	0.373901	0.0391457
SDR39U1	0	0	0	0	0	0	1.9952	2.0546	2.1191	0	0	0	2.0995	4.1633	3.9841	0	0	0	#DIV/0!	5.4871e-07	#DIV/0!	0.00663164	#DIV/0!
FAM49A	4.8029	4.9482	5.6821	0	0.96267	0.95534	0	0	0	0	0	0	0	0	0	0.9901	2.9706	0	0.000427352	4.60982e-05	4.60982e-05	4.60982e-05	0.013909
HLA-B	4.8029	0	0.94702	0	0	2.866	0	2.0546	1.0595	0	0	0	0	0	0	7.9208	4.951	8.2621	0.612434	0.608682	0.261931	0.261931	0.0469212
GALNT7	0	0	0	0	0	0	3.9904	3.0819	6.3573	0	0	0	0	2.0817	0	0.9901	0	1.0328	#DIV/0!	0.0101424	#DIV/0!	0.373901	0.116294
FHL1	1.9212	1.9793	2.8411	0	0	0	0	0	0	4.1977	5.003	4.0688	0	0	0	0	0	0	0.00164435	0.00164435	0.00643615	0.00164435	0.00164435
RECQL	0	0	0	0	0	0	0	0	0	0	0	0	0	0	0.99602	1.9802	5.9412	6.1966	#DIV/0!	#DIV/0!	#DIV/0!	0.373901	0.0261047
TRPS1	0	0	0	0	0	0	0.9976	0	0	0	0	2.0344	4.199	7.2858	3.9841	0	0	0	#DIV/0!	0.373901	0.373901	0.00843346	#DIV/0!
ERAP2	0	0	0	0	0	0	0	0	0	0	0	0	0	0	0	2.9703	6.9314	7.2294	#DIV/0!	#DIV/0!	#DIV/0!	#DIV/0!	0.0141468
HOOK1	0	0	0	0	0	0	1.9952	1.0273	1.0595	2.0989	1.0006	2.0344	4.199	4.1633	3.9841	0	0	0	#DIV/0!	0.0127778	0.00859021	4.08004e-07	#DIV/0!
TOM1	0	0	0	0	0	0	0.9976	1.0273	2.1191	2.0989	0	1.0172	3.1492	4.1633	3.9841	0	0	1.0328	#DIV/0!	0.0200578	0.161674	0.000271923	0.373901
FSTL1	2.8818	0.98964	0	1.9112	1.9253	1.9107	0	0	0	0	0	0	0	0	0	4.9505	4.951	2.0655	0.500603	0.201594	0.201594	0.201594	0.10279
SLC2A1	3.8423	0.98964	1.894	3.8224	3.8507	1.9107	1.9952	0	0	0	0	0	0	0	0	0	0	0	0.419049	0.215503	0.056172	0.056172	0.056172
PARP4	0	0	0	0	1.9253	0	0	0	0	0	0	0	0	0	0	5.9406	4.951	5.1638	0.373901	#DIV/0!	#DIV/0!	#DIV/0!	5.85913e-05
HMGCS2	0	0	0	0	0	0	5.9856	8.2184	4.2382	0	0	0	0	0	0	0	0	0	#DIV/0!	0.00593694	#DIV/0!	#DIV/0!	#DIV/0!
AXL	3.8423	3.9586	2.8411	2.8668	1.9253	2.866	0	0	0	0	0	0	0	0	0	0	0	0	0.103596	0.000561855	0.000561855	0.000561855	0.000561855
UBR1	0	0.98964	0	0	0	0	1.9952	3.0819	1.0595	0	0	0	4.199	5.2042	4.9801	0	0	0	0.373901	0.0628571	0.373901	0.000574726	0.373901
CD276	0	0	0	0	0	0	0	0	0	4.1977	4.0024	2.0344	0	0	0	1.9802	1.9804	4.1311	#DIV/0!	#DIV/0!	0.00782746	#DIV/0!	0.0197376
CAPS	0	0	0	0	0	0	3.9904	5.1365	3.1786	2.0989	2.0012	0	0	0	0	0	0	0	#DIV/0!	0.00194929	0.116342	#DIV/0!	#DIV/0!
SLC4A2	0	0	0	0	0	0	0	0	0	0	0	0	6.2985	6.245	5.9761	0	0	0	#DIV/0!	#DIV/0!	#DIV/0!	4.08371e-07	#DIV/0!
CDH2	0	0	0	0	0	0	0	0	0	0	0	0	0	0	0	7.9208	4.951	6.1966	#DIV/0!	#DIV/0!	#DIV/0!	#DIV/0!	0.00179501
ATP2A3	0	0	0	0	0	0	6.9832	3.0819	5.2977	6.2966	4.0024	4.0688	0	0	0	0	0	2.0655	#DIV/0!	0.0105522	0.00314637	#DIV/0!	0.373901
NVL	0	0	0	0	0	0	0	0	0	1.0494	1.0006	1.0172	2.0995	4.1633	7.9682	0	0	0	#DIV/0!	#DIV/0!	2.30946e-07	0.050858	#DIV/0!
TLN2	0	0	0	0	2.888	0	0	0	0	0	0	0	7.3482	6.245	3.9841	0	3.9608	6.1966	0.373901	#DIV/0!	#DIV/0!	0.00408416	0.13502
FAF2	0.96059	0	0	1.9112	0	0	0	0	0	2.0989	4.0024	5.086	0	0	0	0	0	0	0.679729	0.373901	0.0214708	0.373901	0.373901
CD55	1.9212	0	1.894	1.9112	4.8133	3.8214	0	0	0	0	0	0	0	0	0	0	0	0	0.102388	0.116137	0.116137	0.116137	0.116137
ARHGEF18	4.8029	2.9689	6.6292	0.95559	0	0.95534	0	0	0	0	0	0	0	0	0	0	0	0	0.0195614	0.010473	0.010473	0.010473	0.010473
CSPG4	0	0	0	0	0	0	0	0	0	0	0	0	0	0	0	4.9505	7.9216	6.1966	#DIV/0!	#DIV/0!	#DIV/0!	#DIV/0!	0.00179788
GNL2	1.9212	3.9586	3.7881	2.8668	0	0	0	0	0	0	0	0	1.0497	0	0	0	0	0	0.121676	0.00782611	0.00782611	0.0178466	0.00782611
ASAP1	6.7241	4.9482	1.894	0	1.9253	0.95534	0	0	0	0	0	0	0	0	0	1.9802	0	0	0.0785642	0.0327133	0.0327133	0.0327133	0.0682163
EPHB2	0	0	0	9.5559	4.8133	7.6427	0	0	0	0	0	0	0	0	0	0	0	1.0328	0.00598013	#DIV/0!	#DIV/0!	#DIV/0!	0.373901
CLCA2	0	0	0	0	0	0	0	0	0	0	0	0	8.3979	6.245	1.992	0	0	0	#DIV/0!	#DIV/0!	#DIV/0!	0.0421272	#DIV/0!
TOP2A	0	2.9689	0	3.8224	1.9253	3.8214	1.9952	3.0819	1.0595	0	2.0012	0	1.0497	0	0	0	0	0	0.134292	0.410216	0.800318	0.575139	0.373901
TACSTD2	0	0	0	0.95559	0.96267	0.95534	1.9952	0	0	1.0494	0	0	4.199	2.0817	3.9841	0	0	0	2.37546e-10	0.373901	0.373901	0.00705362	#DIV/0!
PPP2R5E	1.9212	0	0.94702	0	0	0.95534	0	0	0	2.0989	4.0024	4.0688	0	0	0	0	0	0	0.375188	0.159832	0.0459723	0.159832	0.159832
IGBP1	3.8423	0	0	2.8668	3.8507	3.8214	0	0	0	0	1.0006	0	1.0497	0	0	0	0	0	0.166315	0.373901	0.513727	0.521876	0.373901
DHCR24	0	0	0	0	0	0	1.9952	0	0	4.1977	2.0012	4.0688	0	2.0817	0	0	0	0	#DIV/0!	0.373901	0.00858973	0.373901	#DIV/0!
GLA	0	0	0	0	0	0	0	0	0	5.2472	3.0018	4.0688	1.0497	2.0817	2.9881	0	0	0	#DIV/0!	#DIV/0!	0.0031846	0.0219099	#DIV/0!
PEX11B	0	0	0	0	0	0	0	0	0	2.0989	0	4.0688	0	0	0	3.9604	1.9804	4.1311	#DIV/0!	#DIV/0!	0.155005	#DIV/0!	0.00825442
PPP2R5A	0	0	0	0	0	0	0	0	2.1191	0	0	0	6.2985	4.1633	2.9881	0	0	0	#DIV/0!	0.373901	#DIV/0!	0.00982891	#DIV/0!
NEFL	0	0	0	0	0	0	0	0	0	0	0	0	0	0	0	4.9505	5.9412	8.2621	#DIV/0!	#DIV/0!	#DIV/0!	#DIV/0!	0.0028802
EPB41L5	0	0	0	0	0	0	0	0	1.0595	2.0989	1.0006	2.0344	1.0497	4.1633	3.9841	0	0	0	#DIV/0!	0.373901	0.00859021	0.0385012	#DIV/0!
MUC1	0	0	0	0	0	0	4.988	2.0546	4.2382	2.0989	2.0012	2.0344	0	0	0	0	0	0	#DIV/0!	0.0129126	2.31945e-07	#DIV/0!	#DIV/0!
ARMCX3	0	0	0	0	0	0	2.9928	4.1092	4.2382	0	0	0	0	0	0	0	0	0	#DIV/0!	0.000668696	#DIV/0!	#DIV/0!	#DIV/0!
TRIM16	0	0	0	0	0	0	0	0	0	0	0	0	0	0	0	6.9307	3.9608	3.0983	#DIV/0!	#DIV/0!	#DIV/0!	#DIV/0!	0.0158972
PCSK1N	0	0	0	0	0	0	5.9856	4.1092	6.3573	0	0	0	0	0	0	0	0	0	#DIV/0!	0.00140062	#DIV/0!	#DIV/0!	#DIV/0!
IGFBP2	0	0	0	0	0	0	5.9856	5.1365	5.2977	0	0	0	0	0	0	0	0	0	#DIV/0!	3.02644e-05	#DIV/0!	#DIV/0!	#DIV/0!
TBC1D2	0.96059	0	0	0	0.96267	1.9107	0	0	0	0	0	0	0	0	0	3.9604	1.9804	4.1311	0.374027	0.373901	0.373901	0.373901	0.0162427
LGALS8	3.8423	3.9586	0	0	0	1.9107	0	0	0	2.0989	0	0	0	0	1.992	0	0	0	0.246657	0.116205	0.267522	0.255497	0.116205
GATA3	0	0	0	0	0	0	0	0	0	2.0989	1.0006	2.0344	1.0497	6.245	3.9841	0	0	0	#DIV/0!	#DIV/0!	0.00859021	0.0667794	#DIV/0!
OPTN	0	0	0	1.9112	1.9253	1.9107	0	0	0	0	0	0	0	0	0	3.9604	3.9608	2.0655	2.33618e-10	#DIV/0!	#DIV/0!	#DIV/0!	0.00621321
LRRC20	1.9212	3.9586	4.7351	0	0	1.9107	0	0	0	0	0	0	0	0	0	0	0	0	0.0511463	0.0135095	0.0135095	0.0135095	0.0135095
PRMT6	0	0	0	0	0	0	0	0	0	3.1483	6.0036	5.086	0	0	0.99602	0	0	0	#DIV/0!	#DIV/0!	0.00486761	0.373901	#DIV/0!
PPP2R1B	6.7241	7.9171	6.6292	4.778	0	7.6427	0	0	0	0	0	0	0	0	0	0	0	0	0.263134	6.84454e-05	6.84454e-05	6.84454e-05	6.84454e-05
DCBLD2	0	0	0.94702	0	0	0	0	0	0	0	0	0	0	0	0	3.9604	5.9412	3.0983	0.373901	0.373901	0.373901	0.373901	0.0110766
TUBB4A	0	36.617	41.669	58.291	50.059	0	0	0	0	0	0	0	0	0	0	60.396	61.392	50.606	0.678454	0.11777	0.11777	0.11777	0.0819197
ARHGAP5	0	0	0	3.8224	3.8507	3.8214	0	0	0	0	0	0	0	1.0408	1.992	0	0	0	2.3688e-10	#DIV/0!	#DIV/0!	0.153678	#DIV/0!
HTT	0	0	0	0	0	0	5.9856	4.1092	1.0595	0	2.0012	0	0	0	0	0	0	0	#DIV/0!	0.0606684	0.373901	#DIV/0!	#DIV/0!
SAMD9	0	0	0	0	0	0	4.988	0	4.2382	0	0	0	0	0	0	1.9802	1.9804	0	#DIV/0!	0.118737	#DIV/0!	#DIV/0!	0.116117
ARPC1A	0	3.9586	0	0	0	0	0.9976	0	3.1786	0	3.0018	0	4.199	0	3.9841	0	0	0	0.373901	0.966419	0.856662	0.499485	0.373901
PLEKHO2	0	0	0	0	0	0	0	0	0	0	0	0	0	0	0	3.9604	3.9608	5.1638	#DIV/0!	#DIV/0!	#DIV/0!	#DIV/0!	0.000405803
FBLN2	0	0	0	0	0	0	3.9904	2.0546	4.2382	0	0	0	0	0	0	0	0	0	#DIV/0!	0.00767496	#DIV/0!	#DIV/0!	#DIV/0!
PDE1C	0	0	0	0	0	0	0	0	0	0	0	0	0	0	0	3.9604	3.9608	2.0655	#DIV/0!	#DIV/0!	#DIV/0!	#DIV/0!	0.00621321
OPLAH	0	0	0	0	0	0	0	0	0	0	0	0	5.2487	1.0408	4.9801	0	0	0	#DIV/0!	#DIV/0!	#DIV/0!	0.0507456	#DIV/0!
FUT8	3.8423	0	3.7881	0	0	0	0	0	0	2.0989	0	0	0	2.0817	0	0	0	0	0.116137	0.116137	0.272859	0.270818	0.116137
PPFIBP2	0	0	0	0	0	0	0	0	0	0	0	0	4.199	4.1633	3.9841	0	0	0	#DIV/0!	#DIV/0!	#DIV/0!	4.08004e-07	#DIV/0!
LSR	0	0	0	0	0	0	4.988	2.0546	4.2382	0	0	1.0172	0	0	0	0	0	0	#DIV/0!	0.0129126	0.373901	#DIV/0!	#DIV/0!
TANC2	0	0	0	0	0	0	0	0	0	2.0989	4.0024	4.0688	0	0	0	0	0	0	#DIV/0!	#DIV/0!	0.00630175	#DIV/0!	#DIV/0!
MAPT	0	0	0	0	0	0	0	0	0	1.0494	4.0024	5.086	0	0	0	0	0	0	#DIV/0!	#DIV/0!	0.048733	#DIV/0!	#DIV/0!
TSPYL5	0	0	0	0	0	0	0	0	0	3.1483	4.0024	4.0688	0	0	0	0	0	0	#DIV/0!	#DIV/0!	0.000227096	#DIV/0!	#DIV/0!
CAMK2G	0	0	0	0	0	0	3.9904	5.1365	6.3573	0	0	0	0	0	0	0	0	0	#DIV/0!	0.00164665	#DIV/0!	#DIV/0!	#DIV/0!
TUBA3C	0	0	0	0	0	0	0	0	0	0	0	0	0	0	0	46.535	46.539	45.442	#DIV/0!	#DIV/0!	#DIV/0!	#DIV/0!	2.34226e-08

## Sheet: Table S1B
Table S1B. Quantitation of proteins which had significantly differential expressions (p < 0.05).
Gene symbol	231BR_01	231BR_02	231BR_03	231_01	231_02	231_03	361_01	361_02	361_03	HTB22_01	HTB22_02	HTB22_03	HTB131_01	HTB131_02	HTB131_03	CRL_01	CRL_02	CRL_03	p-value of 231/231BR	p-value of 361/231BR	p-value of HTB22/231BR	p-value of HTB131/231BR	p-value of CRL/231BR
FLNA	118.15	125.68	134.48	101.29	105.89	97.444	95.77	104.78	90.061	118.59	105.06	113.93	222.55	199.84	193.23	152.48	164.37	163.18	0.00985862	0.0101335	0.0924461	0.00141102	0.00496759
ACTB	87.413	62.348	83.338	108.94	98.192	111.77	91.78	87.32	63.573	74.51	92.055	105.79	73.482	57.246	84.662	106.93	99.019	98.113	0.031352	0.798572	0.334184	0.623624	0.045676
TUBB	51.872	56.41	59.663	76.448	72.2	67.829	60.854	56.501	50.858	64.015	54.032	51.877	61.935	63.491	55.777	80.198	77.235	64.032	0.0085635	0.981752	0.887281	0.247146	0.0308385
CLTC	28.818	35.627	37.881	54.469	52.947	56.365	70.83	74.993	81.585	70.312	71.043	71.204	54.587	55.164	66.733	58.416	51.49	42.343	0.00211343	0.000552052	0.00017832	0.00676135	0.0367328
FLNB	48.99	56.41	44.51	67.847	73.163	90.757	60.854	64.72	59.335	52.472	53.032	52.895	29.393	33.307	30.877	69.307	73.274	53.704	0.0243725	0.0379493	0.461068	0.00678787	0.0888368
VIM	119.11	116.78	113.64	96.515	74.125	84.07	2.9928	0	0	0	0	0	0	0	0	108.91	112.88	116.7	0.00903651	4.13721e-07	2.05152e-07	2.05152e-07	0.25202
TLN1	33.621	50.472	47.351	63.069	67.387	74.516	34.916	24.655	30.727	27.285	22.013	18.31	26.244	35.388	43.825	66.337	57.431	66.097	0.0164054	0.0832409	0.0213434	0.298157	0.030664
SPTBN1	47.069	45.524	46.404	34.401	31.768	42.99	30.926	25.682	36.025	24.137	28.017	23.396	20.995	24.98	20.916	39.604	41.588	43.376	0.0436683	0.00689193	0.000147303	7.03074e-05	0.0150488
HSPA8	38.423	39.586	31.252	27.712	30.805	26.749	33.919	25.682	27.548	41.977	36.022	44.757	40.94	28.102	38.845	30.693	35.647	34.081	0.0499031	0.110491	0.286926	0.927888	0.379878
HSP90AA1	61.478	61.358	72.921	45.869	53.909	37.258	37.909	35.955	42.382	46.175	44.026	38.654	39.89	51.001	46.813	30.693	24.755	24.786	0.033441	0.00345844	0.00736619	0.0182264	0.00087006
HSP90B1	38.423	38.596	38.828	27.712	27.917	36.303	35.914	32.873	34.965	28.335	26.016	25.43	18.895	22.898	16.932	13.861	16.833	18.59	0.0481057	0.0112437	0.000177434	0.00041357	8.87933e-05
UBA1	17.291	14.845	18.94	21.023	21.179	24.839	43.895	43.146	42.382	16.791	16.01	22.378	31.492	28.102	19.92	21.782	24.755	24.786	0.0366402	3.27462e-05	0.58898	0.0595515	0.0121602
NUMA1	14.409	22.762	19.888	12.423	10.589	12.419	12.969	17.464	12.715	27.285	27.016	19.327	28.343	47.878	31.873	24.753	26.735	20.655	0.0461553	0.184492	0.197668	0.0587382	0.172864
RRBP1	13.448	14.845	18.94	21.979	29.843	23.883	14.964	14.382	18.012	17.84	23.014	22.378	24.144	18.735	15.936	21.782	24.755	33.049	0.030242	0.984343	0.0828053	0.256487	0.0452886
LDHA	19.212	21.772	15.152	25.801	27.917	22.928	15.962	13.355	8.4764	23.088	16.01	17.292	15.746	15.612	18.924	18.812	20.794	19.623	0.0469798	0.104384	0.978166	0.427215	0.635244
FLNC	48.99	65.316	52.086	65.936	76.051	80.248	14.964	0	0	0	0	0	0	0	0	22.772	25.745	30.983	0.0470985	0.00203263	0.000377561	0.000377561	0.00644146
HUWE1	12.488	11.876	11.364	29.623	25.029	20.062	14.964	14.382	16.953	19.939	19.011	17.292	11.547	18.735	15.936	20.792	19.804	23.754	0.00948323	0.0139436	0.00124311	0.173927	0.00149076
AARS	18.251	12.865	17.046	6.6892	6.7387	9.5534	12.969	18.491	22.25	13.643	16.01	14.241	20.995	16.653	18.924	23.762	29.706	17.557	0.0112562	0.588778	0.468916	0.244819	0.120166
RPN2	16.33	19.793	15.152	10.512	12.515	12.419	17.957	21.573	15.893	18.89	23.014	7.1204	30.443	20.817	14.94	14.852	12.873	14.459	0.0265188	0.558115	0.887129	0.352101	0.1167
HNRNPU	17.291	13.855	11.364	9.5559	4.8133	6.6874	14.964	13.355	13.774	13.643	13.008	15.258	15.746	14.572	14.94	15.842	14.853	14.459	0.0315006	0.941655	0.918725	0.628873	0.644079
EPPK1	0	0	0	4.778	5.776	4.7767	43.895	39.037	39.203	24.137	18.011	20.344	22.045	20.817	24.901	0	0	0	0.000105044	1.39013e-05	0.000308324	4.84414e-05	#DIV/0!
MSN	25.936	32.658	26.517	10.512	15.403	17.196	0	4.1092	4.2382	2.0989	2.0012	3.0516	0	3.1225	3.9841	8.9109	16.833	22.721	0.00883909	0.000564279	0.000281853	0.000458776	0.0547002
HSPA4	18.251	19.793	17.046	14.334	14.44	12.419	7.9808	7.1911	9.5359	9.4449	9.0054	17.292	15.746	4.1633	9.9602	13.861	12.873	14.459	0.0108856	0.000650738	0.0831531	0.0707425	0.00729827
IARS	18.251	21.772	15.152	9.5559	5.776	9.5534	3.9904	1.0273	5.2977	13.643	13.008	10.172	9.4477	11.449	11.952	17.822	19.804	15.492	0.0116073	0.00285017	0.0491378	0.0224892	0.778836
NPM1	13.448	14.845	15.152	12.423	10.589	10.509	11.971	10.273	12.715	12.593	12.007	15.258	8.3979	14.572	16.932	13.861	9.9019	17.557	0.0154202	0.0339196	0.349484	0.67295	0.770745
VPS35	5.7635	6.9275	8.5232	10.512	13.477	10.509	11.971	16.437	9.5359	6.2966	10.006	12.206	14.696	20.817	10.956	18.812	17.824	15.492	0.0253184	0.0622442	0.270008	0.0477448	0.00124813
TARS	15.369	13.855	16.099	5.7336	4.8133	8.598	19.952	8.2184	11.655	4.1977	4.0024	5.086	15.746	21.857	10.956	10.891	9.9019	13.426	0.00269398	0.632457	0.000134165	0.754683	0.0405555
HSPB1	0.96059	1.9793	1.894	6.6892	5.776	8.598	18.954	16.437	14.834	22.038	25.015	26.447	2.0995	4.1633	3.9841	11.881	18.814	11.36	0.00374959	0.000261143	6.86819e-05	0.0704127	0.00689979
TUBA1B	26.896	36.617	40.722	51.602	51.021	52.544	34.916	32.873	29.667	44.076	45.027	45.774	47.238	41.633	44.821	61.386	53.471	56.802	0.0146451	0.632741	0.0686651	0.0899132	0.00874993
TAGLN2	6.7241	3.9586	7.5762	10.512	11.552	15.285	9.976	7.1911	6.3573	9.4449	10.006	7.1204	10.497	6.245	9.9602	22.772	18.814	14.459	0.0247374	0.31959	0.11978	0.178333	0.00880252
SYNCRIP	13.448	11.876	15.152	5.7336	9.6267	8.598	12.969	13.355	11.655	9.4449	14.008	11.189	6.2985	12.49	11.952	11.881	8.9118	7.2294	0.0214022	0.482694	0.299179	0.213301	0.0663351
LAP3	13.448	10.886	11.364	4.778	6.7387	3.8214	21.947	27.737	24.37	5.2472	4.0024	9.1548	8.3979	11.449	10.956	9.901	4.951	4.1311	0.00431717	0.00231807	0.0295767	0.255309	0.047182
PHGDH	4.8029	5.9379	8.5232	0	0	0	10.974	8.2184	8.4764	6.2966	4.0024	7.1204	39.89	33.307	27.889	13.861	9.9019	6.1966	0.00430413	0.117579	0.691947	0.00169743	0.222642
CCT6A	14.409	12.865	18.94	9.5559	6.7387	10.509	6.9832	15.409	5.2977	8.3955	7.0042	8.1376	3.1492	5.2042	11.952	11.881	9.9019	10.328	0.039346	0.163267	0.0156428	0.0552894	0.0705269
MYH14	0	0	0	9.5559	11.552	13.375	36.911	36.983	39.203	29.384	39.023	38.654	20.995	16.653	12.948	0	0	0	0.000478743	9.48887e-07	0.000347455	0.00191879	#DIV/0!
PABPC1	13.448	14.845	12.311	6.6892	11.552	7.6427	3.9904	7.1911	10.595	9.4449	12.007	13.224	9.4477	9.3675	8.9642	10.891	8.9118	16.524	0.041607	0.0372161	0.212422	0.00463481	0.583709
CTSD	1.9212	1.9793	0.94702	11.467	11.552	7.6427	15.962	11.3	12.715	22.038	15.009	14.241	9.4477	8.3266	7.9682	12.871	10.892	13.426	0.00295643	0.0011796	0.00347551	0.000235926	0.000211272
ILF3	11.527	10.886	15.152	4.778	6.7387	4.7767	7.9808	11.3	6.3573	13.643	9.0054	13.224	11.547	12.49	7.9682	9.901	7.9216	9.2949	0.00871234	0.113703	0.790775	0.387588	0.074413
TXNRD1	4.8029	9.8964	10.417	13.378	19.253	20.062	12.969	6.1638	4.2382	4.1977	3.0018	3.0516	3.1492	6.245	9.9602	13.861	15.843	16.524	0.0292438	0.864455	0.0539136	0.510455	0.0229891
RHOC	4.8029	5.9379	7.5762	16.245	12.515	11.464	10.974	9.2457	10.595	7.346	8.0048	5.086	8.3979	9.3675	8.9642	8.9109	9.9019	15.492	0.0116753	0.0122906	0.586259	0.0302519	0.0726683
USP5	4.8029	4.9482	9.4702	11.467	11.552	10.509	13.966	12.328	11.655	9.4449	10.006	9.1548	2.0995	10.408	5.9761	13.861	10.892	6.1966	0.038364	0.0205014	0.114136	0.935334	0.222121
SDHA	7.6847	7.9171	9.4702	11.467	9.6267	12.419	12.969	13.355	16.953	8.3955	11.007	11.189	4.199	6.245	3.9841	2.9703	8.9118	9.2949	0.0471638	0.011916	0.15831	0.0177379	0.573824
GSN	4.8029	1.9793	4.7351	10.512	12.515	8.598	15.962	15.409	12.715	22.038	16.01	11.189	4.199	3.1225	6.9721	13.861	13.863	9.2949	0.0102018	0.00136448	0.0184399	0.564798	0.00887359
TNKS1BP1	2.8818	3.9586	4.7351	8.6003	9.6267	6.6874	6.9832	6.1638	5.2977	0	2.0012	4.0688	17.846	19.776	20.916	10.891	14.853	13.426	0.0118752	0.0342325	0.228426	0.000115577	0.00196961
FUBP1	5.7635	5.9379	3.7881	9.5559	10.589	8.598	6.9832	10.273	11.655	12.593	13.008	9.1548	9.4477	14.572	8.9642	5.9406	3.9608	5.1638	0.00792006	0.0445265	0.0101853	0.0386267	0.88252
SF3B3	13.448	10.886	10.417	6.6892	6.7387	7.6427	7.9808	3.0819	7.4168	11.544	12.007	10.172	9.4477	11.449	11.952	6.9307	9.9019	9.2949	0.010041	0.0401866	0.769206	0.628863	0.0927542
STIP1	11.527	12.865	14.205	7.6448	7.7013	9.5534	3.9904	5.1365	6.3573	5.2472	10.006	12.206	5.2487	5.2042	4.9801	10.891	5.9412	13.426	0.0101292	0.00171953	0.165916	0.000577353	0.298779
MVP	3.8423	1.9793	1.894	9.5559	13.477	11.464	5.9856	7.1911	6.3573	6.2966	5.003	4.0688	2.0995	3.1225	2.9881	19.802	27.725	23.754	0.00234404	0.00567156	0.0480802	0.82831	0.000871141
PCBP1	11.527	7.9171	10.417	2.8668	6.7387	3.8214	6.9832	8.2184	11.655	11.544	9.0054	13.224	10.497	5.2042	10.956	9.901	7.9216	7.2294	0.0256427	0.599503	0.46742	0.642741	0.295871
USO1	16.33	11.876	14.205	6.6892	8.664	10.509	8.9784	6.1638	9.5359	3.1483	6.0036	4.0688	17.846	9.3675	12.948	3.9604	7.9216	7.2294	0.0312058	0.0234028	0.00318681	0.800271	0.0118891
RPL12	12.488	12.865	11.364	8.6003	8.664	10.509	7.9808	6.1638	6.3573	12.593	11.007	9.1548	6.2985	12.49	10.956	11.881	6.9314	8.2621	0.0180711	0.00178934	0.292704	0.291726	0.106147
UPF1	2.8818	3.9586	7.5762	10.512	9.6267	9.5534	5.9856	5.1365	3.1786	7.346	9.0054	13.224	4.199	4.1633	6.9721	5.9406	9.9019	6.1966	0.024788	0.98239	0.0883716	0.865734	0.254522
LRRC59	6.7241	8.9068	10.417	5.7336	4.8133	4.7767	10.974	10.273	12.715	9.4449	9.0054	7.1204	9.4477	6.245	9.9602	9.901	8.9118	12.393	0.0328636	0.111233	0.907624	0.937639	0.312943
MARCKS	9.6059	9.8964	11.364	7.6448	2.888	6.6874	8.9784	8.2184	5.2977	10.494	10.006	10.172	5.2487	8.3266	8.9642	11.881	11.882	9.2949	0.0427073	0.0888123	0.913906	0.0940911	0.51327
CAPN1	2.8818	0	0.94702	4.778	5.776	5.732	13.966	17.464	9.5359	9.4449	12.007	11.189	3.1492	5.2042	3.9841	4.9505	5.9412	9.2949	0.0102517	0.00717222	0.00107173	0.0521607	0.0252232
CPNE3	5.7635	5.9379	7.5762	11.467	10.589	11.464	3.9904	7.1911	10.595	10.494	7.0042	11.189	9.4477	11.449	12.948	4.9505	5.9412	2.0655	0.00183728	0.69736	0.091371	0.0141265	0.179885
CTTN	4.8029	2.9689	2.8411	9.5559	6.7387	6.6874	6.9832	8.2184	9.5359	7.346	6.0036	6.1032	11.547	10.408	11.952	8.9109	6.9314	6.1966	0.0224279	0.00837701	0.0184199	0.000584416	0.0208027
PYGB	4.8029	4.9482	4.7351	7.6448	7.7013	6.6874	7.9808	2.0546	6.3573	12.593	8.0048	10.172	10.497	8.3266	6.9721	7.9208	4.951	11.36	0.00168081	0.7376	0.0149584	0.0214798	0.154425
GLUD1	7.6847	6.9275	9.4702	2.8668	5.776	4.7767	9.976	7.1911	10.595	6.2966	7.0042	6.1032	12.597	7.2858	6.9721	5.9406	12.873	5.1638	0.0354728	0.395522	0.123727	0.664108	0.989762
CAPZA1	9.6059	9.8964	9.4702	5.7336	6.7387	2.866	6.9832	7.1911	4.2382	7.346	9.0054	8.1376	13.647	13.531	7.9682	4.9505	5.9412	2.0655	0.0176271	0.0214405	0.0392909	0.334742	0.0102955
LCP1	28.818	31.669	30.305	10.512	13.477	12.419	0	0	3.1786	1.0494	1.0006	0	0	0	0	0.9901	0	2.0655	0.00011045	2.63631e-05	4.91933e-06	3.26943e-06	8.6905e-06
APRT	4.8029	2.9689	2.8411	7.6448	9.6267	8.598	9.976	6.1638	9.5359	7.346	7.0042	7.1204	6.2985	5.2042	6.9721	10.891	6.9314	11.36	0.00398875	0.0210185	0.00486215	0.0326229	0.0159041
ERP29	8.6453	9.8964	8.5232	6.6892	5.776	2.866	11.971	17.464	11.655	3.1483	6.0036	7.1204	9.4477	8.3266	5.9761	6.9307	1.9804	1.0328	0.0338255	0.0731991	0.0463085	0.377079	0.0385985
RPS4X	6.7241	4.9482	6.6292	8.6003	7.7013	7.6427	1.9952	9.2457	7.4168	5.2472	5.003	6.1032	5.2487	11.449	4.9801	7.9208	5.9412	7.2294	0.0453484	0.960482	0.384956	0.634451	0.319086
PEBP1	4.8029	7.9171	8.5232	2.8668	3.8507	3.8214	9.976	11.3	15.893	9.4449	4.0024	10.172	6.2985	6.245	3.9841	8.9109	2.9706	8.2621	0.0406942	0.0674301	0.743915	0.318877	0.87611
GLG1	0	0	0	1.9112	1.9253	2.866	8.9784	10.273	12.715	12.593	10.006	8.1376	2.0995	6.245	9.9602	9.901	14.853	15.492	0.00211024	0.000625585	0.00136779	0.0547981	0.00161397
ACAT1	11.527	13.855	11.364	9.5559	4.8133	4.7767	6.9832	4.1092	6.3573	3.1483	4.0024	6.1032	3.1492	8.3266	10.956	6.9307	6.9314	8.2621	0.0300116	0.00561969	0.00276819	0.121099	0.00606737
KARS	9.6059	11.876	12.311	2.8668	2.888	2.866	7.9808	6.1638	6.3573	11.544	9.0054	9.1548	5.2487	7.2858	5.9761	8.9109	3.9608	8.2621	0.000561007	0.0121169	0.310464	0.00775481	0.0751257
STAT1	0	0	0	1.9112	1.9253	3.8214	9.976	12.328	13.774	8.3955	4.0024	8.1376	10.497	7.2858	6.9721	3.9604	3.9608	5.1638	0.0158156	0.000407112	0.00858997	0.00184734	0.000405803
GOT2	8.6453	5.9379	9.4702	3.8224	3.8507	3.8214	7.9808	6.1638	9.5359	6.2966	9.0054	7.1204	4.199	6.245	7.9682	6.9307	10.892	8.2621	0.017193	0.935579	0.704584	0.285012	0.690096
RPL3	6.7241	7.9171	7.5762	4.778	4.8133	2.866	5.9856	6.1638	3.1786	7.346	9.0054	9.1548	9.4477	8.3266	5.9761	4.9505	8.9118	4.1311	0.0114351	0.0896049	0.182014	0.661537	0.40618
VAT1	8.6453	7.9171	9.4702	10.512	12.515	10.509	0.9976	0	0	4.1977	2.0012	2.0344	2.0995	2.0817	3.9841	14.852	13.863	15.492	0.0359506	0.000116809	0.00225516	0.00153742	0.000748723
NASP	10.566	10.886	12.311	2.8668	5.776	3.8214	3.9904	3.0819	3.1786	5.2472	5.003	9.1548	8.3979	5.2042	8.9642	0.9901	5.9412	2.0655	0.00216058	0.000209961	0.0297912	0.0441663	0.0066452
HNRNPDL	6.7241	7.9171	6.6292	3.8224	4.8133	3.8214	5.9856	5.1365	7.4168	2.0989	4.0024	5.086	7.3482	6.245	7.9682	10.891	8.9118	9.2949	0.00518142	0.310006	0.0254018	0.889003	0.0237188
PRPF19	7.6847	9.8964	10.417	2.8668	2.888	2.866	4.988	2.0546	1.0595	7.346	7.0042	7.1204	2.0995	8.3266	4.9801	1.9802	6.9314	2.0655	0.0015222	0.0101432	0.061374	0.101933	0.0367023
LGALS3BP	2.8818	3.9586	3.7881	4.778	4.8133	4.7767	21.947	23.628	21.191	4.1977	2.0012	6.1032	1.0497	1.0408	0	0.9901	1.9804	3.0983	0.0203352	1.92126e-05	0.673998	0.00414123	0.0938895
OGFR	7.6847	7.9171	8.5232	6.6892	3.8507	3.8214	6.9832	7.1911	3.1786	13.643	8.0048	5.086	7.3482	6.245	3.9841	4.9505	3.9608	2.0655	0.0296664	0.16438	0.747782	0.0993876	0.00767261
TUBB4B	42.266	46.513	47.351	68.803	60.648	61.142	56.863	52.392	51.918	55.62	53.032	48.826	62.985	64.531	49.801	73.268	72.284	56.802	0.00411171	0.0199722	0.0481432	0.0496219	0.0165322
ACIN1	9.6059	5.9379	7.5762	3.8224	2.888	1.9107	3.9904	3.0819	3.1786	2.0989	10.006	5.086	2.0995	5.2042	4.9801	6.9307	6.9314	5.1638	0.0155851	0.0175079	0.479581	0.0683565	0.323661
FAM49B	4.8029	5.9379	4.7351	7.6448	8.664	11.464	1.9952	3.0819	1.0595	6.2966	6.0036	7.1204	4.199	8.3266	7.9682	3.9604	4.951	6.1966	0.0273477	0.0114157	0.0626837	0.291172	0.878917
RPS2	2.8818	1.9793	2.8411	3.8224	4.8133	3.8214	3.9904	5.1365	4.2382	5.2472	5.003	6.1032	3.1492	6.245	5.9761	5.9406	4.951	9.2949	0.0231306	0.0143683	0.00291851	0.0686184	0.0365947
ADH5	4.8029	5.9379	5.6821	2.8668	2.888	2.866	4.988	5.1365	5.2977	8.3955	5.003	4.0688	6.2985	6.245	0.99602	4.9505	1.9804	2.0655	0.00163698	0.400813	0.810414	0.620145	0.0750046
SEPT2	0	0	1.894	4.778	6.7387	4.7767	2.9928	3.0819	8.4764	6.2966	8.0048	7.1204	8.3979	4.1633	6.9721	3.9604	4.951	10.328	0.00616529	0.0929164	0.0012481	0.0135331	0.0495959
RPL7A	4.8029	4.9482	7.5762	2.8668	1.9253	1.9107	3.9904	0	0	7.346	9.0054	13.224	4.199	2.0817	7.9682	5.9406	8.9118	7.2294	0.0206895	0.0504871	0.106689	0.625371	0.272262
DAK	0.96059	1.9793	1.894	0	0	0	8.9784	3.0819	3.1786	7.346	7.0042	9.1548	12.597	13.531	13.944	3.9604	2.9706	3.0983	0.00782612	0.154184	0.00110957	2.18874e-05	0.0184138
TALDO1	0	0.98964	3.7881	8.6003	6.7387	6.6874	1.9952	5.1365	0	3.1483	4.0024	2.0344	2.0995	8.3266	6.9721	6.9307	3.9608	3.0983	0.011401	0.697335	0.311532	0.129061	0.131442
EPS8L2	3.8423	0.98964	1.894	15.29	8.664	7.6427	2.9928	4.1092	2.1191	7.346	3.0018	4.0688	6.2985	6.245	4.9801	2.9703	1.9804	3.0983	0.0309881	0.460542	0.17449	0.018996	0.65424
ANXA11	4.8029	3.9586	3.7881	5.7336	4.8133	5.732	5.9856	6.1638	9.5359	4.1977	6.0036	6.1032	0	0	0	5.9406	4.951	11.36	0.0471424	0.0636681	0.145721	0.000182917	0.184038
CALU	6.7241	7.9171	6.6292	12.423	12.515	9.5534	0	3.0819	2.1191	0	2.0012	0	2.0995	0	0.99602	0	5.9412	3.0983	0.0140322	0.00586404	0.00121686	0.00117794	0.0820348
TBCD	9.6059	5.9379	9.4702	1.9112	2.888	3.8214	3.9904	2.0546	1.0595	2.0989	3.0018	4.0688	3.1492	3.1225	3.9841	8.9109	4.951	1.0328	0.0144264	0.0155866	0.0164758	0.0162923	0.259867
ARHGAP1	1.9212	1.9793	0	3.8224	4.8133	4.7767	2.9928	3.0819	3.1786	3.1483	8.0048	6.1032	6.2985	7.2858	4.9801	5.9406	2.9706	3.0983	0.0120338	0.0522019	0.045823	0.00632473	0.0815348
ECM29	7.6847	7.9171	6.6292	12.423	9.6267	9.5534	4.988	6.1638	4.2382	3.1483	4.0024	2.0344	0	2.0817	0	2.9703	0.99019	1.0328	0.0380331	0.0293128	0.00331032	0.00109664	0.00167229
TUBA1C	25.936	31.669	36.934	51.602	46.208	52.544	33.919	29.792	30.727	37.78	42.025	42.723	40.94	34.347	41.833	60.396	50.5	55.769	0.00762087	0.992601	0.0574685	0.129913	0.00490731
SHMT2	6.7241	7.9171	10.417	5.7336	1.9253	1.9107	3.9904	2.0546	6.3573	5.2472	2.0012	1.0172	6.2985	2.0817	6.9721	6.9307	1.9804	2.0655	0.0367689	0.0631462	0.0289705	0.159979	0.0752585
STAT3	3.8423	0.98964	2.8411	6.6892	6.7387	8.598	3.9904	3.0819	3.1786	3.1483	2.0012	2.0344	1.0497	2.0817	2.9881	8.9109	9.9019	5.1638	0.0102098	0.386003	0.867473	0.633817	0.0310986
OAT	1.9212	3.9586	5.6821	6.6892	9.6267	7.6427	6.9832	4.1092	6.3573	4.1977	3.0018	2.0344	2.0995	5.2042	8.9642	5.9406	3.9608	3.0983	0.0409637	0.231889	0.569578	0.526311	0.744911
RBMXL1	3.8423	2.9689	2.8411	1.9112	1.9253	1.9107	0	3.0819	3.1786	1.0494	3.0018	2.0344	1.0497	4.1633	6.9721	3.9604	2.9706	4.1311	0.0144104	0.358273	0.139292	0.652739	0.38248
APMAP	0.96059	0.98964	1.894	2.8668	3.8507	2.866	0	1.0273	0	7.346	5.003	6.1032	5.2487	3.1225	4.9801	0	2.9706	3.0983	0.0130384	0.110511	0.00280203	0.012551	0.521813
MYO1B	1.9212	1.9793	0	8.6003	7.7013	7.6427	0.9976	4.1092	1.0595	8.3955	11.007	20.344	0	0	0	0	0	0	0.000751615	0.568052	0.0315892	0.116205	0.116205
TRA2B	3.8423	4.9482	2.8411	0.95559	1.9253	1.9107	3.9904	2.0546	9.5359	2.0989	2.0012	4.0688	5.2487	6.245	3.9841	4.9505	6.9314	3.0983	0.0295335	0.601209	0.272418	0.224624	0.426737
SLC12A2	1.9212	0.98964	1.894	0	0.96267	0	14.964	13.355	11.655	2.0989	2.0012	2.0344	4.199	4.1633	5.9761	0	0	0	0.0446525	0.000306619	0.222838	0.00911801	0.00637264
PSMC4	0	0.98964	0.94702	6.6892	2.888	4.7767	3.9904	3.0819	3.1786	1.0494	3.0018	7.1204	5.2487	4.1633	3.9841	6.9307	9.9019	3.0983	0.0223874	0.00305503	0.165711	0.00170345	0.0397191
HEBP1	1.9212	3.9586	1.894	5.7336	4.8133	4.7767	5.9856	4.1092	8.4764	6.2966	3.0018	4.0688	1.0497	3.1225	8.9642	0	3.9608	3.0983	0.0286573	0.0665391	0.191407	0.50869	0.87163
EIF4A3	10.566	8.9068	8.5232	5.7336	6.7387	1.9107	6.9832	3.0819	4.2382	10.494	7.0042	9.1548	8.3979	5.2042	5.9761	5.9406	3.9608	7.2294	0.0469496	0.0256136	0.726789	0.0709326	0.0335121
RPLP1	1.9212	0.98964	2.8411	6.6892	5.776	4.7767	2.9928	7.1911	4.2382	2.0989	6.0036	3.0516	4.199	5.2042	1.992	3.9604	2.9706	8.2621	0.00757916	0.099847	0.235604	0.159136	0.139515
IGF2R	0	0	0	2.8668	6.7387	6.6874	1.9952	6.1638	6.3573	0	0	2.0344	4.199	3.1225	2.9881	4.9505	10.892	6.1966	0.0133085	0.0272601	0.373901	0.000855486	0.0153343
LUC7L2	2.8818	3.9586	2.8411	4.778	4.8133	4.7767	1.9952	7.1911	5.2977	7.346	5.003	4.0688	2.0995	4.1633	1.992	3.9604	4.951	5.1638	0.0129808	0.36327	0.0972527	0.582232	0.048247
FAM129A	5.7635	6.9275	7.5762	2.8668	1.9253	2.866	6.9832	5.1365	4.2382	0	0	0	0	0	1.992	8.9109	4.951	8.2621	0.00241424	0.248856	0.000218705	0.00200465	0.667246
SYAP1	1.9212	2.9689	3.7881	7.6448	6.7387	6.6874	5.9856	6.1638	4.2382	2.0989	1.0006	6.1032	3.1492	5.2042	6.9721	2.9703	2.9706	5.1638	0.00268973	0.0348081	0.920331	0.14591	0.423887
BPNT1	4.8029	3.9586	3.7881	0.95559	0.96267	1.9107	0.9976	3.0819	5.2977	4.1977	5.003	3.0516	8.3979	14.572	5.9761	0.9901	1.9804	2.0655	0.00286444	0.455329	0.885733	0.101354	0.00580929
BZW1	0.96059	0	0	1.9112	4.8133	3.8214	4.988	3.0819	4.2382	4.1977	2.0012	4.0688	4.199	5.2042	2.9881	3.9604	3.9608	4.1311	0.0246331	0.00410818	0.0164629	0.00600563	0.000341333
RCN2	8.6453	7.9171	6.6292	0.95559	3.8507	2.866	1.9952	4.1092	4.2382	4.1977	6.0036	5.086	1.0497	0	1.992	4.9505	3.9608	4.1311	0.00748127	0.0102161	0.028615	0.00123085	0.00700303
AK1	0	0	0.94702	2.8668	7.7013	5.732	1.9952	6.1638	1.0595	0	0	2.0344	5.2487	4.1633	4.9801	4.9505	5.9412	7.2294	0.0236422	0.160016	0.653321	0.000591142	0.00143825
GSTO1	5.7635	4.9482	3.7881	1.9112	2.888	2.866	1.9952	4.1092	3.1786	2.0989	3.0018	2.0344	1.0497	1.0408	1.992	5.9406	4.951	6.1966	0.0256887	0.10669	0.019754	0.00605748	0.277837
RBBP4	2.8818	5.9379	4.7351	0	1.9253	1.9107	3.9904	4.1092	0	4.1977	3.0018	3.0516	5.2487	5.2042	3.9841	0.9901	1.9804	3.0983	0.0416049	0.323605	0.320056	0.77922	0.0814966
NT5E	8.6453	11.876	6.6292	0.95559	2.888	3.8214	0	0	0	4.1977	4.0024	5.086	0	0	0	7.9208	6.9314	7.2294	0.0204595	0.00407171	0.0417691	0.00407171	0.338575
ASS1	0	0	0	0.95559	1.9253	1.9107	2.9928	0	0	7.346	6.0036	6.1032	10.497	11.449	8.9642	0	0	0	0.00760645	0.373901	0.000114606	0.000141434	#DIV/0!
TARDBP	5.7635	3.9586	4.7351	1.9112	0	2.866	0.9976	2.0546	4.2382	5.2472	2.0012	4.0688	3.1492	2.0817	2.9881	1.9802	0.99019	4.1311	0.031251	0.0930845	0.388611	0.0283772	0.0825999
CPNE1	1.9212	2.9689	1.894	6.6892	6.7387	3.8214	0.9976	3.0819	2.1191	3.1483	4.0024	1.0172	2.0995	2.0817	3.9841	3.9604	5.9412	4.1311	0.0273744	0.793791	0.65453	0.559196	0.0291364
PGLS	5.7635	4.9482	5.6821	0.95559	1.9253	1.9107	3.9904	3.0819	5.2977	0	0	4.0688	3.1492	6.245	3.9841	0	1.9804	3.0983	0.000720953	0.125185	0.0409299	0.354353	0.0160918
DDAH2	0.96059	3.9586	1.894	6.6892	4.8133	4.7767	0.9976	5.1365	3.1786	0	0	0	7.3482	4.1633	2.9881	5.9406	3.9608	7.2294	0.0440898	0.605349	0.062373	0.17914	0.05716
SNX6	4.8029	3.9586	2.8411	1.9112	1.9253	1.9107	2.9928	4.1092	0	5.2472	2.0012	4.0688	5.2487	4.1633	5.9761	4.9505	6.9314	6.1966	0.0264087	0.329357	0.935576	0.1787	0.0562117
PDCD11	8.6453	7.9171	6.6292	2.8668	1.9253	3.8214	0	0	0	2.0989	5.003	3.0516	2.0995	0	1.992	0.9901	3.9608	1.0328	0.00378647	0.000195157	0.0138516	0.00212385	0.00747072
BLVRA	1.9212	1.9793	1.894	5.7336	3.8507	5.732	2.9928	3.0819	3.1786	2.0989	3.0018	4.0688	0	0	1.992	3.9604	4.951	6.1966	0.00720539	4.1139e-05	0.119604	0.129115	0.00867869
HEATR1	6.7241	6.9275	7.5762	1.9112	3.8507	1.9107	0	1.0273	1.0595	1.0494	1.0006	1.0172	0	1.0408	1.992	2.9703	2.9706	2.0655	0.00289963	0.000122907	1.93586e-05	0.000651026	0.000371805
NNMT	2.8818	3.9586	3.7881	6.6892	9.6267	9.5534	0	0	0	0	0	0	0	0	0	8.9109	8.9118	13.426	0.00768046	0.000447966	0.000447966	0.000447966	0.0111707
TGM2	0	0	0	14.334	16.365	15.285	0	0	0	1.0494	6.0036	2.0344	0	0	0	0	0	0	1.27533e-05	#DIV/0!	0.116047	#DIV/0!	#DIV/0!
GSTP1	5.7635	4.9482	4.7351	7.6448	10.589	10.509	0	0	0	0	0	0	0	0	0	7.9208	7.9216	9.2949	0.0121139	8.03379e-05	8.03379e-05	8.03379e-05	0.00433581
PRPF6	3.8423	3.9586	3.7881	1.9112	0	0.95534	2.9928	3.0819	3.1786	3.1483	1.0006	5.086	5.2487	3.1225	2.9881	0	1.9804	3.0983	0.0063052	0.000450454	0.542738	0.921929	0.0750139
UBAP2L	3.8423	3.9586	3.7881	2.8668	1.9253	1.9107	1.9952	0	0	2.0989	2.0012	4.0688	2.0995	4.1633	2.9881	2.9703	3.9608	4.1311	0.00705347	0.00868138	0.166687	0.26364	0.65591
SERPINB1	2.8818	0.98964	3.7881	4.778	7.7013	6.6874	3.9904	5.1365	1.0595	1.0494	2.0012	1.0172	1.0497	2.0817	0.99602	0	0	1.0328	0.0321077	0.596702	0.247668	0.259528	0.0687599
SNRPD3	2.8818	2.9689	1.894	3.8224	3.8507	3.8214	3.9904	6.1638	4.2382	4.1977	4.0024	3.0516	4.199	3.1225	3.9841	4.9505	1.9804	2.0655	0.0222637	0.0448657	0.077164	0.0673937	0.707536
ALDH1B1	2.8818	0.98964	6.6292	10.512	8.664	9.5534	0	0	0	2.0989	4.0024	5.086	0	0	0	3.9604	2.9706	4.1311	0.025116	0.102231	0.908633	0.102231	0.917453
TRIP10	9.6059	8.9068	8.5232	5.7336	5.776	4.7767	0	0	0	0	0	0	0	0	0	1.9802	0.99019	0	0.00140382	9.10362e-06	9.10362e-06	9.10362e-06	0.000253147
SMS	1.9212	2.9689	3.7881	4.778	4.8133	4.7767	1.9952	3.0819	3.1786	2.0989	2.0012	1.0172	2.0995	1.0408	1.992	3.9604	4.951	1.0328	0.024681	0.841502	0.137833	0.136856	0.760753
RAD21	0	0	0	3.8224	3.8507	5.732	0.9976	5.1365	3.1786	2.0989	4.0024	3.0516	3.1492	5.2042	2.9881	0.9901	0.99019	1.0328	0.00210998	0.0602464	0.00514897	0.00608918	2.40661e-07
EPHA2	11.527	8.9068	8.5232	5.7336	6.7387	4.7767	0	0	0	0	0	0	0	0	0	2.9703	0.99019	1.0328	0.0238976	0.000515285	0.000515285	0.000515285	0.00224016
PSMB3	3.8423	2.9689	1.894	4.778	5.776	6.6874	1.9952	3.0819	3.1786	4.1977	1.0006	4.0688	2.0995	0	3.9841	1.9802	1.9804	0	0.0225693	0.836216	0.882276	0.532646	0.14249
TSN	0	0	0.94702	3.8224	3.8507	3.8214	0.9976	4.1092	4.2382	4.1977	1.0006	4.0688	3.1492	2.0817	1.992	6.9307	5.9412	7.2294	0.0003705	0.0644971	0.0639254	0.0127472	0.000218754
HP1BP3	0.96059	1.9793	2.8411	0	0	0	3.9904	5.1365	2.1191	4.1977	7.0042	1.0172	2.0995	4.1633	3.9841	1.9802	0.99019	2.0655	0.0238923	0.152835	0.302028	0.156655	0.719295
PSME3	1.9212	3.9586	3.7881	5.7336	5.776	6.6874	0	1.0273	0	6.2966	3.0018	2.0344	1.0497	3.1225	2.9881	1.9802	1.9804	7.2294	0.0170657	0.0174203	0.720613	0.421881	0.799305
METAP2	9.6059	11.876	10.417	0.95559	2.888	1.9107	1.9952	2.0546	3.1786	0	2.0012	0	2.0995	0	0	1.9802	0.99019	2.0655	0.000551755	0.000430297	0.000450439	0.000502058	0.000279732
RPL15	1.9212	1.9793	3.7881	5.7336	3.8507	5.732	0	2.0546	3.1786	2.0989	0	2.0344	2.0995	4.1633	2.9881	0.9901	1.9804	3.0983	0.0441583	0.503361	0.268136	0.57581	0.56588
RDX	12.488	9.8964	9.4702	6.6892	8.664	6.6874	2.9928	5.1365	0	3.1483	4.0024	9.1548	0	0	0	4.9505	6.9314	3.0983	0.0466677	0.0109392	0.0690635	0.000354345	0.0180151
CLINT1	0	1.9793	0.94702	3.8224	4.8133	4.7767	1.9952	1.0273	3.1786	2.0989	0	4.0688	1.0497	2.0817	1.992	2.9703	2.9706	2.0655	0.00601079	0.265893	0.454697	0.329377	0.0587865
ITGA6	8.6453	7.9171	7.5762	6.6892	3.8507	4.7767	1.9952	2.0546	0	0	0	0	2.0995	2.0817	0	2.9703	4.951	2.0655	0.0301546	0.000848843	1.40041e-05	0.000962251	0.00655093
PSAT1	5.7635	6.9275	3.7881	0	1.9253	1.9107	0	0	0	0	1.0006	0	0	0	0	10.891	8.9118	7.2294	0.0195723	0.00389491	0.00612366	0.00389491	0.0658412
PPP6R3	1.9212	2.9689	2.8411	5.7336	5.776	5.732	1.9952	1.0273	0	2.0989	1.0006	3.0516	2.0995	2.0817	0	0.9901	1.9804	2.0655	0.000658816	0.0773048	0.480789	0.199657	0.133074
NUP88	1.9212	2.9689	1.894	3.8224	3.8507	4.7767	3.9904	1.0273	2.1191	4.1977	5.003	1.0172	0	6.245	2.9881	2.9703	6.9314	3.0983	0.0161988	0.905979	0.417471	0.679865	0.198788
VASP	3.8423	3.9586	2.8411	1.9112	1.9253	1.9107	4.988	4.1092	7.4168	4.1977	1.0006	3.0516	1.0497	3.1225	3.9841	0.9901	0	0	0.0100354	0.135981	0.469964	0.42798	0.0026693
NCEH1	4.8029	5.9379	6.6292	3.8224	2.888	3.8214	4.988	2.0546	4.2382	2.0989	0	1.0172	3.1492	0	1.992	0	0	0	0.0209067	0.119662	0.00415369	0.0185238	0.000405693
BAG3	0	0	0.94702	1.9112	2.888	3.8214	1.9952	4.1092	2.1191	7.346	6.0036	6.1032	0	0	0	7.9208	5.9412	5.1638	0.0157938	0.0324032	0.000322885	0.373901	0.00237302
SMARCC2	0	0.98964	0	3.8224	3.8507	3.8214	5.9856	3.0819	3.1786	2.0989	2.0012	2.0344	4.199	5.2042	2.9881	3.9604	0.99019	1.0328	0.000446627	0.0204135	0.00661005	0.00619445	0.183695
FSCN1	7.6847	4.9482	5.6821	0.95559	0	0.95534	0	0	0	2.0989	0	2.0344	0	0	0	3.9604	5.9412	10.328	0.00337977	0.00172064	0.0115075	0.00172064	0.771264
GAPVD1	0	0.98964	0.94702	1.9112	4.8133	4.7767	0	0	0	3.1483	3.0018	5.086	0	0	0	7.9208	6.9314	5.1638	0.034723	0.116309	0.0141539	0.116309	0.0022669
MYLK	0.96059	0	0	3.8224	2.888	5.732	0	0	0	0	0	0	0	0	0	12.871	12.873	13.426	0.0129389	0.373901	0.373901	0.373901	4.23253e-06
F3	7.6847	5.9379	3.7881	11.467	12.515	11.464	0	0	0	0	0	0	0	0	0	0	0	0	0.00700645	0.00674337	0.00674337	0.00674337	0.00674337
UBXN4	0	0	0.94702	1.9112	3.8507	1.9107	1.9952	1.0273	1.0595	0	4.0024	1.0172	0	2.0817	2.9881	2.9703	3.9608	6.1966	0.0356732	0.0798683	0.335744	0.217237	0.0156067
TUBA4A	18.251	28.7	30.305	43.957	47.171	47.767	23.943	25.682	21.191	0	0	0	41.99	33.307	36.853	38.614	39.608	40.278	0.00656749	0.619852	0.00242386	0.0626003	0.0225849
PC	1.9212	1.9793	1.894	4.778	3.8507	2.866	0	1.0273	0	8.3955	5.003	2.0344	3.1492	2.0817	0.99602	0	0	0	0.0263324	0.00982163	0.15535	0.828138	1.72465e-07
ASNA1	4.8029	3.9586	4.7351	1.9112	0	0	3.9904	1.0273	1.0595	2.0989	4.0024	0	1.0497	1.0408	0	1.9802	0.99019	2.0655	0.00506172	0.0722184	0.106448	0.000997778	0.00301052
MYO1D	2.8818	1.9793	2.8411	0	0	0	4.988	3.0819	4.2382	4.1977	4.0024	4.0688	1.0497	5.2042	1.992	0	0	0	0.000950897	0.0707452	0.00709459	0.895186	0.000950897
RPL23	1.9212	2.9689	2.8411	0.95559	0	0.95534	1.9952	4.1092	1.0595	1.0494	5.003	4.0688	0	7.2858	3.9841	3.9604	3.9608	2.0655	0.0133675	0.85352	0.554883	0.609546	0.350972
ABCE1	6.7241	7.9171	5.6821	3.8224	0	3.8214	2.9928	1.0273	0	1.0494	0	1.0172	1.0497	3.1225	3.9841	0	1.9804	1.0328	0.0415867	0.00756289	0.00114264	0.0201011	0.00259676
RRM1	0	0	0	4.778	1.9253	4.7767	2.9928	2.0546	1.0595	4.1977	8.0048	3.0516	1.0497	4.1633	1.992	0.9901	0.99019	1.0328	0.0157965	0.0218304	0.0273669	0.0597186	2.40661e-07
AIMP2	0	0	1.894	4.778	3.8507	5.732	0.9976	1.0273	2.1191	1.0494	2.0012	5.086	0	3.1225	1.992	1.9802	2.9706	4.1311	0.00754407	0.363035	0.203986	0.388182	0.0538491
FAM114A1	2.8818	1.9793	1.894	6.6892	7.7013	4.7767	3.9904	2.0546	5.2977	0	0	0	0	0	0	4.9505	1.9804	3.0983	0.0105991	0.198638	0.00205087	0.00205087	0.302043
PPFIA1	0	0	0	0.95559	2.888	2.866	3.9904	2.0546	1.0595	3.1483	1.0006	1.0172	8.3979	6.245	4.9801	0	0	0	0.0250809	0.0512616	0.0731824	0.002799	#DIV/0!
CNP	0	0	0.94702	3.8224	5.776	3.8214	0.9976	1.0273	0	3.1483	0	0	2.0995	1.0408	1.992	1.9802	3.9608	11.36	0.00455299	0.48035	0.539804	0.0390073	0.130501
IFIT1	0	0	0	2.8668	0.96267	3.8214	3.9904	7.1911	5.2977	0	0	0	4.199	0	0.99602	4.9505	3.9608	2.0655	0.0385892	0.00409789	#DIV/0!	0.243399	0.0124183
PALLD	4.8029	0.98964	0.94702	10.512	4.8133	10.509	1.9952	2.0546	2.1191	0	0	0	0	0	0	1.9802	0	2.0655	0.0497968	0.888945	0.153665	0.153665	0.568088
LIMA1	0	0	1.894	4.778	4.8133	3.8214	1.9952	4.1092	5.2977	0	0	0	0	0	0	1.9802	1.9804	0	0.00566356	0.0515385	0.373901	0.373901	0.492711
PDHB	0.96059	0	0	0.95559	1.9253	1.9107	2.9928	0	2.1191	0	0	0	5.2487	4.1633	1.992	0	0.99019	3.0983	0.0479609	0.216749	0.373901	0.0260944	0.342101
MCAM	11.527	8.9068	7.5762	5.7336	4.8133	4.7767	0	0	0	0	0	0	0	0	0	0	0	0	0.0244946	0.00129602	0.00129602	0.00129602	0.00129602
RPS25	1.9212	1.9793	1.894	0.95559	0	0	3.9904	2.0546	3.1786	4.1977	4.0024	2.0344	1.0497	1.0408	0	0	4.951	2.0655	0.00724087	0.111627	0.0989925	0.0241358	0.790745
HTATSF1	1.9212	1.9793	0.94702	0.95559	0	0	3.9904	4.1092	3.1786	3.1483	3.0018	4.0688	6.2985	6.245	4.9801	0	0	0	0.0484556	0.00851108	0.0193322	0.00149803	0.00848685
SMAP	1.9212	1.9793	1.894	3.8224	3.8507	3.8214	1.9952	1.0273	0	3.1483	6.0036	4.0688	0	1.0408	1.992	4.9505	2.9706	3.0983	2.41746e-07	0.184305	0.0423618	0.18511	0.0529716
EIF4H	0.96059	0.98964	1.894	2.8668	2.888	2.866	4.988	4.1092	3.1786	2.0989	0	2.0344	3.1492	2.0817	1.992	1.9802	3.9608	1.0328	0.00653926	0.00972924	0.904502	0.0795519	0.318066
NOC3L	5.7635	6.9275	4.7351	0	0.96267	0	1.9952	2.0546	1.0595	2.0989	2.0012	1.0172	2.0995	0	0.99602	1.9802	0.99019	2.0655	0.00150836	0.00445624	0.00471886	0.00551264	0.00460343
LPCAT1	0	0.98964	0	3.8224	4.8133	3.8214	2.9928	6.1638	2.1191	6.2966	4.0024	1.0172	2.0995	1.0408	0.99602	0	0	0	0.00121278	0.0543813	0.0924989	0.098401	0.373901
FBP1	0	0	0	3.8224	3.8507	2.866	2.9928	3.0819	3.1786	5.2472	6.0036	6.1032	0	0	0	0	0	0	0.00040868	5.48124e-07	2.81784e-05	#DIV/0!	#DIV/0!
GNA11	0.96059	0	0	3.8224	5.776	2.866	0	0	0	0	0	0	0	0	0	4.9505	4.951	6.1966	0.0137584	0.373901	0.373901	0.373901	0.000652228
NHP2	2.8818	3.9586	3.7881	0.95559	1.9253	0	2.9928	1.0273	2.1191	2.0989	3.0018	3.0516	3.1492	3.1225	1.992	1.9802	1.9804	2.0655	0.0163704	0.0858128	0.144225	0.19501	0.0102259
GALE	3.8423	2.9689	3.7881	1.9112	1.9253	1.9107	1.9952	2.0546	4.2382	0	0	0	5.2487	4.1633	2.9881	1.9802	2.9706	2.0655	0.0046117	0.384776	0.000235243	0.446222	0.0481581
MLLT4	0	0	0.94702	4.778	2.888	1.9107	5.9856	7.1911	4.2382	0	0	2.0344	1.0497	0	2.9881	0	0	2.0655	0.0328909	0.00386073	0.653321	0.330257	0.648347
TECR	1.9212	3.9586	4.7351	0.95559	0.96267	0.95534	0.9976	3.0819	2.1191	3.1483	2.0012	2.0344	0	0	1.992	0	0	0	0.0370965	0.227198	0.281638	0.0548702	0.0135095
CC2D1A	4.8029	1.9793	6.6292	0	0.96267	0	0	0	0	0	4.0024	0	5.2487	3.1225	0.99602	0.9901	0.99019	0	0.0405348	0.0297884	0.174113	0.501464	0.0520744
MCTS1	3.8423	1.9793	1.894	3.8224	5.776	5.732	0	0	0	0	2.0012	2.0344	0	2.0817	1.992	1.9802	0	0	0.0485613	0.0155299	0.255678	0.261995	0.105282
ARFGAP1	1.9212	0.98964	0	4.778	3.8507	3.8214	1.9952	0	0	3.1483	3.0018	2.0344	2.0995	1.0408	0	1.9802	1.9804	2.0655	0.00755282	0.7423	0.0551487	0.930304	0.134888
WFS1	4.8029	6.9275	4.7351	0.95559	0	0	1.9952	3.0819	1.0595	3.1483	0	2.0344	1.0497	0	0	0.9901	0.99019	2.0655	0.00277984	0.0205884	0.0324028	0.00302443	0.00675101
ADAM9	2.8818	3.9586	1.894	6.6892	4.8133	5.732	1.9952	1.0273	0	0	0	0	0	0	0	4.9505	1.9804	0	0.0244985	0.0832446	0.00814	0.00814	0.719113
DDX60	0	0	0	2.8668	2.888	3.8214	5.9856	6.1638	4.2382	0	0	0	4.199	0	0.99602	0	0	0	0.00053206	0.000883907	#DIV/0!	0.243399	#DIV/0!
CNPY3	2.8818	1.9793	1.894	3.8224	5.776	3.8214	1.9952	0	0	1.0494	2.0012	0	2.0995	2.0817	1.992	0.9901	1.9804	0	0.0373452	0.0974559	0.134099	0.574561	0.125634
SVIL	0	0	0	2.8668	0.96267	3.8214	0.9976	0	0	2.0989	2.0012	2.0344	2.0995	4.1633	1.992	1.9802	5.9412	7.2294	0.0385892	0.373901	2.31945e-07	0.0176231	0.0329789
PDAP1	0	0	2.8411	5.7336	2.888	5.732	1.9952	1.0273	2.1191	4.1977	3.0018	3.0516	0	0	0	0	0	1.0328	0.0457712	0.48917	0.0734658	0.373901	0.581942
GTPBP4	5.7635	5.9379	4.7351	3.8224	1.9253	1.9107	0	0	0	0	2.0012	0	0	1.0408	0.99602	0	0.99019	0	0.0165683	0.000128015	0.0032697	0.000690144	0.000500715
UBQLN1	2.8818	2.9689	0	4.778	4.8133	5.732	0.9976	2.0546	2.1191	5.2472	6.0036	7.1204	2.0995	3.1225	0	5.9406	6.9314	0	0.0368277	0.838427	0.0201801	0.883318	0.380009
EIF2B4	3.8423	3.9586	4.7351	0.95559	1.9253	2.866	0	1.0273	2.1191	1.0494	0	0	4.199	2.0817	1.992	0.9901	0	2.0655	0.0216148	0.00965453	0.00103068	0.14013	0.00867679
EWSR1	0.96059	0	0	1.9112	1.9253	1.9107	3.9904	4.1092	4.2382	0	0	2.0344	4.199	3.1225	5.9761	0.9901	0.99019	2.0655	0.00758423	0.00031998	0.658061	0.00993394	0.0991264
FYCO1	0.96059	0.98964	0.94702	2.8668	1.9253	1.9107	1.9952	2.0546	2.1191	0	0	0	5.2487	4.1633	3.9841	0	0	0	0.0160313	8.70172e-06	1.72057e-07	0.000898619	1.72057e-07
DNMT1	2.8818	1.9793	1.894	0	0	0.95534	0	0	0	1.0494	1.0006	2.0344	4.199	6.245	6.9721	0	0	0	0.0125538	0.00205087	0.12615	0.0161212	0.00205087
DERA	1.9212	0	1.894	3.8224	3.8507	3.8214	4.988	4.1092	7.4168	0	2.0012	0	0	2.0817	0	0	0	0	0.0158006	0.0227652	0.547585	0.572463	0.116137
LUC7L3	0.96059	0	0	1.9112	2.888	1.9107	0	3.0819	3.1786	0	3.0018	2.0344	2.0995	1.0408	0.99602	4.9505	3.9608	4.1311	0.0137393	0.180952	0.222216	0.0931575	0.000808722
VAMP3	1.9212	2.9689	2.8411	3.8224	3.8507	3.8214	0	0	0	3.1483	4.0024	3.0516	0	0	0	1.9802	1.9804	2.0655	0.0191089	0.00145101	0.139427	0.00145101	0.161309
ITGB4	0	0	0	4.778	3.8507	3.8214	5.9856	5.1365	3.1786	0	3.0018	1.0172	0	0	0.99602	0	0	1.0328	0.000189581	0.00457716	0.203167	0.373901	0.373901
UNC13D	1.9212	3.9586	5.6821	6.6892	6.7387	8.598	0	0	0	0	0	0	0	0	0	0	0.99019	0	0.0499009	0.0238905	0.0238905	0.0238905	0.0361449
MX1	0	0	0	7.6448	10.589	6.6874	0	0	0	0	0	0	1.0497	0	0	0.9901	0.99019	1.0328	0.00210503	#DIV/0!	#DIV/0!	0.373901	2.40661e-07
CNPY2	0	0	0	3.8224	0.96267	3.8214	1.9952	0	0	4.1977	7.0042	0	2.0995	1.0408	1.992	1.9802	0.99019	2.0655	0.0395478	0.373901	0.140459	0.00705483	0.00825426
ASPSCR1	4.8029	6.9275	3.7881	0.95559	0	0	0	0	0	0	1.0006	0	3.1492	2.0817	1.992	0.9901	0.99019	0	0.00769417	0.00501624	0.00791947	0.0501265	0.0100678
SDSL	0	0	0	1.9112	0.96267	2.866	3.9904	2.0546	4.2382	1.0494	3.0018	1.0172	0	1.0408	0	1.9802	0.99019	2.0655	0.0253008	0.00767496	0.0616851	0.373901	0.00825426
SPANXB1	2.8818	2.9689	4.7351	8.6003	6.7387	5.732	0	0	0	0	0	0	0	0	0	0	0	0	0.0278339	0.00427456	0.00427456	0.00427456	0.00427456
PXDN	6.7241	6.9275	3.7881	0	0	0	0	0	0	0	0	0	0	0	0	0.9901	1.9804	1.0328	0.00458901	0.00458901	0.00458901	0.00458901	0.0136153
SPTLC2	3.8423	3.9586	2.8411	0.95559	0	0.95534	3.9904	3.0819	4.2382	0	2.0012	1.0172	0	0	1.992	0	0	0	0.00364285	0.678519	0.0199731	0.0186161	0.000561855
AGRN	0	0	0	1.9112	0.96267	1.9107	0	1.0273	0	0	0	0	8.3979	5.2042	8.9642	0.9901	1.9804	1.0328	0.00725385	0.373901	#DIV/0!	0.0030139	0.0145107
COPS5	3.8423	2.9689	3.7881	1.9112	1.9253	1.9107	0	0	1.0595	2.0989	2.0012	0	0	0	2.9881	0.9901	0	3.0983	0.0046117	0.00215613	0.0429165	0.070408	0.0857769
TACO1	0.96059	1.9793	1.894	0	0.96267	0	3.9904	4.1092	2.1191	5.2472	5.003	2.0344	2.0995	0	0	0	0	0	0.0478419	0.0678615	0.0835522	0.303237	0.00782612
KLC2	0	0	0	4.778	4.8133	5.732	0	2.0546	1.0595	0	0	0	2.0995	1.0408	5.9761	0	0	0	8.17852e-05	0.155041	#DIV/0!	0.112761	#DIV/0!
MMP1	5.7635	6.9275	14.205	0	0	0	0	0	0	0	0	0	0	0	0	0	0	0	0.0274211	0.0274211	0.0274211	0.0274211	0.0274211
HIBCH	0	0	0	1.9112	3.8507	1.9107	1.9952	0	0	2.0989	0	2.0344	2.0995	4.1633	3.9841	1.9802	0.99019	2.0655	0.0167412	0.373901	0.116213	0.00663164	0.00825426
BSG	1.9212	0	0	3.8224	3.8507	8.598	0	0	0	0	0	0	0	0	0	1.9802	1.9804	3.0983	0.0490709	0.373901	0.373901	0.373901	0.0819114
CYR61	6.7241	4.9482	5.6821	2.8668	0	0.95534	0	0	0	0	0	0	0	0	0	0	0	0	0.0102879	0.00035839	0.00035839	0.00035839	0.00035839
GYS1	0	0	0	1.9112	1.9253	1.9107	1.9952	4.1092	2.1191	2.0989	4.0024	5.086	2.0995	2.0817	1.992	0	0	0	2.33618e-10	0.0161034	0.0129369	4.09107e-07	#DIV/0!
RRAS	0.96059	0	0	1.9112	1.9253	3.8214	0	1.0273	2.1191	0	0	0	0	0	0	4.9505	3.9608	0	0.0347967	0.350888	0.373901	0.373901	0.161627
PLAUR	5.7635	9.8964	7.5762	0	0	0	0	0	0	0	0	0	0	0	0	0.9901	0	0	0.00293038	0.00293038	0.00293038	0.00293038	0.00393888
NUDC	2.8818	4.9482	3.7881	1.9112	0	0.95534	0	0	1.0595	1.0494	2.0012	2.0344	1.0497	3.1225	1.992	0	1.9804	0	0.0230574	0.00714232	0.03277	0.0982571	0.0226235
PABPC4	8.6453	12.865	8.5232	5.7336	3.8507	5.732	0	0	0	0	0	7.1204	5.2487	6.245	0	3.9604	3.9608	0	0.0346327	0.002176	0.0509702	0.0620855	0.0192526
CD97	3.8423	4.9482	5.6821	1.9112	2.888	1.9107	0	0	0	0	0	0	0	0	0	0	0.99019	2.0655	0.0144596	0.000835928	0.000835928	0.000835928	0.00896459
SERPINB6	0.96059	1.9793	0.94702	3.8224	4.8133	3.8214	0	0	0	1.0494	0	0	0	0	0	1.9802	2.9706	0	0.00386312	0.0192684	0.125266	0.0192684	0.724528
SH3KBP1	0	0.98964	0.94702	2.8668	2.888	5.732	0	0	0	0	0	0	0	0	0	3.9604	3.9608	5.1638	0.0339256	0.116309	0.116309	0.116309	0.00195551
ARHGDIB	2.8818	4.9482	5.6821	1.9112	1.9253	1.9107	0	0	0	0	0	0	1.0497	2.0817	0	0	0	0	0.0366667	0.00579709	0.00579709	0.0284452	0.00579709
ITGA3	5.7635	3.9586	3.7881	0	1.9253	1.9107	0	0	2.1191	0	0	0	1.0497	0	0	2.9703	1.9804	0	0.0230206	0.0160482	0.00205024	0.00453588	0.028581
WDR3	6.7241	4.9482	2.8411	1.9112	0	0.95534	1.9952	1.0273	0	3.1483	2.0012	0	0	0	0.99602	0	0	0	0.036066	0.0385405	0.0978772	0.018304	0.0125394
NOL10	3.8423	3.9586	4.7351	1.9112	2.888	0	0	0	0	1.0494	0	0	0	0	0	0.9901	0	0	0.044686	0.000117809	0.00103068	0.000117809	0.000884977
IRF2BPL	3.8423	1.9793	3.7881	0	0	0.95534	0	0	0	5.2472	3.0018	5.086	0	3.1225	1.992	0	0	0	0.0139115	0.00637229	0.260156	0.244454	0.00637229
GNE	4.8029	6.9275	3.7881	0.95559	0	0	0	0	1.0595	0	0	0	0	0	0	0	0	0	0.00769417	0.00823183	0.00501624	0.00501624	0.00501624
SNCG	0	0	0	1.9112	1.9253	1.9107	5.9856	4.1092	4.2382	0	0	0	0	0	0	0	0	0	2.33618e-10	0.00139175	#DIV/0!	#DIV/0!	#DIV/0!
DYSF	3.8423	10.886	7.5762	0.95559	0.96267	0	0	0	0	0	0	0	0	0	0	0	0	0	0.0299478	0.0216899	0.0216899	0.0216899	0.0216899
COL4A3BP	0	0	0	0.95559	0.96267	0.95534	0.9976	2.0546	1.0595	1.0494	2.0012	0	4.199	4.1633	4.9801	0	0	2.0655	2.37546e-10	0.0161053	0.153304	7.55557e-05	0.373901
CRTAP	2.8818	1.9793	1.894	3.8224	2.888	3.8214	0	0	0	0	0	0	0	0	0	0.9901	0.99019	1.0328	0.0469631	0.00205087	0.00205087	0.00205087	0.0169151
CTH	6.7241	5.9379	2.8411	1.9112	0	0.95534	0	0	0	1.0494	0	0	0	0	0	0	0	0	0.0322215	0.0120614	0.0175609	0.0120614	0.0120614
CIRBP	0.96059	0.98964	0.94702	0	0	0	0	0	0	2.0989	4.0024	2.0344	5.2487	4.1633	1.992	0	0.99019	1.0328	1.72057e-07	1.72057e-07	0.0538416	0.0414914	0.436736
FNBP1	1.9212	2.9689	1.894	5.7336	3.8507	3.8214	0	0	0	0	0	0	0	0	0	0	0	1.0328	0.0382081	0.0030775	0.0030775	0.0030775	0.0177931
NXN	1.9212	0	0.94702	3.8224	3.8507	2.866	0	0	0	0	0	0	0	0	0	0	0	0	0.016374	0.159832	0.159832	0.159832	0.159832
BDH2	3.8423	3.9586	3.7881	0	0.96267	0.95534	0	0	1.0595	0	0	0	0	0	0	1.9802	0.99019	2.0655	0.000570428	0.000598456	1.72219e-07	1.72219e-07	0.00331484
FAM49A	4.8029	4.9482	5.6821	0	0.96267	0.95534	0	0	0	0	0	0	0	0	0	0.9901	2.9706	0	0.000427352	4.60982e-05	4.60982e-05	4.60982e-05	0.013909
FHL1	1.9212	1.9793	2.8411	0	0	0	0	0	0	4.1977	5.003	4.0688	0	0	0	0	0	0	0.00164435	0.00164435	0.00643615	0.00164435	0.00164435
ARHGEF18	4.8029	2.9689	6.6292	0.95559	0	0.95534	0	0	0	0	0	0	0	0	0	0	0	0	0.0195614	0.010473	0.010473	0.010473	0.010473
EPHB2	0	0	0	9.5559	4.8133	7.6427	0	0	0	0	0	0	0	0	0	0	0	1.0328	0.00598013	#DIV/0!	#DIV/0!	#DIV/0!	0.373901
TACSTD2	0	0	0	0.95559	0.96267	0.95534	1.9952	0	0	1.0494	0	0	4.199	2.0817	3.9841	0	0	0	2.37546e-10	0.373901	0.373901	0.00705362	#DIV/0!
OPTN	0	0	0	1.9112	1.9253	1.9107	0	0	0	0	0	0	0	0	0	3.9604	3.9608	2.0655	2.33618e-10	#DIV/0!	#DIV/0!	#DIV/0!	0.00621321
ARHGAP5	0	0	0	3.8224	3.8507	3.8214	0	0	0	0	0	0	0	1.0408	1.992	0	0	0	2.3688e-10	#DIV/0!	#DIV/0!	0.153678	#DIV/0!
ENO1	150.81	132.61	153.42	135.69	140.55	135.66	92.777	107.87	77.347	113.34	125.07	133.25	99.726	93.675	113.55	50.495	49.51	51.638	0.285178	0.00849896	0.0675882	0.00792839	0.000132939
PLEC	121.03	108.86	112.7	106.07	131.89	120.37	80.806	66.774	76.287	68.213	62.037	57.981	53.537	61.409	58.765	103.96	104.96	101.21	0.561042	0.00194674	0.000383773	0.000191627	0.0452198
FASN	46.108	43.544	41.669	36.313	39.469	42.035	130.69	135.6	126.09	57.719	79.047	75.273	54.587	55.164	69.721	41.584	35.647	33.049	0.0982515	8.77484e-06	0.0158881	0.0349334	0.0686346
ACTN4	61.478	87.089	62.504	55.424	59.685	60.186	32.921	45.201	45.56	40.928	41.025	46.791	40.94	37.47	32.869	62.376	55.451	58.868	0.233572	0.03563	0.0331001	0.0186628	0.253874
HSPD1	35.542	27.71	42.616	37.268	46.208	39.169	59.856	52.392	63.573	30.434	41.025	39.671	57.736	52.042	55.777	45.545	48.52	46.475	0.333733	0.0125972	0.763323	0.0125582	0.0581564
ALDOA	20.172	8.9068	10.417	21.023	17.328	17.196	57.861	60.61	58.275	50.373	49.029	53.912	77.681	58.287	70.717	29.703	36.637	29.95	0.226456	0.000228784	0.000576485	0.00112901	0.0107423
SPTAN1	54.753	51.461	53.98	52.558	59.685	48.722	32.921	34.928	31.786	28.335	29.017	29.499	26.244	20.817	22.908	62.376	45.549	61.966	0.942741	0.000117672	2.01415e-05	8.68381e-05	0.596645
PKM	35.542	32.658	32.199	36.313	45.245	30.571	50.878	54.447	54.037	44.076	44.026	37.637	14.696	21.857	23.904	49.505	54.461	48.54	0.423983	0.000216191	0.0238296	0.0111072	0.00119078
PRKDC	34.581	36.617	28.411	29.623	26.955	38.214	13.966	16.437	11.655	29.384	31.019	30.516	38.84	51.001	53.785	40.594	37.627	35.114	0.721567	0.00246262	0.313404	0.0480071	0.193621
GAPDH	24.975	19.793	22.729	26.757	24.067	29.615	63.847	63.692	66.751	28.335	33.02	30.516	34.642	20.817	29.881	28.713	28.716	20.655	0.120773	1.95117e-05	0.0158534	0.240936	0.315371
ANXA2	35.542	39.586	41.669	42.046	46.208	40.124	28.931	26.71	33.905	22.038	27.016	20.344	39.89	31.225	36.853	23.762	28.716	25.819	0.2034	0.0310541	0.00420615	0.397719	0.00507538
VCP	15.369	23.751	24.623	35.357	22.141	31.526	45.89	42.119	41.322	25.186	27.016	37.637	39.89	42.674	32.869	18.812	23.765	29.95	0.161295	0.00260006	0.148949	0.0142265	0.539399
ACTN1	68.202	75.213	67.239	65.936	64.499	64.008	23.943	34.928	31.786	41.977	43.026	56.963	39.89	33.307	43.825	41.584	44.559	37.18	0.104176	0.000630861	0.013638	0.00140915	0.000914426
HSPA1A	19.212	14.845	14.205	18.156	19.253	20.062	27.933	24.655	30.727	41.977	42.025	40.688	33.592	29.143	34.861	11.881	16.833	13.426	0.13943	0.00771733	9.85806e-05	0.00216365	0.395937
ATP5B	19.212	13.855	17.046	21.023	25.029	16.241	33.919	32.873	30.727	26.236	29.017	24.413	25.194	33.307	32.869	20.792	11.882	20.655	0.244573	0.000963478	0.00865043	0.0108644	0.763828
TPI1	11.527	14.845	17.046	19.112	17.328	21.017	30.926	29.792	29.667	22.038	28.017	26.447	20.995	17.694	13.944	10.891	23.765	19.623	0.0719489	0.000693785	0.0101169	0.301688	0.429113
ATP5A1	15.369	12.865	17.993	19.112	21.179	10.509	23.943	29.792	23.31	16.791	15.009	20.344	26.244	28.102	22.908	24.753	17.824	17.557	0.69272	0.015537	0.412159	0.00818945	0.170987
G6PD	7.6847	0	6.6292	4.778	7.7013	5.732	20.95	22.601	21.191	30.434	25.015	24.413	33.592	36.429	31.873	9.901	11.882	9.2949	0.637809	0.0023976	0.00207011	0.000444154	0.0916453
CFL1	16.33	14.845	14.205	18.156	13.477	19.107	18.954	22.601	21.191	22.038	26.016	20.344	20.995	15.612	19.92	15.842	14.853	22.721	0.38892	0.00937911	0.0129041	0.102496	0.35331
CSE1L	19.212	14.845	16.099	15.29	20.216	19.107	9.976	10.273	8.4764	20.989	16.01	23.396	18.895	21.857	21.912	14.852	19.804	12.393	0.494294	0.0071888	0.249079	0.0634704	0.703981
PGK1	15.369	19.793	9.4702	14.334	13.477	16.241	24.94	24.655	26.489	9.4449	12.007	21.361	25.194	20.817	14.94	11.881	11.882	14.459	0.953242	0.0261909	0.903486	0.266395	0.529942
TRIM28	7.6847	8.9068	7.5762	12.423	6.7387	8.598	11.971	15.409	13.774	24.137	23.014	30.516	14.696	24.98	22.908	23.762	26.735	18.59	0.526233	0.00634185	0.00168279	0.0155932	0.0034553
EIF4A1	19.212	22.762	29.358	20.067	23.104	19.107	13.966	12.328	11.655	16.791	15.009	12.206	14.696	12.49	8.9642	11.881	8.9118	11.36	0.400005	0.0218193	0.0490377	0.0262954	0.0137084
MYOF	34.581	30.679	34.093	30.579	28.88	25.794	8.9784	6.1638	5.2977	7.346	10.006	8.1376	0	0	0	13.861	14.853	6.1966	0.0650933	9.17252e-05	7.2269e-05	1.1219e-05	0.00200845
KPNB1	23.054	22.762	18.94	17.201	20.216	24.839	13.966	14.382	13.774	14.692	17.01	13.224	19.945	16.653	19.92	11.881	9.9019	10.328	0.763447	0.00486155	0.0185418	0.18521	0.00171086
ATP1A1	19.212	17.814	16.099	21.023	20.216	11.464	26.935	21.573	25.429	10.494	7.0042	8.1376	11.547	6.245	13.944	5.9406	5.9412	6.1966	0.966945	0.0193554	0.00257277	0.0434826	0.000207017
KTN1	19.212	23.751	22.729	23.89	14.44	20.062	5.9856	11.3	7.4168	14.692	19.011	21.361	14.696	8.3266	10.956	4.9505	3.9608	4.1311	0.472276	0.00288011	0.212129	0.010109	0.000238418
SND1	14.409	16.824	17.993	23.89	20.216	16.241	5.9856	9.2457	7.4168	14.692	17.01	13.224	14.696	11.449	10.956	8.9109	10.892	12.393	0.204485	0.00332405	0.400716	0.062547	0.0177015
HADHA	4.8029	11.876	12.311	13.378	11.552	9.5534	17.957	20.546	15.893	14.692	10.006	15.258	12.597	14.572	14.94	20.792	25.745	20.655	0.530847	0.0382038	0.28279	0.160218	0.0125354
CAPN2	19.212	18.803	16.099	21.023	15.403	19.107	12.969	11.3	12.715	11.544	10.006	5.086	16.796	12.49	10.956	16.832	15.843	17.557	0.817251	0.00668734	0.0136531	0.0820977	0.303046
GART	11.527	21.772	21.782	18.156	20.216	10.509	2.9928	6.1638	3.1786	12.593	11.007	13.224	11.547	14.572	9.9602	6.9307	12.873	12.393	0.670961	0.0162154	0.155218	0.159864	0.122986
MAP1B	16.33	23.751	15.152	28.668	18.291	21.017	0	0	0	0	0	0	0	0	0	33.663	46.539	37.18	0.359757	0.00238993	0.00238993	0.00238993	0.0115477
CCT4	16.33	15.834	18.94	16.245	16.365	16.241	13.966	13.355	13.774	16.791	14.008	13.224	11.547	16.653	17.928	14.852	13.863	10.328	0.479565	0.0271761	0.178639	0.488115	0.0746181
PSMD2	20.172	17.814	15.152	20.067	7.7013	13.375	6.9832	8.2184	8.4764	7.346	6.0036	8.1376	7.3482	13.531	9.9602	13.861	15.843	11.36	0.358431	0.0029668	0.00260329	0.0321441	0.107384
HSD17B10	11.527	8.9068	12.311	10.512	11.552	9.5534	27.933	23.628	28.608	14.692	8.0048	11.189	11.547	12.49	14.94	13.861	11.882	12.393	0.766062	0.00107003	0.870463	0.223344	0.204886
FKBP4	6.7241	9.8964	5.6821	10.512	2.888	11.464	17.957	22.601	23.31	19.939	14.008	22.378	7.3482	16.653	13.944	1.9802	3.9608	7.2294	0.789756	0.0027505	0.0152842	0.161439	0.200295
ACO2	10.566	8.9068	7.5762	8.6003	7.7013	4.7767	14.964	15.409	18.012	17.84	11.007	14.241	12.597	18.735	18.924	10.891	11.882	14.459	0.239727	0.00521007	0.0681145	0.0263761	0.0684712
HK1	8.6453	6.9275	5.6821	8.6003	11.552	11.464	10.974	15.409	16.953	14.692	16.01	15.258	12.597	11.449	10.956	19.802	12.873	14.459	0.0560228	0.0207659	0.000935879	0.00971535	0.0189679
ANXA1	27.857	21.772	22.729	18.156	16.365	24.839	1.9952	2.0546	3.1786	2.0989	2.0012	2.0344	0	0	0	24.753	32.676	25.819	0.246761	0.000354342	0.000306852	0.000216866	0.309253
RPN1	5.7635	7.9171	9.4702	8.6003	8.664	7.6427	12.969	10.273	13.774	17.84	12.007	12.206	13.647	14.572	14.94	8.9109	5.9412	5.1638	0.63009	0.0375233	0.0453481	0.00427819	0.541599
ATIC	14.409	10.886	13.258	1.9112	11.552	10.509	4.988	3.0819	3.1786	19.939	12.007	14.241	17.846	17.694	15.936	10.891	6.9314	17.557	0.206377	0.00166341	0.379681	0.023258	0.762464
VCL	14.409	16.824	22.729	14.334	12.515	16.241	1.9952	5.1365	12.715	7.346	4.0024	4.0688	8.3979	4.1633	4.9801	11.881	18.814	20.655	0.249934	0.0476957	0.00898891	0.0121577	0.822664
UGDH	9.6059	7.9171	7.5762	9.5559	15.403	9.5534	11.971	12.328	16.953	24.137	25.015	23.396	8.3979	10.408	8.9642	7.9208	3.9608	2.0655	0.200259	0.0353468	3.54168e-05	0.36257	0.112826
PFKP	12.488	14.845	10.417	18.156	15.403	22.928	4.988	6.1638	6.3573	13.643	17.01	19.327	9.4477	8.3266	4.9801	9.901	7.9216	3.0983	0.07001	0.00747875	0.122597	0.0543088	0.078851
WDR1	16.33	15.834	20.835	21.979	15.403	16.241	9.976	9.2457	13.774	3.1483	6.0036	4.0688	7.3482	9.3675	7.9682	5.9406	7.9216	5.1638	0.940261	0.0347496	0.00180811	0.00514138	0.00319575
CCT8	15.369	16.824	12.311	12.423	11.552	13.375	9.976	8.2184	4.2382	8.3955	10.006	8.1376	6.2985	2.0817	12.948	7.9208	9.9019	7.2294	0.170793	0.0269774	0.0145868	0.0874983	0.0139559
KHSRP	18.251	10.886	17.046	9.5559	6.7387	13.375	6.9832	7.1911	8.4764	8.3955	8.0048	6.1032	13.647	10.408	11.952	9.901	8.9118	8.2621	0.138778	0.0280637	0.0297922	0.240849	0.0522524
MACF1	25.936	28.7	18.94	21.023	25.029	15.285	0	0	0	3.1483	4.0024	2.0344	0	0	0	18.812	23.765	18.59	0.371141	0.00107739	0.00191968	0.00107739	0.285729
ACADVL	6.7241	6.9275	7.5762	14.334	8.664	10.509	13.966	13.355	9.5359	14.692	10.006	14.241	1.0497	4.1633	0	18.812	15.843	13.426	0.0725409	0.0209179	0.0175682	0.0138864	0.00477124
BASP1	14.409	10.886	17.993	15.29	12.515	14.33	7.9808	8.2184	7.4168	28.335	20.012	16.275	0	0	0	5.9406	6.9314	7.2294	0.870217	0.0336992	0.158841	0.00215373	0.0208164
PGD	5.7635	6.9275	7.5762	6.6892	4.8133	7.6427	14.964	15.409	19.072	7.346	8.0048	11.189	9.4477	19.776	15.936	5.9406	4.951	6.1966	0.723703	0.00228807	0.182944	0.0534639	0.17957
IDH2	4.8029	4.9482	3.7881	5.7336	7.7013	3.8214	23.943	18.491	20.131	15.741	19.011	12.206	8.3979	7.2858	8.9642	10.891	6.9314	9.2949	0.352233	0.000591122	0.00507725	0.00379526	0.0199323
NAMPT	20.172	21.772	19.888	19.112	20.216	18.151	11.971	7.1911	11.655	4.1977	4.0024	4.0688	0	0	0.99602	2.9703	4.951	5.1638	0.157849	0.00331802	9.62594e-06	7.2636e-06	5.83018e-05
RTN4	16.33	17.814	19.888	15.29	12.515	8.598	3.9904	5.1365	6.3573	5.2472	8.0048	7.1204	4.199	5.2042	4.9801	11.881	14.853	11.36	0.0556283	0.000485902	0.00103119	0.000252214	0.0239452
GDI2	14.409	12.865	11.364	13.378	18.291	15.285	15.962	20.546	18.012	15.741	16.01	18.31	17.846	23.939	15.936	16.832	11.882	23.754	0.174008	0.0291572	0.0336621	0.0684493	0.264268
DPP3	5.7635	6.9275	11.364	7.6448	9.6267	10.509	22.945	19.519	16.953	12.593	13.008	16.275	9.4477	5.2042	11.952	2.9703	4.951	4.1311	0.550011	0.00838184	0.0452063	0.76072	0.0903898
TUFM	2.8818	4.9482	6.6292	2.8668	5.776	5.732	14.964	11.3	10.595	9.4449	9.0054	9.1548	7.3482	8.3266	9.9602	9.901	10.892	8.2621	0.985443	0.0125966	0.0159275	0.0482116	0.0214882
RARS	12.488	9.8964	13.258	13.378	13.477	13.375	3.9904	8.2184	6.3573	11.544	7.0042	7.1204	8.3979	6.245	9.9602	10.891	5.9412	7.2294	0.207233	0.0232062	0.139691	0.0678895	0.0982869
MAP4	7.6847	9.8964	5.6821	12.423	14.44	8.598	2.9928	2.0546	2.1191	1.0494	6.0036	7.1204	11.547	5.2042	9.9602	10.891	9.9019	10.328	0.125121	0.012864	0.245363	0.637978	0.104257
EEA1	6.7241	4.9482	6.6292	8.6003	8.664	6.6874	10.974	12.328	19.072	4.1977	6.0036	0	5.2487	7.2858	3.9841	10.891	19.804	14.459	0.0958054	0.0354465	0.222172	0.624214	0.0279571
DSP	4.8029	5.9379	6.6292	7.6448	12.515	8.598	10.974	12.328	13.774	18.89	31.019	31.533	0	0	0.99602	0	0	0	0.0744495	0.00246213	0.00685177	0.000961404	0.000405693
LARS	10.566	17.814	18.94	11.467	3.8507	6.6874	4.988	4.1092	4.2382	3.1483	5.003	3.0516	6.2985	9.3675	8.9642	13.861	8.9118	20.655	0.0701402	0.0127058	0.0111643	0.0537573	0.777792
HIST1H2BB	8.6453	11.876	10.417	8.6003	3.8507	1.9107	7.9808	7.1911	7.4168	8.3955	5.003	4.0688	9.4477	10.408	8.9642	4.9505	4.951	7.2294	0.0655976	0.0445764	0.0495861	0.529111	0.0187315
NSFL1C	11.527	11.876	9.4702	11.467	9.6267	14.33	5.9856	8.2184	4.2382	9.4449	8.0048	4.0688	10.497	9.3675	9.9602	9.901	10.892	10.328	0.614885	0.0249197	0.0997277	0.282187	0.507572
AP2A1	8.6453	12.865	9.4702	13.378	7.7013	8.598	6.9832	6.1638	4.2382	5.2472	7.0042	6.1032	9.4477	8.3266	10.956	8.9109	8.9118	8.2621	0.852067	0.0411697	0.0386402	0.643128	0.280611
SRP72	7.6847	2.9689	6.6292	10.512	11.552	8.598	12.969	13.355	13.774	9.4449	7.0042	8.1376	4.199	12.49	6.9721	8.9109	8.9118	8.2621	0.0558103	0.00628293	0.201248	0.493525	0.112187
SLC3A2	5.7635	7.9171	1.894	3.8224	4.8133	4.7767	9.976	10.273	11.655	10.494	6.0036	3.0516	18.895	7.2858	5.9761	8.9109	4.951	7.2294	0.708058	0.0413922	0.659697	0.283674	0.431201
SLC9A3R1	1.9212	1.9793	3.7881	1.9112	1.9253	1.9107	15.962	15.409	20.131	14.692	16.01	13.224	9.4477	10.408	11.952	7.9208	4.951	3.0983	0.350561	0.000821605	0.000281673	0.00108006	0.145999
SFN	17.291	14.845	16.099	17.201	21.179	17.196	6.9832	11.3	8.4764	22.038	22.013	22.378	24.144	33.307	24.901	6.9307	8.9118	0	0.178851	0.00782273	0.00106433	0.0196787	0.0180435
SOD1	4.8029	5.9379	5.6821	5.7336	5.776	6.6874	11.971	10.273	8.4764	7.346	9.0054	7.1204	8.3979	7.2858	12.948	15.842	11.882	15.492	0.271151	0.0110639	0.0267221	0.082518	0.00243045
ALDH2	4.8029	3.9586	9.4702	8.6003	13.477	9.5534	32.921	28.764	29.667	0	0	0	0	0	0	0	0	0	0.120811	0.000331982	0.0238875	0.0238875	0.0238875
COPB2	1.9212	3.9586	3.7881	5.7336	3.8507	5.732	11.971	13.355	10.595	8.3955	7.0042	13.224	8.3979	7.2858	5.9761	5.9406	6.9314	7.2294	0.106034	0.00105194	0.0339201	0.0139492	0.0102137
OTUB1	5.7635	1.9793	3.7881	7.6448	7.7013	5.732	10.974	10.273	6.3573	11.544	9.0054	9.1548	8.3979	11.449	8.9642	3.9604	7.9216	9.2949	0.0663586	0.0412006	0.0114285	0.0161104	0.172243
NPEPPS	3.8423	3.9586	7.5762	6.6892	3.8507	10.509	8.9784	9.2457	11.655	8.3955	11.007	12.206	10.497	10.408	13.944	4.9505	6.9314	8.2621	0.454609	0.0316923	0.0313124	0.0184651	0.365508
EIF3C	11.527	14.845	10.417	9.5559	9.6267	12.419	5.9856	4.1092	4.2382	4.1977	7.0042	8.1376	4.199	4.1633	6.9721	8.9109	9.9019	9.2949	0.348683	0.00687545	0.030441	0.0116396	0.100653
PHB	9.6059	8.9068	5.6821	3.8224	1.9253	8.598	11.971	11.3	11.655	12.593	11.007	9.1548	4.199	6.245	9.9602	6.9307	3.9608	4.1311	0.230614	0.0431209	0.142224	0.575369	0.118965
NME2	7.6847	3.9586	3.7881	5.7336	3.8507	7.6427	9.976	9.2457	8.4764	7.346	9.0054	5.086	2.0995	4.1633	3.9841	2.9703	2.9706	1.0328	0.7393	0.0382378	0.305424	0.294148	0.119217
RUVBL1	14.409	7.9171	15.152	10.512	4.8133	7.6427	5.9856	6.1638	3.1786	11.544	5.003	8.1376	8.3979	5.2042	6.9721	10.891	6.9314	7.2294	0.162157	0.0414826	0.224956	0.0852366	0.189979
CAD	6.7241	10.886	3.7881	11.467	9.6267	8.598	0.9976	1.0273	0	7.346	8.0048	11.189	5.2487	11.449	5.9761	3.9604	5.9412	8.2621	0.281663	0.0364037	0.510711	0.888258	0.677181
IMPDH2	11.527	10.886	17.993	6.6892	7.7013	10.509	2.9928	2.0546	0	6.2966	4.0024	3.0516	3.1492	12.49	6.9721	4.9505	8.9118	3.0983	0.11169	0.00840663	0.0216243	0.16874	0.0515128
RPL6	9.6059	11.876	16.099	3.8224	6.7387	8.598	2.9928	6.1638	4.2382	5.2472	7.0042	2.0344	7.3482	5.2042	2.9881	9.901	8.9118	8.2621	0.0596492	0.0188886	0.0316118	0.0322605	0.148705
DLST	7.6847	10.886	10.417	7.6448	10.589	3.8214	1.9952	6.1638	4.2382	4.1977	6.0036	7.1204	8.3979	8.3266	10.956	2.9703	0	2.0655	0.352569	0.0241195	0.0413935	0.758011	0.00387573
APEX1	10.566	16.824	11.364	9.5559	5.776	4.7767	2.9928	4.1092	6.3573	10.494	8.0048	4.0688	11.547	9.3675	6.9721	2.9703	0.99019	2.0655	0.0639536	0.0186167	0.117716	0.200987	0.00597934
PSMD5	3.8423	1.9793	1.894	4.778	7.7013	3.8214	11.971	11.3	5.2977	7.346	4.0024	6.1032	14.696	11.449	6.9721	9.901	5.9412	7.2294	0.0976076	0.0348931	0.0494759	0.0220086	0.0182397
XPOT	3.8423	9.8964	11.364	5.7336	5.776	10.509	0	0	0	12.593	9.0054	9.1548	5.2487	11.449	4.9801	13.861	14.853	14.459	0.731625	0.0220624	0.506291	0.733342	0.0602783
MCCC2	2.8818	0.98964	2.8411	0.95559	0	0.95534	14.964	13.355	11.655	15.741	14.008	13.224	7.3482	13.531	11.952	0.9901	0	1.0328	0.0843711	0.000628219	0.000239286	0.0112541	0.0922866
MARS	12.488	4.9482	7.5762	11.467	4.8133	11.464	1.9952	2.0546	2.1191	4.1977	3.0018	8.1376	10.497	11.449	10.956	9.901	9.9019	7.2294	0.785585	0.0467577	0.29826	0.30299	0.79149
TOMM70A	10.566	10.886	8.5232	11.467	7.7013	5.732	6.9832	5.1365	2.1191	7.346	6.0036	10.172	7.3482	1.0408	3.9841	8.9109	8.9118	11.36	0.40946	0.0304979	0.208004	0.0406033	0.822297
NAP1L1	9.6059	15.834	10.417	12.423	14.44	8.598	2.9928	3.0819	6.3573	4.1977	6.0036	4.0688	6.2985	3.1225	7.9682	4.9505	8.9118	9.2949	0.961944	0.0254522	0.0247575	0.0635068	0.152263
PFKL	0	0	0	4.778	9.6267	1.9107	6.9832	13.355	14.834	14.692	9.0054	13.224	11.547	10.408	13.944	2.9703	4.951	8.2621	0.0731417	0.00823375	0.00195081	0.00032828	0.0250163
PLS3	20.172	15.834	18.94	18.156	20.216	14.33	4.988	2.0546	6.3573	0	0	0	7.3482	6.245	2.9881	0.9901	0.99019	5.1638	0.74589	0.00156824	0.000143174	0.00224317	0.00110095
DPYSL2	7.6847	6.9275	7.5762	7.6448	10.589	10.509	1.9952	2.0546	4.2382	4.1977	6.0036	5.086	3.1492	5.2042	2.9881	22.772	21.784	19.623	0.0934982	0.00393179	0.0158833	0.00857837	0.000128396
OGDH	5.7635	3.9586	7.5762	7.6448	8.664	5.732	12.969	12.328	11.655	9.4449	11.007	7.1204	1.0497	5.2042	6.9721	5.9406	3.9608	1.0328	0.307368	0.00413841	0.0899443	0.542661	0.296193
APEH	2.8818	3.9586	0.94702	5.7336	5.776	0.95534	11.971	10.273	11.655	5.2472	5.003	9.1548	7.3482	11.449	13.944	8.9109	3.9608	6.1966	0.441392	0.0010497	0.073685	0.0170626	0.0888768
ETFB	5.7635	5.9379	4.7351	4.778	5.776	4.7767	12.969	11.3	7.4168	6.2966	8.0048	8.1376	5.2487	10.408	5.9761	5.9406	6.9314	6.1966	0.503211	0.0394288	0.0463051	0.354457	0.140664
LGALS1	4.8029	4.9482	11.364	10.512	10.589	10.509	0	0	0	4.1977	5.003	4.0688	5.2487	6.245	5.9761	8.9109	2.9706	8.2621	0.181175	0.0312678	0.29703	0.607553	0.915506
NUP93	8.6453	7.9171	7.5762	9.5559	6.7387	7.6427	5.9856	5.1365	6.3573	5.2472	2.0012	3.0516	5.2487	5.2042	7.9682	7.9208	5.9412	10.328	0.943415	0.00981419	0.0101745	0.120011	0.990168
CAST	8.6453	6.9275	5.6821	11.467	5.776	6.6874	3.9904	3.0819	1.0595	3.1483	4.0024	4.0688	5.2487	0	2.9881	8.9109	7.9216	9.2949	0.673125	0.0230489	0.021182	0.0678186	0.163003
PPA2	5.7635	4.9482	6.6292	4.778	7.7013	6.6874	8.9784	7.1911	9.5359	2.0989	6.0036	8.1376	7.3482	5.2042	7.9682	2.9703	3.9608	2.0655	0.570055	0.0313592	0.851138	0.334978	0.0190653
BLVRB	0.96059	1.9793	0	0	0.96267	0	12.969	10.273	13.774	8.3955	7.0042	6.1032	13.647	12.49	12.948	4.9505	5.9412	7.2294	0.371494	0.000701712	0.00213856	5.39624e-05	0.00440072
MYO6	1.9212	2.9689	3.7881	3.8224	4.8133	4.7767	9.976	8.2184	9.5359	7.346	6.0036	8.1376	7.3482	6.245	8.9642	3.9604	5.9412	8.2621	0.0664674	0.00109596	0.00661347	0.0084273	0.0800119
SEC16A	0	0	0	0	1.9253	0	3.9904	5.1365	5.2977	8.3955	7.0042	6.1032	17.846	24.98	17.928	2.9703	4.951	1.0328	0.373901	0.000306866	0.000424492	0.00102044	0.0576566
DSTN	3.8423	4.9482	4.7351	5.7336	2.888	5.732	5.9856	6.1638	6.3573	5.2472	8.0048	7.1204	5.2487	7.2858	6.9721	3.9604	5.9412	7.2294	0.797585	0.00950038	0.0605902	0.0500207	0.299576
SLC25A13	4.8029	1.9793	2.8411	4.778	6.7387	8.598	7.9808	8.2184	9.5359	4.1977	10.006	4.0688	2.0995	8.3266	6.9721	5.9406	8.9118	7.2294	0.0648315	0.00511237	0.247076	0.278223	0.0257442
SFPQ	5.7635	5.9379	5.6821	7.6448	5.776	5.732	3.9904	0	3.1786	6.2966	8.0048	8.1376	10.497	7.2858	11.952	3.9604	5.9412	6.1966	0.405511	0.0492618	0.0478236	0.0406465	0.579133
PSMC1	10.566	11.876	5.6821	9.5559	6.7387	5.732	3.9904	1.0273	3.1786	4.1977	4.0024	5.086	7.3482	5.2042	4.9801	6.9307	10.892	1.0328	0.408787	0.0331845	0.061053	0.157014	0.418501
ZYX	5.7635	10.886	7.5762	4.778	6.7387	5.732	1.9952	2.0546	0	6.2966	5.003	5.086	3.1492	3.1225	3.9841	5.9406	10.892	6.1966	0.220431	0.0149843	0.168521	0.0379777	0.864949
EHD1	10.566	14.845	15.152	14.334	16.365	10.509	0.9976	0	1.0595	5.2472	3.0018	1.0172	0	2.0817	0	5.9406	5.9412	4.1311	0.928995	0.00107584	0.00556005	0.00142497	0.00688701
HNRNPC	6.7241	10.886	5.6821	6.6892	7.7013	5.732	2.9928	2.0546	3.1786	4.1977	10.006	9.1548	5.2487	3.1225	9.9602	7.9208	6.9314	2.0655	0.565371	0.0367119	0.993122	0.555097	0.427509
NAPA	3.8423	0.98964	2.8411	0.95559	5.776	5.732	8.9784	7.1911	8.4764	5.2472	4.0024	8.1376	12.597	13.531	14.94	3.9604	3.9608	4.1311	0.426216	0.00464969	0.0943353	0.000496159	0.156301
TPD52L2	10.566	6.9275	8.5232	5.7336	8.664	6.6874	2.9928	1.0273	3.1786	8.3955	7.0042	7.1204	9.4477	5.2042	3.9841	8.9109	4.951	4.1311	0.293755	0.00756277	0.365675	0.27819	0.214157
SLC25A24	6.7241	4.9482	6.6292	11.467	5.776	4.7767	1.9952	1.0273	3.1786	9.4449	11.007	9.1548	3.1492	3.1225	0.99602	7.9208	6.9314	5.1638	0.59715	0.00894063	0.00983504	0.0160057	0.595203
CAPG	10.566	9.8964	11.364	10.512	7.7013	9.5534	0	0	0	6.2966	4.0024	0	0	4.1633	3.9841	9.901	12.873	13.426	0.218369	1.51758e-05	0.0190949	0.00517509	0.282103
LDHB	10.566	12.865	13.258	13.378	7.7013	9.5534	5.9856	8.2184	3.1786	0	0	0	0	0	0	13.861	6.9314	6.1966	0.341175	0.0186968	0.000129159	0.000129159	0.278677
CARS	7.6847	4.9482	1.894	4.778	7.7013	5.732	0	0	0	2.0989	2.0012	1.0172	4.199	5.2042	0.99602	11.881	13.863	15.492	0.549423	0.0443265	0.140146	0.547987	0.010694
FLII	6.7241	4.9482	5.6821	5.7336	9.6267	5.732	8.9784	9.2457	8.4764	4.1977	4.0024	1.0172	4.199	2.0817	6.9721	0.9901	6.9314	4.1311	0.422701	0.00519279	0.0779445	0.415535	0.379801
SSRP1	10.566	8.9068	11.364	6.6892	2.888	8.598	1.9952	5.1365	7.4168	3.1483	5.003	3.0516	4.199	6.245	6.9721	5.9406	1.9804	4.1311	0.0820963	0.0349178	0.00244631	0.0153236	0.00985343
LRBA	2.8818	1.9793	2.8411	0	2.888	0	19.952	18.491	11.655	3.1483	6.0036	8.1376	8.3979	7.2858	8.9642	0	0	0	0.186129	0.00536279	0.0961655	0.000598574	0.000950897
IDH1	0.96059	0	1.894	0	0	0.95534	14.964	10.273	16.953	4.1977	4.0024	4.0688	8.3979	11.449	9.9602	5.9406	3.9608	14.459	0.373671	0.00309212	0.00465777	0.000975775	0.0932235
TOP1	5.7635	7.9171	7.5762	1.9112	3.8507	5.732	0.9976	3.0819	1.0595	6.2966	8.0048	7.1204	7.3482	7.2858	4.9801	1.9802	0.99019	2.0655	0.0651265	0.00494341	0.950384	0.622011	0.00198407
CLIC4	5.7635	9.8964	12.311	11.467	9.6267	7.6427	1.9952	2.0546	2.1191	1.0494	1.0006	3.0516	6.2985	2.0817	2.9881	5.9406	5.9412	8.2621	0.913554	0.019089	0.0197796	0.0739843	0.274522
RNF213	0.96059	0	0	0.95559	0.96267	1.9107	5.9856	13.355	5.2977	1.0494	0	0	17.846	13.531	13.944	2.9703	0.99019	8.2621	0.101186	0.0385052	0.953219	0.000469266	0.162254
MUC5B	0	0	0	0	0	0	23.943	31.846	32.846	3.1483	5.003	6.1032	0	0	0	0	0	0	#DIV/0!	0.000466437	0.00529074	#DIV/0!	#DIV/0!
PSMA6	2.8818	2.9689	1.894	7.6448	3.8507	3.8214	5.9856	6.1638	9.5359	6.2966	4.0024	4.0688	5.2487	7.2858	2.9881	1.9802	3.9608	3.0983	0.127476	0.0182154	0.0562045	0.114454	0.554021
ITGA2	8.6453	10.886	8.5232	7.6448	7.7013	6.6874	0	0	2.1191	4.1977	4.0024	3.0516	3.1492	1.0408	0.99602	5.9406	11.882	8.2621	0.037096	0.00115869	0.00269597	0.00188583	0.746009
MLEC	5.7635	1.9793	3.7881	6.6892	3.8507	3.8214	7.9808	9.2457	11.655	5.2472	4.0024	4.0688	5.2487	4.1633	3.9841	3.9604	1.9804	4.1311	0.550402	0.0196321	0.636023	0.620967	0.725817
PLIN3	5.7635	5.9379	7.5762	8.6003	5.776	7.6427	2.9928	4.1092	3.1786	0	2.0012	2.0344	3.1492	9.3675	3.9841	4.9505	4.951	8.2621	0.416957	0.0111803	0.00458939	0.672419	0.78047
CTNND1	0.96059	0.98964	1.894	0.95559	1.9253	1.9107	5.9856	8.2184	9.5359	4.1977	4.0024	1.0172	5.2487	4.1633	1.992	4.9505	1.9804	6.1966	0.5159	0.00357231	0.170658	0.0662821	0.0740887
ADSS	3.8423	4.9482	1.894	5.7336	4.8133	3.8214	7.9808	9.2457	7.4168	7.346	6.0036	3.0516	5.2487	6.245	7.9682	6.9307	11.882	4.1311	0.307038	0.0111789	0.286582	0.0705702	0.168688
MSH2	6.7241	5.9379	5.6821	6.6892	5.776	3.8214	2.9928	2.0546	2.1191	5.2472	4.0024	7.1204	5.2487	6.245	6.9721	4.9505	0.99019	3.0983	0.489441	0.00102661	0.53026	0.948462	0.0591225
COMT	3.8423	2.9689	2.8411	1.9112	0	1.9107	14.964	12.328	12.715	2.0989	3.0018	0	11.547	10.408	10.956	0.9901	0	0	0.052142	0.000326581	0.18299	6.96463e-05	0.00318321
RAB14	1.9212	1.9793	3.7881	4.778	4.8133	8.598	7.9808	7.1911	12.715	7.346	0	5.086	6.2985	8.3266	4.9801	7.9208	5.9412	10.328	0.0677609	0.0212377	0.522207	0.0259675	0.0174712
GPD2	2.8818	0	0	5.7336	0.96267	3.8214	8.9784	10.273	10.595	3.1483	11.007	5.086	2.0995	4.1633	2.9881	2.9703	1.9804	3.0983	0.205759	0.00113962	0.0993945	0.133816	0.167689
RUVBL2	5.7635	6.9275	8.5232	5.7336	2.888	3.8214	3.9904	2.0546	3.1786	2.0989	2.0012	6.1032	4.199	8.3266	3.9841	2.9703	3.9608	4.1311	0.0650405	0.0149711	0.0796164	0.388848	0.0182342
ANP32E	7.6847	10.886	6.6292	5.7336	5.776	8.598	1.9952	0	0	5.2472	5.003	8.1376	6.2985	5.2042	5.9761	3.9604	2.9706	6.1966	0.346554	0.00583508	0.235614	0.123063	0.0653004
TXN	1.9212	3.9586	1.894	4.778	9.6267	5.732	7.9808	6.1638	8.4764	2.0989	5.003	4.0688	2.0995	4.1633	1.992	5.9406	5.9412	9.2949	0.0651145	0.00724731	0.359712	0.878366	0.027049
DBN1	7.6847	8.9068	6.6292	5.7336	4.8133	7.6427	2.9928	3.0819	1.0595	4.1977	2.0012	2.0344	2.0995	2.0817	1.992	4.9505	9.9019	11.36	0.189374	0.00452332	0.0070032	0.000993907	0.651831
PCYOX1	1.9212	0	0.94702	2.8668	1.9253	1.9107	6.9832	8.2184	6.3573	5.2472	5.003	7.1204	6.2985	2.0817	5.9761	3.9604	6.9314	6.1966	0.115858	0.00132416	0.00511101	0.0590858	0.0107596
DHRS2	0	0	0	0	0.96267	0	17.957	21.573	25.429	9.4449	7.0042	6.1032	0	0	0	0	0	0	0.373901	0.000554057	0.00166482	#DIV/0!	#DIV/0!
PPP1R12A	6.7241	7.9171	5.6821	5.7336	3.8507	3.8214	3.9904	4.1092	2.1191	7.346	4.0024	6.1032	5.2487	5.2042	4.9801	5.9406	5.9412	2.0655	0.0632387	0.0209807	0.459222	0.0664842	0.215085
ENO2	83.571	73.234	78.603	82.181	77.976	78.338	51.875	66.774	43.441	68.213	70.042	70.187	54.587	60.368	61.753	27.723	25.745	30.983	0.769007	0.0304341	0.0421563	0.00616372	0.000114838
PRDX3	2.8818	0.98964	0.94702	3.8224	3.8507	10.509	6.9832	7.1911	10.595	1.0494	3.0018	3.0516	5.2487	2.0817	4.9801	2.9703	4.951	2.0655	0.126516	0.00755604	0.453192	0.105447	0.180859
USP7	1.9212	0.98964	3.7881	0.95559	1.9253	1.9107	6.9832	7.1911	6.3573	5.2472	9.0054	6.1032	3.1492	4.1633	6.9721	4.9505	6.9314	2.0655	0.511378	0.00584196	0.0315786	0.147087	0.2135
GRB2	0.96059	2.9689	1.894	3.8224	1.9253	1.9107	4.988	4.1092	6.3573	4.1977	4.0024	8.1376	10.497	7.2858	8.9642	4.9505	1.9804	5.1638	0.516247	0.0213605	0.075203	0.00310392	0.151156
CAT	1.9212	0.98964	0	0.95559	5.776	1.9107	5.9856	8.2184	9.5359	3.1483	2.0012	5.086	7.3482	6.245	8.9642	5.9406	3.9608	7.2294	0.29175	0.00410991	0.0821159	0.0024612	0.0125773
SEC23A	3.8423	2.9689	8.5232	8.6003	7.7013	7.6427	0	0	0	3.1483	2.0012	7.1204	1.0497	0	2.9881	6.9307	6.9314	6.1966	0.176746	0.0413815	0.682375	0.123349	0.417042
HIBADH	3.8423	1.9793	3.7881	6.6892	3.8507	3.8214	6.9832	8.2184	9.5359	5.2472	3.0018	4.0688	2.0995	4.1633	0.99602	7.9208	7.9216	9.2949	0.23401	0.00624127	0.368669	0.519831	0.00248318
AGR2	1.9212	3.9586	1.894	0	3.8507	0	6.9832	9.2457	10.595	7.346	6.0036	3.0516	6.2985	2.0817	7.9682	0	0	0	0.419388	0.0072034	0.116674	0.203111	0.0192689
CUL4B	5.7635	2.9689	4.7351	3.8224	2.888	3.8214	0	0	0	3.1483	4.0024	3.0516	6.2985	2.0817	6.9721	8.9109	5.9412	13.426	0.325267	0.0053243	0.279183	0.735481	0.100849
PRMT5	10.566	10.886	6.6292	4.778	3.8507	8.598	0	0	2.1191	3.1483	6.0036	3.0516	1.0497	0	0.99602	1.9802	1.9804	1.0328	0.144089	0.0049325	0.0342914	0.00354128	0.00540305
UQCRC2	1.9212	1.9793	2.8411	2.8668	0.96267	1.9107	5.9856	4.1092	6.3573	3.1483	5.003	6.1032	0	9.3675	8.9642	1.9802	1.9804	4.1311	0.621569	0.0128695	0.0516022	0.27694	0.593136
RSL1D1	7.6847	4.9482	7.5762	5.7336	3.8507	4.7767	1.9952	3.0819	2.1191	6.2966	8.0048	7.1204	2.0995	3.1225	0.99602	6.9307	4.951	4.1311	0.136057	0.0106063	0.712529	0.012665	0.31585
JUP	0	0.98964	0	0.95559	3.8507	0.95534	3.9904	3.0819	4.2382	10.494	4.0024	9.1548	0	0	1.992	4.9505	2.9706	2.0655	0.19386	0.00203849	0.0196821	0.675594	0.0304176
EIF3E	7.6847	4.9482	5.6821	4.778	8.664	2.866	2.9928	3.0819	3.1786	4.1977	5.003	0	2.0995	1.0408	0.99602	1.9802	4.951	4.1311	0.741449	0.0210974	0.158176	0.00613625	0.115415
GRN	2.8818	3.9586	2.8411	1.9112	1.9253	2.866	6.9832	8.2184	8.4764	3.1483	4.0024	3.0516	4.199	4.1633	1.992	5.9406	8.9118	8.2621	0.109186	0.00136946	0.733002	0.797145	0.0100249
MYBBP1A	6.7241	13.855	9.4702	6.6892	7.7013	5.732	0	0	0	1.0494	3.0018	3.0516	0	0	0	0	2.9706	2.0655	0.199128	0.00850081	0.0246552	0.00850081	0.0208809
CBX3	0.96059	0.98964	1.894	1.9112	2.888	1.9107	5.9856	6.1638	6.3573	8.3955	7.0042	8.1376	7.3482	3.1225	5.9761	4.9505	4.951	6.1966	0.0995145	0.000113469	0.000236801	0.0305748	0.00137904
CNDP2	0	1.9793	2.8411	3.8224	4.8133	2.866	3.9904	6.1638	5.2977	3.1483	4.0024	3.0516	5.2487	3.1225	1.992	2.9703	1.9804	0	0.0924959	0.028066	0.115133	0.220094	0.973138
S100A11	2.8818	1.9793	1.894	1.9112	0	0.95534	0.9976	0	0	11.544	15.009	14.241	5.2487	3.1225	3.9841	9.901	7.9216	3.0983	0.111115	0.0138783	0.000493406	0.0545837	0.0820936
ISG15	0	1.9793	1.894	2.8668	3.8507	7.6427	8.9784	8.2184	5.2977	2.0989	4.0024	6.1032	4.199	5.2042	10.956	1.9802	2.9706	3.0983	0.0932137	0.00868242	0.104064	0.0670656	0.131698
HMGA1	8.6453	9.8964	10.417	8.6003	8.664	7.6427	3.9904	3.0819	2.1191	0	1.0006	1.0172	4.199	0	2.9881	1.9802	3.9608	1.0328	0.095257	0.000944097	0.000135579	0.00584769	0.0019171
CKB	0.96059	0	2.8411	3.8224	2.888	1.9107	4.988	5.1365	4.2382	2.0989	2.0012	1.0172	18.895	22.898	16.932	0	0	0	0.183578	0.0160921	0.652637	0.000708193	0.203432
HPRT1	8.6453	5.9379	7.5762	7.6448	3.8507	3.8214	2.9928	2.0546	2.1191	5.2472	5.003	2.0344	7.3482	8.3266	3.9841	0.9901	2.9706	2.0655	0.201528	0.00406461	0.0643311	0.615477	0.00524264
POR	0.96059	0	1.894	0	2.888	1.9107	10.974	11.3	9.5359	6.2966	6.0036	4.0688	3.1492	2.0817	1.992	2.9703	4.951	5.1638	0.555689	0.000232873	0.00709764	0.0924042	0.0183854
HLA-A	0	3.9586	0	0	5.776	0	0	4.1092	0	0	0	0	0	1.0408	2.9881	12.871	9.9019	8.2621	0.808028	0.980207	0.373901	0.988903	0.00875495
CPD	0	2.9689	1.894	4.778	12.515	4.7767	9.976	11.3	11.655	0	0	0	2.0995	4.1633	3.9841	0	0	0	0.102761	0.000746765	0.135176	0.175123	0.135176
EEF1A2	0	0	0	0	39.469	0	41.899	42.119	41.322	30.434	38.023	32.551	18.895	13.531	17.928	0	17.824	17.557	0.373901	6.27894e-09	0.00011843	0.000526725	0.116139
UNC45A	1.9212	2.9689	2.8411	0	0.96267	3.8214	5.9856	5.1365	7.4168	6.2966	7.0042	13.224	1.0497	3.1225	5.9761	0.9901	2.9706	1.0328	0.456871	0.00833623	0.0480652	0.611773	0.280421
DDX6	1.9212	0	0	4.778	1.9253	2.866	5.9856	7.1911	4.2382	5.2472	7.0042	8.1376	4.199	6.245	5.9761	0	0	3.0983	0.0731666	0.00848166	0.00432815	0.00596459	0.762958
SNRPD1	1.9212	2.9689	3.7881	3.8224	1.9253	3.8214	4.988	4.1092	5.2977	4.1977	3.0018	5.086	6.2985	7.2858	4.9801	3.9604	5.9412	6.1966	0.73906	0.0421676	0.211965	0.0185209	0.0497969
NAT10	5.7635	3.9586	4.7351	3.8224	4.8133	6.6874	1.9952	2.0546	0	9.4449	7.0042	9.1548	4.199	3.1225	5.9761	5.9406	2.9706	2.0655	0.785001	0.0153134	0.0162224	0.7141	0.416599
SUPT16H	9.6059	6.9275	8.5232	5.7336	6.7387	6.6874	0.9976	1.0273	5.2977	2.0989	5.003	0	0	3.1225	1.992	2.9703	0.99019	0	0.0802875	0.022075	0.0220375	0.00518087	0.00385138
ZNF185	5.7635	9.8964	7.5762	8.6003	5.776	11.464	1.9952	4.1092	3.1786	5.2472	7.0042	5.086	0	0	0	0	0	0	0.691147	0.0257682	0.21747	0.00293038	0.00293038
ABAT	0	0	0	0	0	0	14.964	9.2457	11.655	8.3955	15.009	15.258	1.0497	0	0	0	0	0	#DIV/0!	0.00195932	0.00457859	0.373901	#DIV/0!
DBNL	2.8818	1.9793	3.7881	3.8224	1.9253	2.866	3.9904	5.1365	5.2977	5.2472	8.0048	7.1204	4.199	7.2858	3.9841	5.9406	4.951	4.1311	0.988272	0.0443115	0.0155458	0.128113	0.0452699
KPNA6	7.6847	6.9275	5.6821	4.778	9.6267	7.6427	3.9904	0	2.1191	7.346	4.0024	8.1376	1.0497	1.0408	0	1.9802	3.9608	4.1311	0.72084	0.0215912	0.856283	0.000871344	0.0196238
GSPT1	3.8423	4.9482	0.94702	0	0	0.95534	6.9832	8.2184	11.655	2.0989	1.0006	0	3.1492	3.1225	0.99602	2.9703	0.99019	1.0328	0.0767418	0.0360298	0.173547	0.585502	0.309546
AGPS	2.8818	7.9171	3.7881	7.6448	6.7387	3.8214	0	0	0	0	0	0	5.2487	3.1225	7.9682	5.9406	4.951	4.1311	0.566292	0.0349236	0.0349236	0.79372	0.933511
RPL7	8.6453	5.9379	4.7351	2.8668	2.888	3.8214	1.9952	2.0546	2.1191	1.0494	7.0042	4.0688	0	4.1633	0.99602	2.9703	1.9804	3.0983	0.0535465	0.019288	0.311378	0.0505598	0.0359786
CDC37	3.8423	6.9275	5.6821	5.7336	4.8133	4.7767	2.9928	2.0546	2.1191	6.2966	4.0024	4.0688	2.0995	6.245	1.992	1.9802	2.9706	5.1638	0.712169	0.0307178	0.584951	0.287344	0.179277
ERP44	0.96059	1.9793	1.894	0	0.96267	1.9107	5.9856	8.2184	4.2382	4.1977	6.0036	6.1032	2.0995	2.0817	0	4.9505	1.9804	2.0655	0.36551	0.0192842	0.00546056	0.791406	0.248916
MTCH2	0	0	1.894	0	1.9253	3.8214	5.9856	4.1092	5.2977	5.2472	5.003	8.1376	3.1492	8.3266	4.9801	7.9208	4.951	3.0983	0.369466	0.00576104	0.00982949	0.0417147	0.0381409
IFI16	4.8029	14.845	12.311	6.6892	6.7387	5.732	0	0	0	0	0	0	0	0	0	4.9505	3.9608	4.1311	0.232253	0.0241611	0.0241611	0.0241611	0.105946
RTCB	4.8029	3.9586	3.7881	3.8224	3.8507	5.732	1.9952	3.0819	3.1786	2.0989	2.0012	7.1204	1.0497	4.1633	4.9801	3.9604	5.9412	6.1966	0.706729	0.0437927	0.809357	0.560194	0.200799
STRAP	1.9212	1.9793	2.8411	7.6448	2.888	6.6874	4.988	6.1638	5.2977	2.0989	2.0012	4.0688	4.199	2.0817	2.9881	1.9802	1.9804	3.0983	0.0780249	0.00216463	0.553357	0.284125	0.835315
NUDCD1	7.6847	9.8964	6.6292	8.6003	11.552	7.6427	0.9976	1.0273	1.0595	6.2966	2.0012	3.0516	2.0995	2.0817	0.99602	0.9901	0.99019	2.0655	0.47578	0.00185893	0.056409	0.00351917	0.00281945
ARHGEF2	1.9212	1.9793	2.8411	3.8224	0.96267	2.866	0	0	0	0	0	0	0	2.0817	2.9881	12.871	14.853	16.524	0.750939	0.00164435	0.00164435	0.582568	0.000337996
SELENBP1	0	0	0	0	0	0	5.9856	12.328	9.5359	6.2966	2.0012	3.0516	13.647	7.2858	7.9682	0	0	0	#DIV/0!	0.0071893	0.0429715	0.00878927	#DIV/0!
IDE	0.96059	0.98964	2.8411	1.9112	0	0	3.9904	4.1092	6.3573	8.3955	7.0042	7.1204	3.1492	3.1225	2.9881	5.9406	0	5.1638	0.341617	0.031228	0.00151363	0.0754272	0.34459
TPP2	4.8029	4.9482	6.6292	3.8224	4.8133	5.732	6.9832	7.1911	7.4168	0	1.0006	6.1032	0	2.0817	2.9881	1.9802	3.9608	4.1311	0.451329	0.0441899	0.193138	0.0237316	0.0809545
HMGB3	8.6453	10.886	5.6821	6.6892	3.8507	2.866	0.9976	0	3.1786	5.2472	2.0012	4.0688	2.0995	2.0817	3.9841	2.9703	0.99019	1.0328	0.10617	0.0168217	0.059977	0.0253979	0.0148092
SSBP1	5.7635	5.9379	5.6821	5.7336	7.7013	5.732	0.9976	2.0546	2.1191	6.2966	3.0018	3.0516	3.1492	4.1633	1.992	5.9406	5.9412	4.1311	0.418988	0.000393263	0.199451	0.0130267	0.494168
DLAT	4.8029	3.9586	3.7881	3.8224	4.8133	1.9107	2.9928	2.0546	1.0595	1.0494	0	2.0344	4.199	5.2042	6.9721	0.9901	0.99019	3.0983	0.502798	0.0284635	0.00904893	0.216218	0.0317942
CNN3	5.7635	9.8964	6.6292	5.7336	2.888	7.6427	0.9976	2.0546	0	0	0	0	5.2487	2.0817	0	4.9505	5.9412	6.1966	0.343012	0.00996217	0.0041186	0.0652884	0.257676
SAMM50	1.9212	1.9793	2.8411	2.8668	2.888	3.8214	5.9856	5.1365	9.5359	3.1483	1.0006	2.0344	1.0497	5.2042	5.9761	5.9406	3.9608	2.0655	0.094533	0.0282584	0.800098	0.305556	0.206862
SRM	3.8423	5.9379	10.417	11.467	3.8507	4.7767	1.9952	0	0	5.2472	6.0036	0	7.3482	4.1633	0.99602	0	0	1.0328	0.991669	0.0415656	0.332333	0.391224	0.0315635
TNS3	7.6847	7.9171	6.6292	7.6448	5.776	7.6427	0	0	0	0	0	0	0	0	0	9.901	12.873	9.2949	0.625864	4.81508e-05	4.81508e-05	4.81508e-05	0.0492063
PCMT1	2.8818	2.9689	1.894	3.8224	4.8133	1.9107	6.9832	8.2184	7.4168	3.1483	6.0036	3.0516	7.3482	2.0817	4.9801	2.9703	1.9804	0	0.366971	0.000579462	0.221696	0.227839	0.377317
PXN	2.8818	3.9586	2.8411	3.8224	5.776	4.7767	1.9952	2.0546	2.1191	3.1483	4.0024	2.0344	4.199	5.2042	3.9841	5.9406	5.9412	6.1966	0.0805047	0.0333839	0.818973	0.0781457	0.00173415
MIF	0.96059	3.9586	0.94702	1.9112	2.888	0.95534	5.9856	6.1638	6.3573	5.2472	3.0018	6.1032	8.3979	8.3266	6.9721	1.9802	2.9706	4.1311	0.975655	0.013887	0.106628	0.00575104	0.414617
FEN1	5.7635	3.9586	4.7351	2.8668	3.8507	5.732	2.9928	2.0546	3.1786	7.346	7.0042	6.1032	4.199	3.1225	1.992	1.9802	1.9804	3.0983	0.536038	0.0297091	0.0355579	0.105974	0.0184358
AKR1A1	1.9212	2.9689	0	4.778	3.8507	1.9107	5.9856	7.1911	6.3573	1.0494	2.0012	0	6.2985	6.245	9.9602	0.9901	0.99019	4.1311	0.195264	0.006537	0.588504	0.0175575	0.779725
GPD1L	0	0.98964	0	0	0	0	5.9856	7.1911	11.655	2.0989	2.0012	1.0172	9.4477	8.3266	8.9642	0	0	0	0.373901	0.0106034	0.0449883	4.97678e-05	0.373901
PYGL	7.6847	6.9275	10.417	3.8224	11.552	11.464	0	0	0	4.1977	3.0018	4.0688	0	0	0	0	0	4.1311	0.838452	0.00140715	0.0151535	0.00140715	0.0160103
SF3B2	1.9212	1.9793	1.894	1.9112	1.9253	3.8214	3.9904	5.1365	5.2977	2.0989	2.0012	3.0516	4.199	4.1633	1.992	5.9406	2.9706	2.0655	0.383308	0.00221924	0.24938	0.105847	0.21409
CD59	6.7241	5.9379	3.7881	6.6892	1.9253	2.866	1.9952	2.0546	2.1191	2.0989	3.0018	1.0172	5.2487	2.0817	4.9801	6.9307	2.9706	4.1311	0.385169	0.0175076	0.0303539	0.361595	0.611943
CPSF6	1.9212	0	0	3.8224	1.9253	0.95534	5.9856	4.1092	4.2382	4.1977	3.0018	6.1032	2.0995	5.2042	3.9841	3.9604	0.99019	6.1966	0.206332	0.00933773	0.0266126	0.0478187	0.133718
TRIP11	8.6453	3.9586	9.4702	3.8224	2.888	1.9107	1.9952	2.0546	3.1786	3.1483	7.0042	3.0516	6.2985	5.2042	1.992	0	0	0	0.0676776	0.0481523	0.241816	0.253957	0.0127754
PYCARD	0	0	0	0.95559	0	3.8214	6.9832	10.273	8.4764	6.2966	5.003	8.1376	8.3979	7.2858	5.9761	0	0	0	0.237769	0.000836944	0.00205236	0.000498202	#DIV/0!
SBDS	3.8423	6.9275	2.8411	2.8668	5.776	1.9107	0	0	0	5.2472	3.0018	2.0344	2.0995	3.1225	1.992	3.9604	6.9314	4.1311	0.579458	0.0210289	0.515049	0.171436	0.778183
WIBG	1.9212	1.9793	1.894	1.9112	1.9253	1.9107	2.9928	4.1092	5.2977	7.346	6.0036	3.0516	4.199	4.1633	5.9761	2.9703	4.951	2.0655	0.571403	0.0297615	0.0494676	0.00893759	0.176481
ST13	0.96059	0.98964	2.8411	0.95559	1.9253	2.866	4.988	6.1638	3.1786	2.0989	2.0012	2.0344	9.4477	4.1633	4.9801	2.9703	3.9608	0	0.721104	0.0408553	0.511911	0.0588462	0.62343
ALDH6A1	0	0.98964	0	1.9112	0	0	3.9904	5.1365	6.3573	6.2966	6.0036	6.1032	7.3482	11.449	11.952	0	0	0	0.690562	0.00312	6.97752e-05	0.00267605	0.373901
DDX58	0	0	0	0	0	0	12.969	12.328	23.31	0	0	0	4.199	3.1225	2.9881	0	0	0	#DIV/0!	0.0103943	#DIV/0!	0.000855486	#DIV/0!
FUS	1.9212	4.9482	6.6292	3.8224	3.8507	3.8214	0	0	1.0595	5.2472	1.0006	4.0688	0	4.1633	3.9841	1.9802	3.9608	0	0.653067	0.0434247	0.601021	0.408774	0.232108
PDLIM5	7.6847	8.9068	10.417	1.9112	6.7387	6.6874	5.9856	4.1092	5.2977	0	2.0012	2.0344	0	0	0	0	0	2.0655	0.0948123	0.015781	0.00179782	0.000338544	0.00136694
AKR1B1	7.6847	4.9482	6.6292	6.6892	7.7013	10.509	0	0	0	0	0	0	0	0	0	0.9901	0.99019	1.0328	0.248642	0.00128799	0.00128799	0.00128799	0.00244796
SRSF6	0	0	0	0.95559	0	0.95534	3.9904	4.1092	4.2382	6.2966	7.0042	4.0688	3.1492	6.245	4.9801	0	0	0	0.116117	5.4871e-07	0.0028148	0.00595788	#DIV/0!
SRP14	5.7635	4.9482	5.6821	5.7336	4.8133	3.8214	1.9952	2.0546	2.1191	1.0494	4.0024	2.0344	4.199	4.1633	5.9761	1.9802	1.9804	0	0.330431	0.000200674	0.0266669	0.352737	0.00427562
MUC5AC	0	0	0	0	0	0	19.952	24.655	19.072	0	0	0	0	0	0	0	0	0	#DIV/0!	0.000255176	#DIV/0!	#DIV/0!	#DIV/0!
ATP6V0D1	0	2.9689	1.894	1.9112	1.9253	1.9107	3.9904	6.1638	8.4764	4.1977	4.0024	4.0688	4.199	4.1633	3.9841	6.9307	5.9412	6.1966	0.751208	0.0422392	0.0469444	0.0456551	0.00668385
TUBB6	16.33	15.834	22.729	28.668	21.179	21.973	8.9784	6.1638	0	9.4449	10.006	11.189	0	0	0	24.753	19.804	16.524	0.157679	0.0185928	0.0238562	0.00118232	0.561677
ATP2B1	10.566	6.9275	8.5232	6.6892	0.96267	0.95534	1.9952	0	0	3.1483	2.0012	2.0344	0	3.1225	1.992	0	2.9706	7.2294	0.0563505	0.00300969	0.00495071	0.00749116	0.0880343
EPHX1	0	0	0	0	0	0	7.9808	6.1638	9.5359	0	1.0006	2.0344	9.4477	3.1225	4.9801	0.9901	0	2.0655	#DIV/0!	0.00126234	0.160071	0.0356408	0.162875
CD44	5.7635	3.9586	9.4702	5.7336	7.7013	8.598	0.9976	0	2.1191	0	0	1.0172	0	0	0	3.9604	4.951	5.1638	0.632097	0.0365616	0.0216683	0.0169119	0.363318
CPT1A	0	0	0	0.95559	2.888	0.95534	8.9784	15.409	11.655	5.2472	6.0036	5.086	0	0	0	1.9802	0	2.0655	0.0679754	0.00298797	4.2899e-05	#DIV/0!	0.116293
ACSL1	0	0	0	1.9112	1.9253	0	4.988	7.1911	4.2382	0	0	0	9.4477	7.2858	10.956	1.9802	1.9804	0	0.116122	0.00349265	#DIV/0!	0.00097567	0.116117
H1FX	1.9212	1.9793	0	2.8668	1.9253	2.866	4.988	6.1638	6.3573	7.346	5.003	2.0344	2.0995	0	2.9881	1.9802	2.9706	4.1311	0.157796	0.00431972	0.104368	0.737	0.127278
TWF2	3.8423	6.9275	7.5762	2.8668	4.8133	1.9107	0.9976	2.0546	0	0	0	0	1.0497	2.0817	2.9881	3.9604	7.9216	7.2294	0.11154	0.0170347	0.00604954	0.0334664	0.886573
HEXA	0	0	0	0	0	0	7.9808	6.1638	10.595	6.2966	4.0024	5.086	3.1492	4.1633	1.992	2.9703	1.9804	4.1311	#DIV/0!	0.00303935	0.00150121	0.00779133	0.00821464
CAPZA2	0	0	1.894	1.9112	3.8507	5.732	7.9808	5.1365	3.1786	1.0494	2.0012	4.0688	5.2487	6.245	5.9761	3.9604	3.9608	2.0655	0.0655067	0.0349547	0.185993	0.00174401	0.0391457
ARF6	0.96059	1.9793	0	0.95559	1.9253	0.95534	7.9808	6.1638	5.2977	6.2966	4.0024	4.0688	0	3.1225	3.9841	1.9802	3.9608	2.0655	0.672665	0.00486829	0.0157768	0.358004	0.121921
THBS1	1.9212	1.9793	0.94702	4.778	1.9253	6.6874	0	0	0	0	0	2.0344	13.647	9.3675	10.956	0.9901	0.99019	0	0.116067	0.00848685	0.282788	0.00168458	0.111851
MLPH	0	0	0.94702	0	0	0	1.9952	5.1365	5.2977	2.0989	3.0018	3.0516	7.3482	11.449	10.956	0	0	0	0.373901	0.0268723	0.00557276	0.00195546	0.373901
SDPR	6.7241	7.9171	6.6292	4.778	5.776	6.6874	0	0	0	0	0	0	0	0	0	8.9109	5.9412	7.2294	0.123367	6.84454e-05	6.84454e-05	6.84454e-05	0.791023
CDK5RAP3	0	1.9793	0	0	0	0	5.9856	5.1365	5.2977	3.1483	6.0036	4.0688	4.199	1.0408	4.9801	6.9307	6.9314	3.0983	0.373901	0.00246145	0.024795	0.116054	0.025515
SORD	1.9212	0.98964	0	1.9112	0	0.95534	5.9856	6.1638	5.2977	3.1483	1.0006	0	10.497	5.2042	9.9602	1.9802	0	1.0328	0.985845	0.00139726	0.722235	0.0128281	0.967953
PTGES3	1.9212	1.9793	2.8411	3.8224	3.8507	6.6874	4.988	4.1092	3.1786	1.0494	3.0018	4.0688	2.0995	3.1225	3.9841	1.9802	0.99019	2.0655	0.0632778	0.0373383	0.648104	0.256188	0.280095
HADH	4.8029	1.9793	1.894	0	1.9253	3.8214	5.9856	6.1638	5.2977	2.0989	2.0012	1.0172	1.0497	3.1225	3.9841	4.9505	3.9608	2.0655	0.54011	0.0420289	0.307915	0.899849	0.580423
ADAR	0	0	0	0	0.96267	0.95534	2.9928	6.1638	6.3573	1.0494	4.0024	5.086	2.0995	2.0817	5.9761	0.9901	3.9608	2.0655	0.116122	0.00902822	0.048733	0.0591625	0.0544729
ARMT1	0	0	1.894	1.9112	2.888	1.9107	8.9784	7.1911	7.4168	7.346	7.0042	8.1376	2.0995	1.0408	1.992	0	0	2.0655	0.0867044	0.00102491	0.000657934	0.205822	0.954138
RRP12	6.7241	5.9379	3.7881	2.8668	2.888	3.8214	0	0	1.0595	2.0989	0	2.0344	1.0497	1.0408	0	1.9802	7.9216	3.0983	0.0698503	0.00560345	0.02121	0.00713166	0.600136
TMEM205	0	0	0.94702	1.9112	1.9253	0	2.9928	4.1092	2.1191	6.2966	5.003	6.1032	0	3.1225	2.9881	2.9703	0.99019	2.0655	0.248159	0.0137016	0.000429511	0.181997	0.0606678
DCXR	0	0	0	0	0	0	1.9952	3.0819	5.2977	4.1977	5.003	5.086	5.2487	11.449	7.9682	0	0	0	#DIV/0!	0.023611	7.33849e-05	0.0101673	#DIV/0!
HIST1H1B	0	0	0	0	0	0	5.9856	9.2457	4.2382	3.1483	6.0036	8.1376	9.4477	4.1633	8.9642	3.9604	5.9412	9.2949	#DIV/0!	0.011486	0.0162984	0.0111474	0.0147306
INPP4B	0	0	0.94702	0	0	0	9.976	11.3	8.4764	10.494	14.008	8.1376	0	0	0	0	0	0	0.373901	0.000391114	0.00367512	0.373901	0.373901
HEATR6	0	0	0	0	0	0	0.9976	2.0546	3.1786	11.544	20.012	15.258	1.0497	0	0	0	0	0	#DIV/0!	0.0299814	0.003119	0.373901	#DIV/0!
PGRMC1	2.8818	1.9793	0.94702	1.9112	2.888	4.7767	4.988	4.1092	5.2977	4.1977	2.0012	5.086	4.199	2.0817	1.992	0.9901	0.99019	0	0.281522	0.012454	0.164318	0.418827	0.120767
BID	1.9212	2.9689	1.894	4.778	2.888	3.8214	5.9856	6.1638	4.2382	2.0989	2.0012	2.0344	0	2.0817	3.9841	5.9406	4.951	3.0983	0.073491	0.010696	0.574859	0.85203	0.0567501
RPL17	5.7635	2.9689	3.7881	3.8224	3.8507	1.9107	0	1.0273	1.0595	4.1977	2.0012	4.0688	4.199	1.0408	3.9841	1.9802	1.9804	4.1311	0.403502	0.0180437	0.529779	0.449965	0.249365
FXR1	9.6059	5.9379	5.6821	2.8668	3.8507	3.8214	0	2.0546	2.1191	0	0	0	3.1492	0	1.992	1.9802	6.9314	4.1311	0.0527971	0.0170868	0.00504969	0.0266868	0.227118
RHOG	2.8818	3.9586	3.7881	4.778	2.888	3.8214	0	0	2.1191	3.1483	1.0006	2.0344	2.0995	2.0817	4.9801	3.9604	0.99019	6.1966	0.677693	0.0221621	0.103252	0.656483	0.916262
CRIP2	0	0.98964	1.894	0.95559	0.96267	0	7.9808	5.1365	7.4168	8.3955	4.0024	4.0688	0	2.0817	0.99602	2.9703	1.9804	6.1966	0.638225	0.00459994	0.043435	0.940377	0.11769
LLGL2	0	0	0	0	0	0	8.9784	7.1911	7.4168	2.0989	5.003	4.0688	2.0995	3.1225	4.9801	0	0	0	#DIV/0!	0.000151394	0.012154	0.0156879	#DIV/0!
ACAA2	2.8818	5.9379	1.894	1.9112	1.9253	7.6427	0	0	0	5.2472	5.003	8.1376	0	0	0	5.9406	4.951	8.2621	0.915668	0.0426451	0.180655	0.0426451	0.14634
ISYNA1	0	0	0	1.9112	0	0	5.9856	5.1365	4.2382	1.0494	2.0012	3.0516	9.4477	12.49	5.9761	0	0	0	0.373901	0.000530731	0.0244983	0.00779104	#DIV/0!
UAP1	3.8423	3.9586	5.6821	4.778	4.8133	7.6427	0	1.0273	1.0595	0	0	0	1.0497	1.0408	1.992	6.9307	3.9608	7.2294	0.326825	0.00528464	0.00164429	0.00963639	0.26744
IRF2BP2	1.9212	0.98964	1.894	0	2.888	0.95534	5.9856	6.1638	4.2382	1.0494	1.0006	2.0344	4.199	7.2858	3.9841	0.9901	1.9804	0	0.740545	0.00491145	0.625622	0.0327897	0.399121
LSS	0	0	0	0	2.888	1.9107	3.9904	5.1365	5.2977	7.346	6.0036	4.0688	1.0497	1.0408	1.992	2.9703	1.9804	3.0983	0.132346	0.000306866	0.00364497	0.0125265	0.00161193
NAA25	4.8029	2.9689	3.7881	1.9112	1.9253	3.8214	5.9856	6.1638	6.3573	2.0989	3.0018	1.0172	0	1.0408	0	1.9802	0	0	0.190853	0.0128602	0.0809855	0.00521714	0.0195875
EFHD2	2.8818	2.9689	3.7881	4.778	4.8133	0	0	0	2.1191	0	4.0024	3.0516	4.199	2.0817	0	0	0	1.0328	0.99269	0.0303633	0.525821	0.419799	0.00308769
KIAA1324	0	0	0	0	0	0	1.9952	3.0819	5.2977	10.494	7.0042	10.172	3.1492	2.0817	0	0	0	0	#DIV/0!	0.023611	0.00115949	0.132411	#DIV/0!
IGF2BP2	9.6059	5.9379	6.6292	7.6448	1.9253	5.732	0	0	0	0	0	0	0	0	0	5.9406	2.9706	5.1638	0.320818	0.00278029	0.00278029	0.00278029	0.132966
ALDH4A1	0	0	0	0	0	0	5.9856	8.2184	6.3573	0	3.0018	0	15.746	11.449	5.9761	0	0	0	#DIV/0!	0.000579095	0.373901	0.0173785	#DIV/0!
XPO7	6.7241	4.9482	2.8411	2.8668	2.888	2.866	1.9952	0	0	5.2472	2.0012	2.0344	0	0	1.992	0	0	2.0655	0.15499	0.0329443	0.324979	0.0328768	0.034467
GSR	0	0	0.94702	0	4.8133	0.95534	4.988	4.1092	5.2977	0	2.0012	2.0344	5.2487	4.1633	4.9801	1.9802	0.99019	2.0655	0.34566	0.000707422	0.238139	0.000591142	0.0434964
ACOX1	0	0	0.94702	0	0	0	13.966	15.409	9.5359	1.0494	2.0012	1.0172	0	1.0408	0	0.9901	0	1.0328	0.373901	0.00213439	0.0825619	0.950063	0.480971
PDXDC1	0	0	0	0	0	0	3.9904	2.0546	5.2977	3.1483	3.0018	0	8.3979	7.2858	11.952	0	0	0	#DIV/0!	0.0159501	0.116342	0.00281462	#DIV/0!
TOMM34	6.7241	3.9586	5.6821	2.8668	3.8507	4.7767	1.9952	3.0819	1.0595	2.0989	1.0006	4.0688	3.1492	3.1225	1.992	0	0	2.0655	0.171858	0.0266913	0.0639359	0.0388832	0.0108616
RAD23A	7.6847	4.9482	3.7881	1.9112	1.9253	2.866	0	0	1.0595	2.0989	1.0006	1.0172	4.199	2.0817	0.99602	0.9901	1.9804	2.0655	0.0538098	0.0132727	0.0276061	0.110153	0.0345862
G3BP1	1.9212	3.9586	2.8411	1.9112	2.888	1.9107	0.9976	1.0273	1.0595	0	3.0018	3.0516	1.0497	2.0817	4.9801	5.9406	5.9412	1.0328	0.375673	0.0332786	0.489032	0.884779	0.466501
PFKM	0.96059	0	1.894	1.9112	5.776	1.9107	3.9904	5.1365	4.2382	1.0494	0	3.0516	4.199	6.245	3.9841	3.9604	0.99019	2.0655	0.183539	0.00567364	0.712252	0.0129986	0.247783
MPST	0.96059	0	2.8411	2.8668	1.9253	3.8214	3.9904	7.1911	5.2977	2.0989	2.0012	2.0344	6.2985	2.0817	0.99602	0	0.99019	2.0655	0.183257	0.0276825	0.404361	0.364932	0.820351
S100A16	0	0	0	0	0	0	3.9904	7.1911	8.4764	1.0494	3.0018	0	4.199	5.2042	4.9801	1.9802	2.9706	0	#DIV/0!	0.00796992	0.199486	9.52546e-05	0.131785
ARL6IP5	0.96059	0.98964	0.94702	5.7336	1.9253	3.8214	2.9928	4.1092	4.2382	2.0989	2.0012	0	4.199	2.0817	3.9841	3.9604	3.9608	3.0983	0.0599057	0.002063	0.589259	0.0217817	0.000710774
TSNAX	3.8423	1.9793	3.7881	3.8224	1.9253	0.95534	0	0	0	1.0494	3.0018	3.0516	2.0995	2.0817	4.9801	2.9703	2.9706	4.1311	0.40467	0.00637229	0.405546	0.902124	0.841892
RPL30	3.8423	4.9482	2.8411	3.8224	1.9253	2.866	0	0	0	0	2.0012	2.0344	4.199	3.1225	3.9841	4.9505	5.9412	6.1966	0.2865	0.00311184	0.0492414	0.88278	0.0643019
UAP1L1	0	0	0	0	0.96267	2.866	4.988	3.0819	2.1191	2.0989	2.0012	3.0516	0	1.0408	2.9881	7.9208	7.9216	7.2294	0.204205	0.0157465	0.00206183	0.199918	4.82114e-06
PNPO	0	0	0	0	0	0	4.988	5.1365	7.4168	4.1977	4.0024	5.086	3.1492	3.1225	1.992	0.9901	0.99019	0	#DIV/0!	0.00174394	0.000185752	0.00194864	0.116117
PTRF	5.7635	10.886	4.7351	9.5559	4.8133	5.732	0	0	0	0	0	0	0	0	0	4.9505	4.951	3.0983	0.866815	0.0199934	0.0199934	0.0199934	0.234787
PPL	0	0	0	0	0	0	2.9928	3.0819	3.1786	6.2966	8.0048	13.224	0	0	0	0	0	0	#DIV/0!	5.48124e-07	0.0116599	#DIV/0!	#DIV/0!
DNPEP	0.96059	0	0	0.95559	3.8507	0.95534	1.9952	6.1638	4.2382	4.1977	6.0036	1.0172	1.0497	1.0408	4.9801	1.9802	3.9608	1.0328	0.190626	0.0377079	0.0837406	0.205924	0.0949111
BTF3	4.8029	2.9689	3.7881	1.9112	4.8133	4.7767	1.9952	2.0546	0	0	2.0012	2.0344	0	0	0	6.9307	1.9804	4.1311	0.986635	0.0434358	0.0429073	0.00190711	0.762638
PCCB	0	0	0.94702	0	0	0	10.974	10.273	8.4764	2.0989	1.0006	2.0344	2.0995	2.0817	1.992	1.9802	1.9804	2.0655	0.373901	0.000288282	0.0426446	0.0053697	0.00591873
RIC8A	4.8029	4.9482	1.894	2.8668	2.888	4.7767	0	0	0	0	0	0	1.0497	0	0	4.9505	5.9412	5.1638	0.768645	0.0175082	0.0175082	0.0285866	0.230107
PLXNB2	0.96059	2.9689	1.894	2.8668	2.888	0.95534	4.988	5.1365	3.1786	0	0	1.0172	9.4477	5.2042	4.9801	1.9802	0.99019	3.0983	0.749624	0.0435641	0.0756638	0.0423295	0.927263
NT5C2	1.9212	1.9793	3.7881	2.8668	4.8133	1.9107	5.9856	4.1092	6.3573	2.0989	4.0024	1.0172	0	0	0	5.9406	5.9412	2.0655	0.578901	0.0344927	0.867212	0.0138969	0.218299
VPS13C	0	0	0.94702	0	0	0	8.9784	4.1092	5.2977	3.1483	2.0012	0	4.199	4.1633	0	3.9604	4.951	4.1311	0.373901	0.0178875	0.2232	0.158748	0.000783806
FAM98A	5.7635	4.9482	3.7881	3.8224	3.8507	4.7767	0.9976	2.0546	2.1191	1.0494	2.0012	2.0344	0	2.0817	3.9841	1.9802	3.9608	4.1311	0.354595	0.0101726	0.0088373	0.0939848	0.175331
SCARB2	0	0	0	0	0.96267	0	3.9904	4.1092	4.2382	4.1977	4.0024	2.0344	4.199	1.0408	5.9761	2.9703	6.9314	4.1311	0.373901	5.4871e-07	0.00782746	0.0606479	0.0164192
CLIP1	5.7635	4.9482	1.894	2.8668	3.8507	1.9107	0.9976	0	0	0	0	3.0516	0	0	0	2.9703	6.9314	3.0983	0.366802	0.0341223	0.110129	0.0234204	0.943859
HEXB	0	0	0.94702	1.9112	3.8507	0.95534	1.9952	3.0819	2.1191	0	0	0	2.0995	2.0817	0	9.901	9.9019	5.1638	0.101634	0.0111136	0.373901	0.231585	0.00764277
GPX1	0	0	0	0	0	0	6.9832	9.2457	6.3573	0	0	0	2.0995	2.0817	4.9801	2.9703	3.9608	1.0328	#DIV/0!	0.00101278	#DIV/0!	0.0338415	0.0366697
EPCAM	0	0	0	0.95559	0	0	5.9856	3.0819	4.2382	2.0989	7.0042	5.086	8.3979	9.3675	3.9841	0	0	0	0.373901	0.00627562	0.0295445	0.011911	#DIV/0!
ACSF2	1.9212	0	0.94702	2.8668	1.9253	2.866	3.9904	4.1092	3.1786	3.1483	2.0012	1.0172	2.0995	2.0817	0	1.9802	1.9804	4.1311	0.0663593	0.0110652	0.255278	0.64889	0.127137
PODXL	1.9212	4.9482	3.7881	3.8224	3.8507	0.95534	0	0	0	3.1483	4.0024	4.0688	1.0497	0	0.99602	3.9604	3.9608	8.2621	0.631307	0.0157461	0.850221	0.038548	0.335308
C9orf142	0.96059	0.98964	0	0	1.9253	0	4.988	6.1638	4.2382	3.1483	8.0048	2.0344	9.4477	3.1225	2.9881	0	0.99019	1.0328	0.991337	0.00229514	0.114512	0.103176	0.961201
TTC1	3.8423	4.9482	1.894	3.8224	1.9253	3.8214	0	0	0	3.1483	1.0006	4.0688	0	0	0	3.9604	2.9706	7.2294	0.751053	0.0162755	0.553846	0.0162755	0.500488
PAIP1	2.8818	1.9793	1.894	3.8224	0	1.9107	3.9904	5.1365	4.2382	2.0989	1.0006	2.0344	2.0995	1.0408	3.9841	3.9604	2.9706	0	0.781392	0.00940535	0.319578	0.899685	0.9643
CKMT1A	0	0	0	0	0	0	7.9808	5.1365	6.3573	4.1977	2.0012	0	7.3482	5.2042	7.9682	0	0	0	#DIV/0!	0.00140229	0.163476	0.0012227	#DIV/0!
SNX2	0	0	0.94702	0	3.8507	2.866	1.9952	1.0273	2.1191	4.1977	4.0024	3.0516	3.1492	4.1633	5.9761	2.9703	1.9804	1.0328	0.183493	0.0403656	0.00192953	0.00967477	0.0591801
ARL1	3.8423	4.9482	3.7881	3.8224	4.8133	3.8214	0.9976	2.0546	2.1191	3.1483	0	1.0172	0	0	2.9881	0	1.9804	0	0.939584	0.00925383	0.0488257	0.0399124	0.00970416
STK10	7.6847	2.9689	2.8411	6.6892	5.776	3.8214	0	0	0	1.0494	1.0006	2.0344	0	0	0	2.9703	3.9608	2.0655	0.633189	0.047703	0.126432	0.047703	0.423844
BDH1	0.96059	0	0	0	0	0	5.9856	2.0546	3.1786	3.1483	3.0018	3.0516	9.4477	10.408	5.9761	0	0	0	0.373901	0.0477651	0.00104923	0.00390243	0.373901
CALML5	0	0	0	0	0	0	7.9808	8.2184	7.4168	6.2966	3.0018	3.0516	6.2985	5.2042	3.9841	0	0	0	#DIV/0!	4.9587e-06	0.0194939	0.00151351	#DIV/0!
OAS3	0	0	1.894	0	0	0	7.9808	5.1365	5.2977	0	0	0	2.0995	2.0817	7.9682	0	0	0	0.373901	0.00789113	0.373901	0.172105	0.373901
CBX1	0	1.9793	0	0	2.888	1.9107	3.9904	6.1638	3.1786	3.1483	4.0024	6.1032	4.199	5.2042	1.992	2.9703	1.9804	3.0983	0.431141	0.0269483	0.026729	0.0531969	0.053899
LEPRE1	7.6847	3.9586	5.6821	1.9112	3.8507	3.8214	2.9928	0	1.0595	0	0	1.0172	3.1492	2.0817	0.99602	1.9802	0	4.1311	0.108571	0.0332987	0.00854829	0.0409077	0.0805834
OXCT1	0.96059	0	0.94702	0	0	0	5.9856	5.1365	3.1786	2.0989	1.0006	1.0172	6.2985	5.2042	3.9841	2.9703	1.9804	5.1638	0.116137	0.00971704	0.20193	0.0036211	0.0511005
NFKB2	7.6847	4.9482	2.8411	8.6003	5.776	6.6874	0	0	0	2.0989	2.0012	2.0344	2.0995	1.0408	0	0.9901	0.99019	0	0.316907	0.0212297	0.0906318	0.0545782	0.0354406
ARFGEF3	0	0	0	0	0	0	1.9952	1.0273	2.1191	0	0	0	12.597	9.3675	12.948	0	0	0	#DIV/0!	0.00767496	#DIV/0!	0.000517999	#DIV/0!
GLB1	1.9212	0	0	3.8224	0.96267	0.95534	1.9952	4.1092	4.2382	2.0989	3.0018	1.0172	0	0	0.99602	3.9604	3.9608	2.0655	0.330153	0.0442438	0.179056	0.691008	0.0403869
ACY1	0.96059	0	0.94702	0	0.96267	0	5.9856	4.1092	2.1191	0	0	0	3.1492	3.1225	3.9841	2.9703	3.9608	2.0655	0.524041	0.0415654	0.116137	0.00282667	0.0202404
DDX39A	11.527	5.9379	9.4702	6.6892	11.552	7.6427	0	0	0	9.4449	6.0036	5.086	10.497	0	7.9682	7.9208	11.882	16.524	0.881618	0.00532386	0.367775	0.472033	0.351884
RBM4	0	1.9793	0.94702	1.9112	0.96267	0.95534	3.9904	4.1092	4.2382	2.0989	2.0012	0	6.2985	0	0	0	3.9608	3.0983	0.669179	0.00551984	0.683352	0.632687	0.35929
PLAA	2.8818	2.9689	3.7881	1.9112	2.888	0	0	0	0	3.1483	2.0012	2.0344	4.199	6.245	5.9761	0	0.99019	2.0655	0.146128	0.000370847	0.159898	0.0325376	0.0296082
GMFB	3.8423	6.9275	5.6821	3.8224	2.888	5.732	2.9928	1.0273	0	3.1483	1.0006	0	1.0497	3.1225	3.9841	0	0	0	0.336982	0.0298453	0.0336096	0.0913216	0.0036109
MPRIP	3.8423	6.9275	5.6821	5.7336	2.888	2.866	0	0	0	0	0	0	1.0497	1.0408	0	1.9802	1.9804	2.0655	0.274378	0.0036109	0.0036109	0.00760281	0.0178988
ARFGEF1	1.9212	0.98964	1.894	1.9112	2.888	2.866	5.9856	5.1365	3.1786	2.0989	1.0006	0	0	2.0817	1.992	1.9802	0.99019	0	0.0984071	0.0232961	0.449607	0.760035	0.399062
YES1	0.96059	1.9793	1.894	1.9112	3.8507	1.9107	5.9856	4.1092	5.2977	1.0494	2.0012	2.0344	0	0	0	1.9802	1.9804	1.0328	0.261435	0.00526574	0.864192	0.00782612	0.912434
AP1M2	0	0	0	0	0	0	4.988	6.1638	8.4764	2.0989	0	1.0172	2.0995	4.1633	3.9841	0	0	0	#DIV/0!	0.00308742	0.161674	0.00663164	#DIV/0!
S100A14	0	0	0	0	3.8507	0	3.9904	3.0819	7.4168	2.0989	0	0	8.3979	7.2858	5.9761	0	0	0	0.373901	0.021595	0.373901	0.000498202	#DIV/0!
PREX1	0	0	0	0	0	0	3.9904	4.1092	3.1786	14.692	8.0048	6.1032	2.0995	0	0.99602	0	0	0	#DIV/0!	0.000211046	0.0210941	0.164017	#DIV/0!
COA6	1.9212	2.9689	2.8411	1.9112	2.888	1.9107	0.9976	0	1.0595	1.0494	3.0018	1.0172	0	4.1633	3.9841	3.9604	3.9608	4.1311	0.503517	0.016514	0.29345	0.925745	0.0126317
PFN2	1.9212	1.9793	1.894	1.9112	1.9253	0	4.988	5.1365	5.2977	3.1483	4.0024	0	2.0995	0	1.992	1.9802	3.9608	0	0.365437	4.18952e-06	0.729193	0.452682	0.967988
RABL6	0	0	0	1.9112	1.9253	0	3.9904	3.0819	4.2382	0	2.0012	0	6.2985	4.1633	1.992	0.9901	0	0	0.116122	0.000428157	0.373901	0.0288574	0.373901
COTL1	1.9212	2.9689	1.894	0.95559	4.8133	3.8214	0	0	0	2.0989	0	1.0172	0	0	0	1.9802	0	0	0.482468	0.0030775	0.156412	0.0030775	0.0992986
CLU	0	0	0	0	0	0	3.9904	10.273	6.3573	2.0989	1.0006	2.0344	4.199	3.1225	2.9881	3.9604	2.9706	2.0655	#DIV/0!	0.0199102	0.00859021	0.000855486	0.0053972
FDXR	0	0	0	0	0	0	3.9904	4.1092	6.3573	5.2472	0	4.0688	3.1492	1.0408	0	0	1.9804	2.0655	#DIV/0!	0.00332373	0.122442	0.206112	0.116292
FMNL1	6.7241	5.9379	3.7881	3.8224	2.888	1.9107	0	0	0	0	0	0	0	0	0	0.9901	2.9706	2.0655	0.0655337	0.0033435	0.0033435	0.0033435	0.0294759
LNPEP	1.9212	3.9586	3.7881	3.8224	2.888	5.732	0	0	0	2.0989	1.0006	0	2.0995	5.2042	1.992	0.9901	0	2.0655	0.432696	0.00782611	0.0698179	0.925058	0.067259
DDX19A	3.8423	1.9793	0.94702	0.95559	1.9253	0	5.9856	4.1092	6.3573	4.1977	4.0024	2.0344	2.0995	3.1225	0	0	0	0	0.270058	0.0422035	0.350188	0.701162	0.0562038
UFL1	1.9212	0	0	0	0	0	3.9904	3.0819	4.2382	1.0494	2.0012	4.0688	2.0995	0	1.992	5.9406	3.9608	2.0655	0.373901	0.0128038	0.189514	0.482713	0.060195
CTNNB1	0	0.98964	0	1.9112	4.8133	1.9107	9.976	10.273	6.3573	5.2472	2.0012	2.0344	0	0	0	0	4.951	5.1638	0.0672461	0.00278915	0.0700501	0.373901	0.15151
KIAA1598	0	0	0	0.95559	0.96267	2.866	5.9856	8.2184	5.2977	3.1483	2.0012	3.0516	2.0995	2.0817	2.9881	0	0	0	0.0661317	0.0018027	0.00174079	0.00133217	#DIV/0!
DNAJC13	0	0	0.94702	0.95559	0	0	1.9952	1.0273	2.1191	0	0	2.0344	4.199	3.1225	0	5.9406	8.9118	3.0983	0.995223	0.0403656	0.653321	0.177015	0.0294096
PEG10	3.8423	4.9482	6.6292	3.8224	4.8133	2.866	0	0	0	0	0	0	3.1492	4.1633	5.9761	0	0	0	0.255983	0.00316211	0.00316211	0.572631	0.00316211
RHOT2	0.96059	0	0	0	0.96267	0	2.9928	4.1092	2.1191	4.1977	3.0018	4.0688	2.0995	4.1633	7.9682	1.9802	0.99019	1.0328	0.998853	0.0139332	0.002282	0.064663	0.0896652
ICAM1	10.566	5.9379	6.6292	6.6892	1.9253	5.732	0	0	0	0	0	0	0	0	0	0	0	0	0.225913	0.00588638	0.00588638	0.00588638	0.00588638
FAH	0	0	0	0	0	0	4.988	2.0546	2.1191	0	0	1.0172	3.1492	7.2858	8.9642	0.9901	0.99019	0	#DIV/0!	0.0342705	0.373901	0.0200808	0.116117
EHD2	1.9212	1.9793	2.8411	1.9112	3.8507	4.7767	0	0	0	0	0	0	0	0	0	2.9703	4.951	2.0655	0.23027	0.00164435	0.00164435	0.00164435	0.296827
HID1	0	0	0	0	0	0	4.988	4.1092	6.3573	1.0494	2.0012	2.0344	5.2487	4.1633	3.9841	0	0	0	#DIV/0!	0.00140507	0.00630314	0.000349205	#DIV/0!
GLRX	4.8029	3.9586	6.6292	4.778	2.888	2.866	0	0	0	0	0	0	0	0	0	3.9604	4.951	4.1311	0.184525	0.00287442	0.00287442	0.00287442	0.406888
PLOD1	1.9212	2.9689	3.7881	0	4.8133	8.598	0	0	0	2.0989	1.0006	0	1.0497	1.0408	0.99602	2.9703	3.9608	7.2294	0.569014	0.005869	0.0838359	0.0260952	0.26054
HSPA4L	8.6453	8.9068	11.364	5.7336	7.7013	3.8214	0	0	0	0	0	0	4.199	0	1.992	0	0	0	0.051628	0.000370704	0.000370704	0.00706335	0.000370704
RAI14	5.7635	4.9482	5.6821	3.8224	2.888	5.732	0	0	0	0	0	0	0	0	0	0	0	1.0328	0.207192	2.99514e-05	2.99514e-05	2.99514e-05	0.000287426
SPTBN2	0	0	0	0	0	0	2.9928	8.2184	4.2382	0	8.0048	1.0172	3.1492	1.0408	2.9881	0	0	0	#DIV/0!	0.0308492	0.297984	0.0241998	#DIV/0!
VPS28	2.8818	3.9586	2.8411	2.8668	1.9253	1.9107	1.9952	1.0273	0	3.1483	4.0024	4.0688	2.0995	1.0408	0	2.9703	1.9804	2.0655	0.109332	0.0312999	0.337475	0.036939	0.140282
PPIF	1.9212	1.9793	1.894	3.8224	0.96267	2.866	0	0	1.0595	4.1977	2.0012	4.0688	2.0995	1.0408	1.992	0	2.9706	2.0655	0.50257	0.0111793	0.10437	0.548629	0.78804
GLS	1.9212	1.9793	2.8411	4.778	0.96267	0.95534	0.9976	1.0273	1.0595	1.0494	3.0018	0	0	0	0	3.9604	2.9706	7.2294	0.991282	0.0149582	0.388785	0.00164435	0.134448
IFIT3	0	0.98964	0	3.8224	2.888	0.95534	5.9856	4.1092	4.2382	0	0	0	0	0	0	1.9802	1.9804	1.0328	0.070048	0.00296775	0.373901	0.373901	0.0431458
SLC27A3	0	0	0	0	0	0	2.9928	3.0819	3.1786	3.1483	3.0018	1.0172	5.2487	4.1633	4.9801	0	0	0	#DIV/0!	5.48124e-07	0.0254373	0.000124663	#DIV/0!
SLC1A4	0.96059	1.9793	0	0	0	0	5.9856	5.1365	6.3573	0	0	0	5.2487	6.245	3.9841	1.9802	0.99019	0	0.161521	0.00200492	0.161521	0.00857706	0.990567
ERBB2IP	3.8423	2.9689	2.8411	3.8224	5.776	3.8214	0	0	0	0	0	0	0	0	0	0	0	0	0.157554	0.000515208	0.000515208	0.000515208	0.000515208
KPNA4	3.8423	3.9586	1.894	2.8668	1.9253	1.9107	0	0	0	1.0494	1.0006	1.0172	0	0	0	0.9901	1.9804	1.0328	0.24932	0.0084872	0.0299815	0.0084872	0.0632091
MT-CO2	3.8423	1.9793	2.8411	3.8224	1.9253	3.8214	0.9976	1.0273	1.0595	3.1483	1.0006	0	0	0	0	0.9901	1.9804	2.0655	0.734371	0.0259987	0.233646	0.0058299	0.131673
HN1L	0	0	1.894	2.8668	3.8507	0	3.9904	2.0546	4.2382	1.0494	4.0024	2.0344	4.199	3.1225	0	1.9802	1.9804	0	0.28898	0.0403639	0.182161	0.268353	0.492711
ZC3H11A	0	0	0	0	0	0	1.9952	3.0819	2.1191	4.1977	1.0006	3.0516	2.0995	5.2042	4.9801	1.9802	0	0	#DIV/0!	0.00221075	0.0423628	0.0149011	0.373901
RABGGTA	3.8423	2.9689	2.8411	2.8668	3.8507	3.8214	0	1.0273	2.1191	1.0494	0	2.0344	0	0	0	0	0	0	0.548085	0.0344409	0.0303312	0.000515208	0.000515208
HERC4	4.8029	3.9586	1.894	2.8668	0	0	0	0	0	0	1.0006	1.0172	0	1.0408	0	0	0	0	0.114112	0.0147215	0.036031	0.0262406	0.0147215
PLBD2	0.96059	0	0.94702	1.9112	1.9253	0.95534	3.9904	4.1092	2.1191	2.0989	4.0024	0	0	0	0	2.9703	2.9706	2.0655	0.100446	0.0182251	0.308364	0.116137	0.00974559
CNBP	0	0	0	0	0	0	1.9952	3.0819	3.1786	4.1977	6.0036	3.0516	2.0995	0	0	3.9604	1.9804	2.0655	#DIV/0!	0.00191776	0.00678491	0.373901	0.0145009
NPEPL1	0	0	0	0	0	0	3.9904	3.0819	2.1191	5.2472	5.003	4.0688	6.2985	3.1225	5.9761	0	0	0	#DIV/0!	0.00476978	0.000185172	0.00705402	#DIV/0!
COG1	0.96059	0	0	0	0	0	4.988	6.1638	6.3573	5.2472	5.003	3.0516	0	3.1225	2.9881	0	0	0	0.373901	0.000496996	0.00577821	0.183345	0.373901
SLC16A3	3.8423	3.9586	1.894	4.778	4.8133	5.732	0	0	0	0	0	0	0	0	0	1.9802	3.9608	3.0983	0.0640413	0.0084872	0.0084872	0.0084872	0.816423
GNL3	5.7635	3.9586	4.7351	1.9112	1.9253	3.8214	0	0	0	0	0	0	1.0497	0	0	0	0	1.0328	0.050996	0.000769222	0.000769222	0.00207308	0.00202517
ERBB2	0	0	0	0	0	0	10.974	10.273	3.1786	0	0	0	3.1492	3.1225	3.9841	0	0	0	#DIV/0!	0.0307893	#DIV/0!	0.000268812	#DIV/0!
CHMP4A	0.96059	0.98964	0.94702	0	1.9253	0	2.9928	4.1092	2.1191	4.1977	3.0018	4.0688	2.0995	3.1225	1.992	2.9703	0	1.0328	0.640283	0.0215935	0.00181669	0.0162416	0.693806
CPT2	0	0	0	0	0	0.95534	1.9952	2.0546	5.2977	0	1.0006	0	5.2487	7.2858	4.9801	0.9901	0	1.0328	0.373901	0.0461263	0.373901	0.00131129	0.116294
PCCA	0	0	0	0	0	0	3.9904	5.1365	9.5359	0	0	0	0	0	0	0	2.9706	0	#DIV/0!	0.0211922	#DIV/0!	#DIV/0!	0.373901
TM9SF2	0	0	0	1.9112	0	0.95534	0.9976	4.1092	4.2382	0	0	4.0688	3.1492	3.1225	2.9881	0	0	2.0655	0.158332	0.0423693	0.373901	4.0749e-07	0.373901
BCAM	0	0	0	1.9112	1.9253	0	5.9856	7.1911	7.4168	0	0	3.0516	5.2487	0	1.992	0	0	0	0.116122	0.000102379	0.373901	0.189762	#DIV/0!
TRPM4	0	0	0	0	0	0	4.988	12.328	7.4168	0	0	0	1.0497	1.0408	2.9881	0	0	0	#DIV/0!	0.0187984	#DIV/0!	0.0591724	#DIV/0!
ACOX3	0	0	0	0	2.888	1.9107	1.9952	1.0273	1.0595	1.0494	2.0012	0	4.199	3.1225	3.9841	1.9802	1.9804	2.0655	0.132346	0.0127778	0.153304	0.000331194	2.39436e-07
ABCD1	0	0	0	0	0.96267	0	0.9976	1.0273	2.1191	2.0989	2.0012	2.0344	6.2985	4.1633	1.992	1.9802	2.9706	3.0983	0.373901	0.0200578	2.31945e-07	0.0288574	0.0016137
ILVBL	2.8818	1.9793	1.894	1.9112	1.9253	0.95534	6.9832	4.1092	4.2382	0	0	0	3.1492	0	0	0	0	1.0328	0.219926	0.0445604	0.00205087	0.334474	0.0150774
DTD1	2.8818	3.9586	1.894	0	3.8507	0.95534	0	0	0	4.1977	4.0024	4.0688	0	0	0	1.9802	3.9608	3.0983	0.371505	0.00814	0.120568	0.00814	0.908133
PPCS	0	0.98964	0	0.95559	0	0	2.9928	3.0819	2.1191	2.0989	0	2.0344	1.0497	6.245	3.9841	0	0	0	0.981439	0.00597484	0.242109	0.0898579	0.373901
RNASET2	0	0	0	0	0	0	6.9832	6.1638	7.4168	2.0989	2.0012	4.0688	0	2.0817	1.992	0	0	0	#DIV/0!	4.85754e-05	0.0155658	0.116309	#DIV/0!
GPR89A	0.96059	0.98964	0.94702	0.95559	0	1.9107	2.9928	2.0546	2.1191	4.1977	4.0024	3.0516	1.0497	1.0408	0.99602	0	0	1.0328	0.985972	0.00931207	0.00141459	0.0388299	0.145553
PLOD2	1.9212	3.9586	5.6821	0.95559	3.8507	2.866	0	0	0	2.0989	2.0012	2.0344	0	0	0	1.9802	1.9804	1.0328	0.40058	0.0238905	0.171475	0.0238905	0.125185
GUSB	0	0	0	0	0	0	0.9976	1.0273	1.0595	4.1977	3.0018	5.086	0	0	0	0.9901	3.9608	4.1311	#DIV/0!	5.46955e-07	0.00246762	#DIV/0!	0.0412035
FAM83H	0	0	0	0	0.96267	0	5.9856	9.2457	3.1786	1.0494	3.0018	2.0344	4.199	2.0817	0	0	0	0	0.373901	0.0248838	0.0227757	0.159215	#DIV/0!
ISOC2	0	0.98964	0	0.95559	0.96267	0.95534	2.9928	4.1092	5.2977	0	0	2.0344	0	2.0817	0.99602	1.9802	0.99019	2.0655	0.129695	0.00688311	0.668219	0.367476	0.0475774
FLOT2	0.96059	1.9793	0	0	0	0	5.9856	3.0819	6.3573	0	0	0	2.0995	0	0.99602	0.9901	2.9706	1.0328	0.161521	0.0244743	0.161521	0.953341	0.474372
SQSTM1	3.8423	0.98964	2.8411	0.95559	2.888	0.95534	0	0	0	0	0	0	0	1.0408	0	3.9604	6.9314	6.1966	0.415224	0.0376253	0.0376253	0.0709424	0.0622672
RFTN1	2.8818	0.98964	2.8411	0.95559	0.96267	0	0	0	0	0	0	0	0	0	0	7.9208	3.9608	4.1311	0.0848663	0.0230545	0.0230545	0.0230545	0.0969061
LIMCH1	1.9212	1.9793	3.7881	4.778	3.8507	2.866	0	0	0	0	0	0	1.0497	0	0	0	0	0	0.198832	0.0138969	0.0138969	0.0349873	0.0138969
LAMB3	3.8423	7.9171	8.5232	3.8224	2.888	2.866	0	0	0	0	0	0	0	0	0	0	0	0	0.0764734	0.0100305	0.0100305	0.0100305	0.0100305
LIG1	0	0	0	0	0	1.9107	1.9952	2.0546	1.0595	2.0989	4.0024	4.0688	5.2487	3.1225	3.9841	0	0	0	0.373901	0.0061496	0.00630175	0.00262536	#DIV/0!
NUCB2	0	0	0.94702	5.7336	0.96267	0	3.9904	4.1092	6.3573	2.0989	0	0	4.199	2.0817	0	0	0	0	0.347157	0.00564786	0.643176	0.2288	0.373901
FKBP5	3.8423	3.9586	3.7881	2.8668	1.9253	4.7767	0	0	0	0	0	0	1.0497	0	0	0	0	0	0.467818	1.72219e-07	1.72219e-07	0.000575663	1.72219e-07
RAB11FIP5	2.8818	3.9586	4.7351	2.8668	2.888	6.6874	0	0	0	0	0	0	0	0	0	0	0	0	0.844297	0.00199206	0.00199206	0.00199206	0.00199206
PHF5A	1.9212	0.98964	0.94702	0	1.9253	0	3.9904	4.1092	4.2382	2.0989	4.0024	2.0344	0	2.0817	1.992	0	0	2.0655	0.419248	0.000971478	0.118562	0.928202	0.474847
RGS10	1.9212	2.9689	1.894	3.8224	1.9253	3.8214	0	1.0273	0	0	0	0	0	0	0	3.9604	3.9608	2.0655	0.269307	0.0175864	0.0030775	0.0030775	0.214394
FAHD1	0	1.9793	1.894	0	0	0	4.988	3.0819	4.2382	2.0989	2.0012	2.0344	2.0995	2.0817	1.992	0	0	0	0.116309	0.0298566	0.308546	0.301563	0.116309
CDC42EP4	0	0	0	0.95559	0	0.95534	2.9928	3.0819	3.1786	2.0989	1.0006	0	0	0	0	6.9307	3.9608	5.1638	0.116117	5.48124e-07	0.163479	#DIV/0!	0.00343127
NAGA	0.96059	0	0	0	0	0	1.9952	1.0273	2.1191	1.0494	1.0006	1.0172	4.199	4.1633	3.9841	0	0.99019	0	0.373901	0.0415444	0.0936036	0.000315004	0.98391
ACOT2	0	0	0.94702	0	0	0	3.9904	4.1092	2.1191	0	0	0	2.0995	2.0817	0.99602	0	0	0	0.373901	0.01258	0.373901	0.0431371	0.373901
EML2	3.8423	1.9793	4.7351	0.95559	1.9253	0.95534	0	1.0273	1.0595	3.1483	0	0	0	0	1.992	0	0	1.0328	0.0623934	0.033007	0.136202	0.0528694	0.022753
PMPCB	1.9212	0	0.94702	0.95559	1.9253	0	2.9928	5.1365	5.2977	0	2.0012	4.0688	0	2.0817	0	1.9802	1.9804	1.0328	0.995966	0.0191631	0.457443	0.782575	0.329265
GRIPAP1	0	0.98964	1.894	0	0	0	4.988	4.1092	3.1786	1.0494	1.0006	0	3.1492	2.0817	0.99602	0	0	0	0.153673	0.0143843	0.688815	0.249524	0.153673
PARP14	0	0	0	0	0	0	6.9832	6.1638	5.2977	0	0	0	4.199	3.1225	0.99602	0	0	1.0328	#DIV/0!	0.000225944	#DIV/0!	0.042127	0.373901
TAF15	1.9212	0	0	0	0	0.95534	4.988	6.1638	5.2977	0	0	3.0516	4.199	3.1225	0.99602	2.9703	3.9608	0	0.675918	0.00268863	0.769584	0.134347	0.284174
ATP6AP2	0	0	0	0.95559	0	0	2.9928	4.1092	4.2382	4.1977	2.0012	4.0688	2.0995	2.0817	1.992	0	0	0	0.373901	0.000668696	0.00858973	4.09107e-07	#DIV/0!
KYNU	1.9212	1.9793	1.894	3.8224	1.9253	0.95534	0	0	0	4.1977	5.003	1.0172	0	0	0	0	0	0	0.737372	1.72465e-07	0.292377	1.72465e-07	1.72465e-07
TRIM47	0	0	0	0.95559	0.96267	0	0.9976	2.0546	2.1191	0	0	0	0	0	0	3.9604	5.9412	2.0655	0.116122	0.00902822	#DIV/0!	#DIV/0!	0.0234784
GTF3C4	0	0	0	0	0	0	3.9904	4.1092	2.1191	1.0494	0	1.0172	0	2.0817	2.9881	0	0	1.0328	#DIV/0!	0.00614825	0.116213	0.128672	0.373901
EVPL	0	0	0	0	0	0	4.988	5.1365	2.1191	2.0989	3.0018	2.0344	0	0	0.99602	0	0	0	#DIV/0!	0.0141903	0.00159528	0.373901	#DIV/0!
WDR36	1.9212	3.9586	3.7881	1.9112	1.9253	0.95534	0.9976	0	0	2.0989	0	1.0172	0	2.0817	0	1.9802	0	1.0328	0.0891218	0.0168748	0.0702686	0.056703	0.0628598
PDHX	3.8423	1.9793	5.6821	1.9112	1.9253	1.9107	0	0	1.0595	0	0	0	2.0995	2.0817	1.992	0	0	0	0.147073	0.0364846	0.0230162	0.171954	0.0230162
ADIRF	0	0	0	1.9112	1.9253	0	6.9832	5.1365	3.1786	0	0	1.0172	0	2.0817	3.9841	0	0	0	0.116122	0.0097166	0.373901	0.153675	#DIV/0!
DHPS	3.8423	3.9586	6.6292	0.95559	0	3.8214	0	0	0	0	0	0	0	0	0	0	1.9804	1.0328	0.093055	0.00615105	0.00615105	0.00615105	0.0240067
GAN	0	0	0.94702	0	0	0	2.9928	2.0546	2.1191	4.1977	1.0006	4.0688	0	0	0	0	0	0	0.373901	0.00902837	0.0639254	0.373901	0.373901
RBM10	0	0	0	0	1.9253	0	2.9928	2.0546	1.0595	1.0494	2.0012	1.0172	2.0995	4.1633	5.9761	0	0	0	0.373901	0.0218304	0.0136852	0.0219068	#DIV/0!
NEDD4L	0	0	0	1.9112	0	1.9107	3.9904	4.1092	4.2382	0	0	0	2.0995	1.0408	2.9881	0	0	0	0.116117	5.4871e-07	#DIV/0!	0.0221721	#DIV/0!
ALOX15B	0	0	0	0	0	0	4.988	7.1911	8.4764	0	0	0	0	0	0	0	0	0	#DIV/0!	0.00249805	#DIV/0!	#DIV/0!	#DIV/0!
BCAT2	0	0	1.894	0	0	0	3.9904	3.0819	4.2382	3.1483	1.0006	2.0344	0	0	2.9881	0	0.99019	0	0.373901	0.0122154	0.181476	0.772563	0.69412
UTP14A	2.8818	4.9482	6.6292	0	2.888	0.95534	0	0	0	0	1.0006	1.0172	0	0	0	0.9901	0.99019	2.0655	0.0619839	0.0112682	0.0216777	0.0112682	0.0383631
ERGIC3	0	0	2.8411	0.95559	1.9253	0.95534	3.9904	4.1092	4.2382	0	2.0012	0	1.0497	2.0817	0	0	0	0	0.756921	0.0290213	0.820907	0.935394	0.373901
ALDH5A1	0	0.98964	0.94702	0.95559	0	0	4.988	4.1092	2.1191	4.1977	2.0012	4.0688	2.0995	0	0	0	0	0	0.510869	0.0271146	0.0237283	0.947238	0.116309
SMC2	2.8818	3.9586	3.7881	1.9112	0.96267	3.8214	1.9952	0	1.0595	0	0	0	0	0	0	0	0	0	0.220853	0.0192765	0.000447966	0.000447966	0.000447966
FAM84B	0	0	0	0	0	0	3.9904	4.1092	6.3573	3.1483	2.0012	4.0688	2.0995	0	0	0	0	0	#DIV/0!	0.00332373	0.00680115	0.373901	#DIV/0!
GRB7	0	0	0	0	0	0	6.9832	4.1092	4.2382	0	0	0	0	1.0408	2.9881	0	0	0	#DIV/0!	0.00549779	#DIV/0!	0.199918	#DIV/0!
MANBA	0	0	0	0	0	0	4.988	5.1365	2.1191	0	0	0	0	0	0	0	0	0	#DIV/0!	0.0141903	#DIV/0!	#DIV/0!	#DIV/0!
FOXA1	0	0	0	0	0	0	0.9976	1.0273	2.1191	0	1.0006	1.0172	1.0497	6.245	3.9841	0	0	0	#DIV/0!	0.0200578	0.116143	0.0667794	#DIV/0!
RAB3D	0	0	0	0	0	0	2.9928	2.0546	6.3573	3.1483	3.0018	3.0516	6.2985	5.2042	3.9841	0	0	0	#DIV/0!	0.0436657	2.31612e-07	0.00151351	#DIV/0!
ESRP2	0	0	0	0	0	0	3.9904	6.1638	4.2382	2.0989	3.0018	2.0344	0	3.1225	1.992	0	0	0	#DIV/0!	0.00221075	0.00159528	0.135176	#DIV/0!
OAS2	0	0	0	0	0	0	1.9952	4.1092	5.2977	0	0	0	2.0995	3.1225	1.992	0	0	0	#DIV/0!	0.0170241	#DIV/0!	0.00261838	#DIV/0!
STS	0	0	0	0	0	0	5.9856	5.1365	4.2382	0	0	0	0	1.0408	1.992	0	0	0	#DIV/0!	0.000530731	#DIV/0!	0.153678	#DIV/0!
GGH	0	0.98964	0	0	0	0	1.9952	5.1365	4.2382	0	0	0	2.0995	2.0817	0.99602	1.9802	0.99019	0	0.373901	0.0250594	0.373901	0.0469786	0.373732
SDR39U1	0	0	0	0	0	0	1.9952	2.0546	2.1191	0	0	0	2.0995	4.1633	3.9841	0	0	0	#DIV/0!	5.4871e-07	#DIV/0!	0.00663164	#DIV/0!
GALNT7	0	0	0	0	0	0	3.9904	3.0819	6.3573	0	0	0	0	2.0817	0	0.9901	0	1.0328	#DIV/0!	0.0101424	#DIV/0!	0.373901	0.116294
HOOK1	0	0	0	0	0	0	1.9952	1.0273	1.0595	2.0989	1.0006	2.0344	4.199	4.1633	3.9841	0	0	0	#DIV/0!	0.0127778	0.00859021	4.08004e-07	#DIV/0!
TOM1	0	0	0	0	0	0	0.9976	1.0273	2.1191	2.0989	0	1.0172	3.1492	4.1633	3.9841	0	0	1.0328	#DIV/0!	0.0200578	0.161674	0.000271923	0.373901
HMGCS2	0	0	0	0	0	0	5.9856	8.2184	4.2382	0	0	0	0	0	0	0	0	0	#DIV/0!	0.00593694	#DIV/0!	#DIV/0!	#DIV/0!
AXL	3.8423	3.9586	2.8411	2.8668	1.9253	2.866	0	0	0	0	0	0	0	0	0	0	0	0	0.103596	0.000561855	0.000561855	0.000561855	0.000561855
CAPS	0	0	0	0	0	0	3.9904	5.1365	3.1786	2.0989	2.0012	0	0	0	0	0	0	0	#DIV/0!	0.00194929	0.116342	#DIV/0!	#DIV/0!
ATP2A3	0	0	0	0	0	0	6.9832	3.0819	5.2977	6.2966	4.0024	4.0688	0	0	0	0	0	2.0655	#DIV/0!	0.0105522	0.00314637	#DIV/0!	0.373901
GNL2	1.9212	3.9586	3.7881	2.8668	0	0	0	0	0	0	0	0	1.0497	0	0	0	0	0	0.121676	0.00782611	0.00782611	0.0178466	0.00782611
ASAP1	6.7241	4.9482	1.894	0	1.9253	0.95534	0	0	0	0	0	0	0	0	0	1.9802	0	0	0.0785642	0.0327133	0.0327133	0.0327133	0.0682163
MUC1	0	0	0	0	0	0	4.988	2.0546	4.2382	2.0989	2.0012	2.0344	0	0	0	0	0	0	#DIV/0!	0.0129126	2.31945e-07	#DIV/0!	#DIV/0!
ARMCX3	0	0	0	0	0	0	2.9928	4.1092	4.2382	0	0	0	0	0	0	0	0	0	#DIV/0!	0.000668696	#DIV/0!	#DIV/0!	#DIV/0!
PCSK1N	0	0	0	0	0	0	5.9856	4.1092	6.3573	0	0	0	0	0	0	0	0	0	#DIV/0!	0.00140062	#DIV/0!	#DIV/0!	#DIV/0!
IGFBP2	0	0	0	0	0	0	5.9856	5.1365	5.2977	0	0	0	0	0	0	0	0	0	#DIV/0!	3.02644e-05	#DIV/0!	#DIV/0!	#DIV/0!
LRRC20	1.9212	3.9586	4.7351	0	0	1.9107	0	0	0	0	0	0	0	0	0	0	0	0	0.0511463	0.0135095	0.0135095	0.0135095	0.0135095
PPP2R1B	6.7241	7.9171	6.6292	4.778	0	7.6427	0	0	0	0	0	0	0	0	0	0	0	0	0.263134	6.84454e-05	6.84454e-05	6.84454e-05	6.84454e-05
FBLN2	0	0	0	0	0	0	3.9904	2.0546	4.2382	0	0	0	0	0	0	0	0	0	#DIV/0!	0.00767496	#DIV/0!	#DIV/0!	#DIV/0!
LSR	0	0	0	0	0	0	4.988	2.0546	4.2382	0	0	1.0172	0	0	0	0	0	0	#DIV/0!	0.0129126	0.373901	#DIV/0!	#DIV/0!
CAMK2G	0	0	0	0	0	0	3.9904	5.1365	6.3573	0	0	0	0	0	0	0	0	0	#DIV/0!	0.00164665	#DIV/0!	#DIV/0!	#DIV/0!
AHNAK	97.98	79.171	85.232	91.737	98.192	96.489	64.844	78.075	80.525	57.719	63.038	64.084	52.487	47.878	42.829	109.9	125.75	113.6	0.244016	0.153378	0.0117483	0.00305592	0.0167689
MYH9	108.55	92.037	107.01	96.515	94.341	82.159	92.777	93.484	75.228	32.532	40.024	30.516	65.084	75.981	68.725	82.179	83.176	75.392	0.170404	0.125756	0.000343997	0.00613175	0.0184972
HSP90AB1	57.635	57.399	61.557	49.691	52.947	57.32	52.873	46.228	56.156	55.62	53.032	52.895	46.189	57.246	45.817	48.515	47.529	44.409	0.0989219	0.0915354	0.0359526	0.0841139	0.00275879
EEF1A1	47.069	50.472	55.874	53.513	51.021	52.544	51.875	60.61	45.56	32.532	44.026	34.585	23.094	26.021	25.897	30.693	26.735	21.688	0.670526	0.775598	0.0321464	0.000670818	0.0024767
EEF2	35.542	28.7	32.199	41.091	31.768	30.571	36.911	24.655	23.31	36.73	40.024	40.688	33.592	33.307	39.841	37.624	28.716	42.343	0.579421	0.463133	0.0394478	0.302971	0.411686
P4HB	16.33	19.793	21.782	23.89	24.067	15.285	19.952	24.655	21.191	27.285	27.016	34.585	27.293	23.939	14.94	20.792	20.794	16.524	0.619166	0.283486	0.0248003	0.53044	0.976011
YWHAZ	26.896	20.783	24.623	21.979	34.656	31.526	23.943	27.737	27.548	44.076	39.023	33.568	29.393	30.184	28.885	19.802	24.755	25.819	0.277517	0.347201	0.0136783	0.041801	0.81524
MDH2	19.212	15.834	16.099	19.112	21.179	12.419	20.95	20.546	27.548	19.939	23.014	20.344	13.647	11.449	9.9602	17.822	25.745	16.524	0.864023	0.0766659	0.0492726	0.0244778	0.387657
CKAP4	17.291	23.751	17.046	18.156	19.253	19.107	24.94	17.464	22.25	4.1977	7.0042	6.1032	9.4477	6.245	5.9761	15.842	22.774	18.59	0.825158	0.518898	0.00440948	0.00787119	0.926159
TPM4	14.409	11.876	16.099	17.201	13.477	10.509	11.971	14.382	14.834	18.89	18.011	20.344	12.597	14.572	9.9602	25.743	12.873	11.36	0.87026	0.805292	0.0242184	0.388914	0.620652
YWHAB	19.212	15.834	18.94	18.156	23.104	24.839	15.962	20.546	16.953	30.434	24.014	30.516	29.393	28.102	25.897	14.852	20.794	14.459	0.150806	0.925765	0.0128181	0.00275381	0.606557
PRPF8	5.7635	5.9379	12.311	7.6448	9.6267	11.464	10.974	11.3	6.3573	18.89	14.008	16.275	5.2487	9.3675	8.9642	11.881	20.794	14.459	0.55079	0.596515	0.0311586	0.957198	0.0868864
XPO1	10.566	14.845	15.152	6.6892	11.552	12.419	12.969	7.1911	4.2382	5.2472	8.0048	9.1548	10.497	11.449	10.956	20.792	14.853	13.426	0.227437	0.142874	0.0323152	0.165076	0.352459
IPO5	22.093	12.865	21.782	12.423	17.328	21.017	14.964	14.382	8.4764	7.346	6.0036	6.1032	3.1492	7.2858	3.9841	14.852	13.863	8.2621	0.63812	0.160637	0.0152619	0.0126171	0.145887
IMMT	11.527	13.855	12.311	9.5559	10.589	12.419	12.969	7.1911	14.834	9.4449	10.006	10.172	14.696	11.449	15.936	9.901	10.892	9.2949	0.188883	0.72682	0.020041	0.385418	0.0374976
IPO7	14.409	13.855	18.94	18.156	18.291	20.062	14.964	11.3	12.715	6.2966	12.007	8.1376	3.1492	8.3266	4.9801	7.9208	11.882	7.2294	0.146339	0.228855	0.0410951	0.00977703	0.0361099
UBR4	16.33	10.886	15.152	11.467	20.216	13.375	8.9784	12.328	10.595	6.2966	3.0018	4.0688	3.1492	5.2042	5.9761	11.881	12.873	14.459	0.788661	0.142683	0.00727445	0.00731034	0.593584
CCT2	11.527	9.8964	10.417	12.423	8.664	12.419	11.971	5.1365	8.4764	1.0494	6.0036	1.0172	13.647	8.3266	5.9761	12.871	10.892	5.1638	0.700197	0.362506	0.0100852	0.605888	0.701836
MYH10	20.172	31.669	30.305	22.934	23.104	24.839	26.935	25.682	22.25	15.741	12.007	10.172	0	0	0	25.743	22.774	27.885	0.364757	0.566361	0.0207523	0.0016484	0.650608
QARS	13.448	9.8964	11.364	8.6003	10.589	10.509	6.9832	9.2457	9.5359	3.1483	6.0036	5.086	10.497	9.3675	14.94	6.9307	7.9216	7.2294	0.242315	0.0849809	0.006844	0.987919	0.0171243
CAPNS1	10.566	11.876	11.364	8.6003	12.515	14.33	16.959	11.3	11.655	9.4449	10.006	8.1376	7.3482	7.2858	7.9682	12.871	12.873	6.1966	0.7683	0.337302	0.0367944	0.00104727	0.796627
PPIB	6.7241	5.9379	6.6292	9.5559	5.776	3.8214	6.9832	7.1911	11.655	10.494	9.0054	10.172	12.597	11.449	5.9761	6.9307	5.9412	4.1311	0.979739	0.23089	0.00256702	0.157139	0.423406
RNPEP	3.8423	2.9689	4.7351	7.6448	4.8133	4.7767	3.9904	12.328	13.774	9.4449	11.007	6.1032	15.746	17.694	17.928	3.9604	3.9608	4.1311	0.153451	0.116136	0.0310148	0.000102476	0.758823
EZR	12.488	15.834	13.258	7.6448	20.216	12.419	12.969	16.437	12.715	7.346	6.0036	9.1548	11.547	11.449	8.9642	6.9307	11.882	12.393	0.914712	0.91409	0.00954738	0.0717864	0.161167
SF3B1	4.8029	5.9379	7.5762	6.6892	5.776	6.6874	2.9928	6.1638	6.3573	12.593	11.007	9.1548	10.497	11.449	13.944	7.9208	7.9216	6.1966	0.762389	0.528547	0.0197115	0.0109308	0.278042
IPO4	8.6453	5.9379	10.417	4.778	6.7387	9.5534	6.9832	10.273	6.3573	12.593	13.008	13.224	14.696	9.3675	14.94	1.9802	0.99019	2.0655	0.528796	0.808005	0.0248257	0.105179	0.00782092
HNRNPM	10.566	11.876	7.5762	9.5559	7.7013	9.5534	7.9808	8.2184	9.5359	2.0989	4.0024	5.086	8.3979	9.3675	3.9841	10.891	7.9216	9.2949	0.491782	0.35345	0.0152526	0.257477	0.699431
LRRFIP1	5.7635	5.9379	7.5762	9.5559	9.6267	5.732	7.9808	8.2184	15.893	10.494	13.008	13.224	6.2985	5.2042	7.9682	7.9208	6.9314	7.2294	0.253559	0.183852	0.00518153	0.951207	0.222351
SEPT11	9.6059	8.9068	3.7881	5.7336	9.6267	9.5534	4.988	7.1911	6.3573	2.0989	1.0006	3.0516	10.497	5.2042	11.952	9.901	6.9314	10.328	0.717176	0.553603	0.0491501	0.551954	0.48784
HNRNPR	14.409	9.8964	11.364	5.7336	8.664	10.509	9.976	5.1365	7.4168	3.1483	5.003	2.0344	10.497	11.449	5.9761	10.891	4.951	4.1311	0.135564	0.0856377	0.00586343	0.295662	0.105528
PUF60	11.527	6.9275	9.4702	6.6892	5.776	6.6874	2.9928	4.1092	10.595	3.1483	6.0036	3.0516	7.3482	9.3675	7.9682	6.9307	7.9216	3.0983	0.0987698	0.277994	0.0333743	0.499916	0.168935
YWHAG	14.409	11.876	12.311	13.378	18.291	20.062	8.9784	10.273	12.715	17.84	17.01	17.292	15.746	13.531	16.932	19.802	18.814	14.459	0.111009	0.175963	0.00528367	0.115694	0.056706
NIT2	4.8029	5.9379	5.6821	6.6892	5.776	5.732	10.974	4.1092	9.5359	10.494	7.0042	8.1376	2.0995	5.2042	7.9682	9.901	11.882	11.36	0.271627	0.266657	0.0471744	0.835316	0.00124316
HMGB1	4.8029	0.98964	1.894	2.8668	1.9253	4.7767	4.988	10.273	8.4764	6.2966	8.0048	10.172	9.4477	10.408	7.9682	3.9604	1.9804	2.0655	0.682205	0.0503259	0.0252794	0.00767222	0.939498
PGM1	3.8423	7.9171	8.5232	9.5559	11.552	13.375	3.9904	5.1365	4.2382	0	0	0	7.3482	9.3675	12.948	5.9406	3.9608	8.2621	0.061586	0.20156	0.0100305	0.228296	0.732232
SMARCA5	4.8029	1.9793	2.8411	1.9112	2.888	0.95534	3.9904	8.2184	5.2977	7.346	9.0054	7.1204	5.2487	8.3266	4.9801	0.9901	0.99019	7.2294	0.268582	0.155388	0.0108033	0.0938265	0.953901
DHX15	5.7635	6.9275	7.5762	7.6448	5.776	5.732	3.9904	7.1911	1.0595	3.1483	3.0018	4.0688	5.2487	8.3266	5.9761	10.891	6.9314	6.1966	0.675401	0.221321	0.00590615	0.834392	0.465345
MCM3	3.8423	3.9586	6.6292	1.9112	1.9253	2.866	4.988	4.1092	2.1191	7.346	12.007	14.241	6.2985	6.245	9.9602	15.842	13.863	8.2621	0.0556025	0.43787	0.0454657	0.153366	0.0326471
RPL4	1.9212	5.9379	1.894	5.7336	3.8507	4.7767	0	4.1092	5.2977	9.4449	7.0042	9.1548	2.0995	4.1633	8.9642	7.9208	6.9314	8.2621	0.348976	0.958674	0.0269687	0.495685	0.0336023
UGGT1	0.96059	1.9793	3.7881	1.9112	3.8507	3.8214	2.9928	5.1365	4.2382	9.4449	14.008	7.1204	7.3482	1.0408	2.9881	3.9604	6.9314	4.1311	0.414572	0.143307	0.0220222	0.489716	0.0949274
ANXA3	9.6059	15.834	10.417	8.6003	8.664	13.375	7.9808	4.1092	5.2977	5.2472	5.003	4.0688	3.1492	4.1633	0.99602	3.9604	5.9412	2.0655	0.527158	0.0531319	0.0225167	0.0132791	0.0241146
HSD17B4	4.8029	2.9689	4.7351	0	3.8507	2.866	3.9904	5.1365	9.5359	7.346	8.0048	10.172	8.3979	13.531	6.9721	7.9208	7.9216	9.2949	0.212286	0.316423	0.0141764	0.0583671	0.00507039
CMPK1	7.6847	6.9275	11.364	6.6892	10.589	9.5534	5.9856	9.2457	11.655	2.0989	3.0018	2.0344	7.3482	4.1633	4.9801	1.9802	4.951	5.1638	0.881769	0.894082	0.0110831	0.131308	0.0540025
LTA4H	8.6453	5.9379	6.6292	8.6003	3.8507	3.8214	10.974	5.1365	8.4764	1.0494	2.0012	3.0516	6.2985	3.1225	6.9721	2.9703	2.9706	9.2949	0.408168	0.581069	0.00722041	0.326574	0.427675
SPR	3.8423	0.98964	3.7881	6.6892	2.888	4.7767	5.9856	5.1365	8.4764	10.494	13.008	15.258	4.199	3.1225	2.9881	3.9604	4.951	7.2294	0.256819	0.056353	0.00382389	0.609213	0.136994
RANGAP1	6.7241	6.9275	7.5762	7.6448	4.8133	3.8214	6.9832	5.1365	9.5359	2.0989	5.003	1.0172	11.547	8.3266	9.9602	3.9604	6.9314	6.1966	0.232721	0.918003	0.0229792	0.0409754	0.211906
CSRP1	0	1.9793	4.7351	0.95559	1.9253	1.9107	4.988	8.2184	7.4168	7.346	8.0048	8.1376	9.4477	8.3266	6.9721	5.9406	8.9118	7.2294	0.672999	0.0510181	0.0160086	0.0178116	0.0341328
RANBP2	5.7635	3.9586	4.7351	7.6448	8.664	4.7767	2.9928	4.1092	4.2382	2.0989	2.0012	2.0344	6.2985	3.1225	3.9841	5.9406	6.9314	6.1966	0.158327	0.188089	0.00608986	0.762253	0.0628449
MAPRE1	3.8423	5.9379	5.6821	6.6892	5.776	5.732	4.988	4.1092	4.2382	3.1483	2.0012	2.0344	2.0995	3.1225	3.9841	4.9505	5.9412	6.1966	0.279868	0.377327	0.0221521	0.0714512	0.515993
DNAJC10	6.7241	7.9171	7.5762	6.6892	3.8507	7.6427	4.988	9.2457	6.3573	0	0	1.0172	9.4477	7.2858	6.9721	5.9406	7.9216	5.1638	0.322578	0.698949	0.000135164	0.593004	0.300053
PSMA2	4.8029	3.9586	5.6821	5.7336	4.8133	6.6874	5.9856	7.1911	3.1786	8.3955	7.0042	6.1032	5.2487	3.1225	0	6.9307	4.951	9.2949	0.274371	0.646871	0.0474207	0.275389	0.171904
SCRN1	1.9212	1.9793	3.7881	4.778	2.888	2.866	4.988	3.0819	5.2977	8.3955	9.0054	5.086	8.3979	4.1633	6.9721	4.9505	1.9804	9.2949	0.342842	0.110113	0.0223836	0.0465299	0.267414
RPS27A	1.9212	2.9689	2.8411	3.8224	3.8507	5.732	3.9904	7.1911	3.1786	4.1977	4.0024	5.086	6.2985	2.0817	0.99602	1.9802	3.9608	5.1638	0.0567954	0.156487	0.0168621	0.756403	0.317317
SEPT7	3.8423	3.9586	4.7351	4.778	1.9253	8.598	2.9928	6.1638	4.2382	8.3955	8.0048	6.1032	8.3979	7.2858	6.9721	7.9208	3.9608	10.328	0.661569	0.781284	0.012031	0.0028172	0.160979
OPA1	4.8029	5.9379	4.7351	4.778	2.888	6.6874	5.9856	2.0546	4.2382	3.1483	4.0024	2.0344	4.199	0	0.99602	1.9802	3.9608	3.0983	0.763988	0.425387	0.0385256	0.060971	0.0364368
C1QBP	8.6453	6.9275	9.4702	7.6448	5.776	1.9107	5.9856	7.1911	8.4764	3.1483	4.0024	6.1032	8.3979	4.1633	2.9881	5.9406	1.9804	2.0655	0.154546	0.337658	0.0271449	0.154518	0.0290129
ACSL3	6.7241	6.9275	2.8411	3.8224	6.7387	7.6427	8.9784	8.2184	5.2977	0	1.0006	0	4.199	4.1633	1.992	7.9208	4.951	6.1966	0.762076	0.314215	0.0196492	0.248613	0.61658
PSMA1	4.8029	4.9482	3.7881	2.8668	6.7387	3.8214	3.9904	4.1092	2.1191	3.1483	2.0012	3.0516	6.2985	2.0817	4.9801	1.9802	4.951	6.1966	0.977	0.20936	0.0263736	0.965553	0.921237
YWHAH	10.566	7.9171	9.4702	4.778	14.44	13.375	7.9808	9.2457	7.4168	14.692	13.008	16.275	13.647	17.694	17.928	9.901	9.9019	7.2294	0.649538	0.305446	0.0117868	0.0110371	0.806999
ATP6V1H	5.7635	4.9482	3.7881	4.778	5.776	4.7767	4.988	4.1092	6.3573	0	0	2.0344	3.1492	4.1633	0.99602	5.9406	5.9412	9.2949	0.697495	0.732954	0.00944928	0.132735	0.151173
SOD2	6.7241	9.8964	4.7351	5.7336	3.8507	5.732	1.9952	2.0546	4.2382	1.0494	0	0	0	0	2.9881	7.9208	8.9118	13.426	0.284054	0.0599505	0.0118154	0.027386	0.260252
LMO7	5.7635	5.9379	2.8411	6.6892	7.7013	8.598	2.9928	3.0819	1.0595	1.0494	2.0012	2.0344	0	0	0	5.9406	8.9118	7.2294	0.0699158	0.109091	0.0404232	0.00848613	0.130192
SART1	3.8423	3.9586	3.7881	5.7336	2.888	5.732	4.988	4.1092	4.2382	4.1977	5.003	5.086	7.3482	5.2042	6.9721	6.9307	1.9804	4.1311	0.386778	0.10485	0.0353396	0.0162587	0.7525
CHD4	3.8423	0.98964	3.7881	1.9112	1.9253	1.9107	4.988	4.1092	3.1786	8.3955	6.0036	7.1204	7.3482	7.2858	4.9801	0	0.99019	0	0.366842	0.321153	0.0211931	0.0400303	0.0634375
NUCKS1	1.9212	1.9793	1.894	0	2.888	0.95534	2.9928	9.2457	4.2382	5.2472	7.0042	6.1032	9.4477	5.2042	7.9682	1.9802	2.9706	4.1311	0.486745	0.135887	0.00118104	0.0107471	0.152941
PPM1G	4.8029	3.9586	2.8411	9.5559	1.9253	3.8214	3.9904	3.0819	1.0595	6.2966	9.0054	7.1204	4.199	3.1225	1.992	3.9604	7.9216	2.0655	0.629298	0.326623	0.0213838	0.421942	0.68913
TOP2B	0.96059	2.9689	0.94702	1.9112	0	1.9107	2.9928	4.1092	0	5.2472	6.0036	5.086	2.0995	8.3266	7.9682	6.9307	2.9706	3.0983	0.723434	0.623912	0.00633433	0.10157	0.137791
ECI2	2.8818	4.9482	4.7351	5.7336	5.776	0.95534	8.9784	6.1638	6.3573	0	0	0	4.199	3.1225	5.9761	3.9604	4.951	5.1638	0.98552	0.0564482	0.0030912	0.829063	0.540777
ADK	2.8818	1.9793	4.7351	1.9112	5.776	4.7767	5.9856	7.1911	4.2382	6.2966	8.0048	9.1548	4.199	3.1225	1.992	0	0.99019	0	0.5361	0.0917919	0.0164	0.931601	0.0306242
CAMK2D	3.8423	2.9689	3.7881	1.9112	3.8507	4.7767	6.9832	4.1092	6.3573	0	0	0	4.199	4.1633	3.9841	3.9604	1.9804	2.0655	0.982957	0.0675119	0.000235243	0.115268	0.287639
MCM6	2.8818	0	0.94702	0	2.888	0.95534	1.9952	2.0546	1.0595	9.4449	7.0042	6.1032	3.1492	10.408	7.9682	5.9406	0.99019	5.1638	0.996976	0.662515	0.00887295	0.0619622	0.191622
PURB	7.6847	4.9482	7.5762	6.6892	2.888	1.9107	4.988	2.0546	4.2382	4.1977	4.0024	2.0344	6.2985	6.245	8.9642	1.9802	3.9608	2.0655	0.164382	0.0766739	0.0423258	0.749869	0.0211076
NAE1	3.8423	4.9482	1.894	1.9112	3.8507	2.866	4.988	5.1365	6.3573	0	0	0	3.1492	4.1633	8.9642	1.9802	3.9608	2.0655	0.550833	0.123403	0.0162755	0.404787	0.463447
MYO18A	2.8818	1.9793	5.6821	7.6448	5.776	3.8214	2.9928	4.1092	7.4168	0	0	0	4.199	2.0817	2.9881	4.9505	2.9706	6.1966	0.227708	0.48733	0.0344241	0.755239	0.459592
SH3GLB2	0	0	1.894	1.9112	0	3.8214	1.9952	1.0273	2.1191	3.1483	9.0054	6.1032	5.2487	3.1225	7.9682	8.9109	6.9314	5.1638	0.371037	0.20689	0.039085	0.0351511	0.00705827
IPO9	4.8029	6.9275	2.8411	2.8668	1.9253	0.95534	3.9904	5.1365	1.0595	0	0	1.0172	3.1492	6.245	8.9642	1.9802	0.99019	1.0328	0.0868677	0.436601	0.0212017	0.571873	0.0450362
RBM39	3.8423	2.9689	3.7881	3.8224	3.8507	3.8214	3.9904	2.0546	6.3573	6.2966	6.0036	6.1032	1.0497	6.245	1.992	5.9406	5.9412	4.1311	0.35071	0.662137	0.000916616	0.800795	0.0535983
FAM21A	2.8818	1.9793	1.894	0.95559	1.9253	0	2.9928	4.1092	1.0595	6.2966	6.0036	4.0688	2.0995	2.0817	2.9881	4.9505	3.9608	8.2621	0.113514	0.645934	0.0139408	0.766919	0.0603864
TIMM44	15.369	4.9482	10.417	3.8224	2.888	2.866	2.9928	2.0546	2.1191	0	0	0	3.1492	4.1633	1.992	3.9604	0.99019	3.0983	0.080188	0.0602184	0.0271726	0.0808118	0.0734594
NACA	6.7241	4.9482	4.7351	4.778	6.7387	6.6874	4.988	6.1638	4.2382	2.0989	2.0012	1.0172	5.2487	2.0817	1.992	3.9604	1.9804	3.0983	0.543069	0.708213	0.00636302	0.130184	0.0449009
FARSB	1.9212	0.98964	1.894	0.95559	0	0.95534	1.9952	4.1092	4.2382	6.2966	4.0024	9.1548	5.2487	2.0817	7.9682	3.9604	1.9804	0	0.0943456	0.0793951	0.0326063	0.112985	0.765032
LGALS3	0	1.9793	0.94702	1.9112	3.8507	4.7767	0.9976	2.0546	2.1191	9.4449	6.0036	11.189	2.0995	0	0	0	0	0	0.0675714	0.331255	0.00829355	0.775563	0.163079
STOM	0	0	0	0.95559	0	0	1.9952	2.0546	0	4.1977	3.0018	2.0344	14.696	11.449	11.952	1.9802	1.9804	0	0.373901	0.116202	0.00793154	0.000229394	0.116117
RAB2A	3.8423	1.9793	1.894	0	5.776	3.8214	3.9904	3.0819	5.2977	5.2472	5.003	4.0688	5.2487	2.0817	1.992	0.9901	4.951	2.0655	0.746571	0.161352	0.039363	0.689304	0.945872
MAVS	2.8818	0.98964	3.7881	0.95559	2.888	0.95534	0.9976	0	1.0595	10.494	6.0036	7.1204	6.2985	5.2042	2.9881	4.9505	2.9706	1.0328	0.413637	0.104688	0.0282158	0.148857	0.773254
LAMP2	1.9212	1.9793	1.894	3.8224	0.96267	0.95534	1.9952	4.1092	4.2382	5.2472	6.0036	5.086	6.2985	6.245	6.9721	1.9802	3.9608	4.1311	0.985838	0.105576	0.000245084	4.13056e-05	0.10795
HN1	1.9212	2.9689	0.94702	4.778	3.8507	0.95534	0.9976	3.0819	0	7.346	10.006	5.086	7.3482	6.245	4.9801	0	1.9804	0	0.388035	0.616115	0.0227539	0.00916885	0.218375
HSD17B12	3.8423	2.9689	1.894	1.9112	3.8507	3.8214	2.9928	2.0546	4.2382	0	0	0	4.199	5.2042	4.9801	4.9505	2.9706	3.0983	0.749028	0.830527	0.00674378	0.0417644	0.416699
NAPRT	0	0	0	0	0	0	3.9904	18.491	7.4168	1.0494	3.0018	3.0516	8.3979	9.3675	7.9682	0	0	0	#DIV/0!	0.0850132	0.0229349	3.2009e-05	#DIV/0!
PRKACA	1.9212	0.98964	1.894	1.9112	1.9253	3.8214	4.988	2.0546	3.1786	3.1483	3.0018	3.0516	3.1492	2.0817	3.9841	4.9505	5.9412	2.0655	0.248305	0.117561	0.00902613	0.0799229	0.0866298
CYB5R3	3.8423	2.9689	2.8411	1.9112	1.9253	3.8214	2.9928	4.1092	5.2977	1.0494	1.0006	1.0172	1.0497	2.0817	2.9881	0.9901	2.9706	0	0.400975	0.281375	0.0022278	0.140663	0.110452
DCTPP1	3.8423	0.98964	1.894	1.9112	1.9253	1.9107	2.9928	4.1092	2.1191	5.2472	7.0042	5.086	3.1492	5.2042	6.9721	0.9901	1.9804	2.0655	0.718046	0.460542	0.0274143	0.107946	0.56929
DST	1.9212	3.9586	5.6821	3.8224	4.8133	2.866	0.9976	2.0546	0	0	0	0	0	0	0	10.891	8.9118	8.2621	0.987702	0.083788	0.0238905	0.0238905	0.01494
ASPH	1.9212	0.98964	1.894	1.9112	3.8507	1.9107	4.988	3.0819	2.1191	0	0	0	3.1492	6.245	2.9881	3.9604	2.9706	4.1311	0.252417	0.115957	0.00637264	0.0838843	0.0116776
PYCR1	7.6847	3.9586	4.7351	4.778	5.776	3.8214	3.9904	2.0546	0	0	1.0006	0	8.3979	4.1633	7.9682	0	0.99019	0	0.626223	0.100227	0.0123194	0.475813	0.0122565
DNPH1	0	1.9793	2.8411	0	1.9253	3.8214	4.988	3.0819	1.0595	4.1977	5.003	4.0688	0	6.245	4.9801	0.9901	3.9608	3.0983	0.834763	0.366573	0.0340825	0.363429	0.427141
ADRM1	1.9212	2.9689	1.894	2.8668	3.8507	1.9107	1.9952	2.0546	2.1191	4.1977	4.0024	4.0688	4.199	1.0408	1.992	2.9703	1.9804	3.0983	0.405986	0.595113	0.00698154	0.888603	0.446545
PPP1R7	1.9212	1.9793	1.894	1.9112	1.9253	1.9107	1.9952	2.0546	5.2977	5.2472	3.0018	6.1032	1.0497	6.245	2.9881	2.9703	2.9706	2.0655	0.571403	0.338865	0.0368055	0.379567	0.0715342
HPCAL1	5.7635	4.9482	3.7881	4.778	6.7387	3.8214	1.9952	2.0546	4.2382	1.0494	1.0006	2.0344	0	0	0	1.9802	1.9804	4.1311	0.800029	0.0910166	0.00641559	0.00108285	0.0805012
TMED9	0.96059	0	2.8411	1.9112	1.9253	3.8214	2.9928	2.0546	3.1786	6.2966	5.003	6.1032	2.0995	3.1225	3.9841	0.9901	0.99019	0	0.28732	0.178135	0.00808328	0.144895	0.53574
EMC1	0	0	0.94702	6.6892	1.9253	0	3.9904	2.0546	0	7.346	7.0042	6.1032	2.0995	6.245	3.9841	0	0	0	0.273049	0.227942	0.000181778	0.0376043	0.373901
ALDH16A1	0.96059	1.9793	1.894	0.95559	0.96267	5.732	7.9808	2.0546	4.2382	3.1483	4.0024	3.0516	4.199	5.2042	4.9801	1.9802	1.9804	1.0328	0.594214	0.148477	0.0158084	0.00204532	0.912434
TJP2	4.8029	3.9586	3.7881	4.778	5.776	5.732	4.988	3.0819	3.1786	2.0989	2.0012	2.0344	3.1492	2.0817	1.992	0	0	0	0.0511328	0.5663	0.00245999	0.0217626	0.000182917
LPP	3.8423	5.9379	3.7881	1.9112	1.9253	3.8214	2.9928	6.1638	4.2382	0	1.0006	1.0172	4.199	4.1633	2.9881	3.9604	0.99019	3.0983	0.106885	0.962711	0.0079665	0.414017	0.179133
HAT1	2.8818	1.9793	1.894	0	2.888	1.9107	1.9952	4.1092	3.1786	4.1977	3.0018	4.0688	5.2487	4.1633	3.9841	3.9604	1.9804	4.1311	0.511046	0.288171	0.0380744	0.0119154	0.218991
UBA3	3.8423	1.9793	3.7881	1.9112	2.888	0	5.9856	2.0546	0	0	0	0	5.2487	4.1633	4.9801	1.9802	4.951	3.0983	0.200041	0.79241	0.00637229	0.0831314	0.901418
NCBP1	1.9212	1.9793	1.894	3.8224	1.9253	1.9107	2.9928	0	0	4.1977	4.0024	4.0688	2.0995	0	0.99602	5.9406	6.9314	6.1966	0.383475	0.402333	4.2262e-06	0.21235	0.000119812
FAM120A	0.96059	1.9793	0	2.8668	0.96267	1.9107	1.9952	2.0546	3.1786	3.1483	5.003	3.0516	2.0995	2.0817	0.99602	3.9604	3.9608	4.1311	0.304374	0.106662	0.0321497	0.33311	0.00613174
POLR1C	1.9212	1.9793	0.94702	2.8668	0.96267	0.95534	2.9928	3.0819	2.1191	4.1977	4.0024	3.0516	1.0497	1.0408	3.9841	1.9802	1.9804	3.0983	0.97819	0.0700793	0.0118654	0.712936	0.215166
HK2	2.8818	8.9068	5.6821	1.9112	1.9253	2.866	6.9832	6.1638	0	0	0	0	6.2985	5.2042	1.992	0	0	0	0.112355	0.634866	0.028688	0.574023	0.028688
B2M	4.8029	2.9689	2.8411	1.9112	1.9253	1.9107	3.9904	2.0546	3.1786	0	0	0	1.0497	2.0817	2.9881	5.9406	1.9804	6.1966	0.0626841	0.613418	0.00504925	0.151235	0.480867
GAA	0	0	0	0	0	0	1.9952	2.0546	0	1.0494	3.0018	2.0344	3.1492	5.2042	3.9841	5.9406	4.951	5.1638	#DIV/0!	0.116202	0.0227757	0.00232331	5.85913e-05
VAV2	0	0	0.94702	1.9112	0.96267	4.7767	1.9952	1.0273	0	7.346	7.0042	5.086	3.1492	2.0817	1.992	0.9901	1.9804	2.0655	0.13341	0.351659	0.00132739	0.0127472	0.0435048
ROCK2	2.8818	4.9482	3.7881	1.9112	3.8507	2.866	3.9904	4.1092	3.1786	2.0989	0	0	0	0	0	4.9505	2.9706	4.1311	0.290602	0.873113	0.0261131	0.00293009	0.86994
DRG2	0.96059	1.9793	1.894	1.9112	1.9253	1.9107	1.9952	1.0273	2.1191	3.1483	5.003	4.0688	3.1492	1.0408	2.9881	3.9604	1.9804	6.1966	0.403664	0.839587	0.0171497	0.357451	0.125685
SEC63	3.8423	1.9793	2.8411	1.9112	3.8507	2.866	2.9928	2.0546	2.1191	4.1977	5.003	5.086	1.0497	2.0817	1.992	0	0	0	0.988799	0.464576	0.0368651	0.135084	0.0058299
RCN1	2.8818	3.9586	3.7881	2.8668	2.888	6.6874	2.9928	2.0546	3.1786	0	0	0	1.0497	2.0817	1.992	2.9703	0	1.0328	0.66917	0.172203	0.000447966	0.0174393	0.0769685
PAK2	0	0	0	0.95559	1.9253	0	2.9928	5.1365	1.0595	4.1977	4.0024	4.0688	3.1492	5.2042	3.9841	0	1.9804	0	0.159091	0.0599644	2.31445e-07	0.00232331	0.373901
CCDC6	1.9212	0.98964	1.894	1.9112	0	0	1.9952	1.0273	5.2977	5.2472	6.0036	3.0516	3.1492	7.2858	2.9881	0	0	0	0.244075	0.427557	0.0277913	0.116676	0.00637264
GSDMD	2.8818	2.9689	1.894	3.8224	2.888	1.9107	2.9928	4.1092	1.0595	0	0	0	5.2487	5.2042	3.9841	2.9703	1.9804	2.0655	0.676718	0.891391	0.00170003	0.0143879	0.631322
GTF2I	1.9212	0.98964	0.94702	0	0	1.9107	2.9928	4.1092	2.1191	3.1483	8.0048	6.1032	2.0995	2.0817	2.9881	0	0	0	0.41344	0.0531115	0.0367917	0.0647626	0.0155315
DIAPH1	0.96059	2.9689	1.894	1.9112	2.888	3.8214	0.9976	0	2.1191	4.1977	4.0024	4.0688	1.0497	0	0	0	0.99019	2.0655	0.30885	0.344967	0.0211138	0.0786441	0.329706
GIPC1	1.9212	0	1.894	1.9112	3.8507	0.95534	1.9952	1.0273	2.1191	4.1977	4.0024	8.1376	3.1492	3.1225	1.992	2.9703	1.9804	3.0983	0.414269	0.574174	0.048701	0.116147	0.12437
PRRC2C	1.9212	1.9793	4.7351	4.778	3.8507	1.9107	0.9976	0	0	0	0	0	0	0	0	1.9802	4.951	2.0655	0.639749	0.0612205	0.0362065	0.0362065	0.933108
CRABP2	0	0	0	0	0	0	0	0	0	6.2966	4.0024	4.0688	7.3482	8.3266	5.9761	0	0	0	#DIV/0!	#DIV/0!	0.00314637	0.0004505	#DIV/0!
PBDC1	3.8423	2.9689	4.7351	1.9112	3.8507	1.9107	0.9976	2.0546	4.2382	0	0	2.0344	2.0995	2.0817	1.992	1.9802	1.9804	3.0983	0.191928	0.259952	0.0201724	0.0247774	0.0769477
IFIT5	1.9212	2.9689	1.894	2.8668	3.8507	3.8214	2.9928	2.0546	1.0595	0	0	0	1.0497	2.0817	2.9881	0	2.9706	4.1311	0.0593165	0.749871	0.0030775	0.754846	0.938057
COPS3	1.9212	2.9689	2.8411	2.8668	1.9253	0	2.9928	0	0	1.0494	1.0006	0	4.199	3.1225	3.9841	3.9604	2.9706	1.0328	0.340336	0.207225	0.0163336	0.062825	0.93695
TRIP12	0	1.9793	0	0	0	0	1.9952	1.0273	2.1191	2.0989	5.003	5.086	1.0497	1.0408	0	6.9307	4.951	3.0983	0.373901	0.229801	0.0451937	0.96276	0.0282047
SRR	0	0	0	0.95559	0	0.95534	3.9904	1.0273	1.0595	2.0989	4.0024	4.0688	0	1.0408	0	4.9505	5.9412	4.1311	0.116117	0.108198	0.00630175	0.373901	0.000666337
MCM2	0.96059	0	0.94702	0	0	0	2.9928	1.0273	1.0595	2.0989	4.0024	6.1032	1.0497	11.449	1.992	0	0	2.0655	0.116137	0.217696	0.0458435	0.277015	0.948003
C21orf33	0.96059	0	1.894	0	0	0	0	0	2.1191	2.0989	4.0024	4.0688	0	2.0817	0	1.9802	4.951	6.1966	0.156787	0.797323	0.0449381	0.785073	0.0661433
PTK2	2.8818	1.9793	3.7881	4.778	5.776	3.8214	0.9976	3.0819	1.0595	1.0494	1.0006	1.0172	0	2.0817	1.992	0	0	0	0.0680128	0.245766	0.0235419	0.14971	0.00525373
AP3S1	1.9212	1.9793	1.894	0.95559	1.9253	3.8214	1.9952	1.0273	2.1191	1.0494	1.0006	0	1.0497	1.0408	1.992	3.9604	1.9804	4.1311	0.737466	0.563545	0.0219601	0.145811	0.107916
PKP3	0	0	0	0	0.96267	1.9107	0	0	0	3.1483	3.0018	5.086	7.3482	4.1633	7.9682	0	0	0	0.157489	#DIV/0!	0.00506913	0.00529639	#DIV/0!
RPAP3	1.9212	2.9689	1.894	1.9112	3.8507	3.8214	0	2.0546	1.0595	1.0494	1.0006	1.0172	2.0995	4.1633	3.9841	0	1.9804	2.0655	0.271865	0.151251	0.0249303	0.198131	0.297068
LAMTOR2	0	1.9793	0.94702	0.95559	1.9253	0	0	0	0	4.1977	4.0024	4.0688	4.199	6.245	4.9801	0	0.99019	0	0.985755	0.163079	0.00561157	0.00725929	0.383525
NCAPG	4.8029	2.9689	2.8411	2.8668	4.8133	5.732	3.9904	3.0819	2.1191	0	0	0	0	0	0	0	0	0	0.426811	0.599787	0.00504925	0.00504925	0.00504925
ERH	1.9212	1.9793	1.894	1.9112	0.96267	0.95534	1.9952	0	3.1786	2.0989	2.0012	2.0344	2.0995	2.0817	1.992	1.9802	3.9608	4.1311	0.108766	0.834468	0.0411185	0.0389078	0.10795
RPL10	5.7635	3.9586	1.894	2.8668	1.9253	1.9107	0	2.0546	1.0595	0	0	0	1.0497	3.1225	0	2.9703	2.9706	0	0.231421	0.0886801	0.0257292	0.16133	0.273969
TCOF1	0.96059	3.9586	2.8411	3.8224	2.888	3.8214	0.9976	0	0	0	0	0	0	0	0	1.9802	3.9608	0	0.376056	0.0736478	0.0416715	0.0416715	0.695228
PAFAH1B2	1.9212	3.9586	1.894	4.778	3.8507	3.8214	1.9952	1.0273	3.1786	0	1.0006	0	1.0497	2.0817	1.992	0	0	0	0.107024	0.600935	0.0412316	0.309243	0.0192689
STARD10	0	0	0	0	0	0	3.9904	1.0273	8.4764	4.1977	3.0018	2.0344	1.0497	3.1225	2.9881	0	0	0	#DIV/0!	0.106344	0.00793154	0.0234984	#DIV/0!
FTO	1.9212	2.9689	1.894	0.95559	2.888	0.95534	1.9952	2.0546	0	0	0	0	4.199	3.1225	3.9841	0.9901	0.99019	0	0.418843	0.297867	0.0030775	0.0355376	0.0296767
CCDC47	0	0.98964	1.894	0	1.9253	0	0.9976	1.0273	0	4.1977	4.0024	6.1032	0	1.0408	0	0	0	0	0.724053	0.679101	0.0116837	0.396621	0.153673
FIS1	0	0	0	3.8224	1.9253	0	1.9952	0	2.1191	5.2472	3.0018	6.1032	0	2.0817	0	0.9901	1.9804	4.1311	0.157519	0.116477	0.00663683	0.373901	0.0630863
EMC3	0	1.9793	1.894	1.9112	0.96267	0	3.9904	3.0819	2.1191	4.1977	4.0024	4.0688	1.0497	1.0408	0.99602	0	0	0	0.714951	0.103077	0.0124966	0.705639	0.116309
BCLAF1	0.96059	1.9793	1.894	0.95559	2.888	0	1.9952	0	1.0595	0	0	0	4.199	4.1633	1.992	1.9802	0	0	0.735135	0.421148	0.00782612	0.0827683	0.265983
CTSC	1.9212	4.9482	3.7881	2.8668	0.96267	0.95534	2.9928	1.0273	1.0595	0	0	0	0	0	0	0	0	0	0.146124	0.164843	0.0157461	0.0157461	0.0157461
PELP1	0	0	0.94702	0	0	0	0	0	0	1.0494	2.0012	2.0344	0	0	0	2.9703	6.9314	6.1966	0.373901	0.373901	0.037868	0.373901	0.0158855
CD2BP2	0	0	0	0	0	0	0	0	0	2.0989	2.0012	4.0688	2.0995	2.0817	3.9841	3.9604	2.9706	4.1311	#DIV/0!	#DIV/0!	0.0155658	0.0125249	0.000521891
HOOK3	0.96059	1.9793	1.894	0	1.9253	2.866	1.9952	2.0546	1.0595	0	0	0	0	0	0	2.9703	4.951	4.1311	0.988227	0.851103	0.00782612	0.00782612	0.0219365
SHMT1	0	0	0	0	0	0	1.9952	1.0273	0	8.3955	5.003	7.1204	3.1492	2.0817	1.992	0	0	0	#DIV/0!	0.155201	0.00229683	0.00292727	#DIV/0!
DHX36	0	0	0.94702	0	0	0	0	0	0	2.0989	2.0012	4.0688	2.0995	0	1.992	4.9505	3.9608	4.1311	0.373901	0.373901	0.0317818	0.235855	0.000782643
ERMP1	0	0	0	0	0	0	0	2.0546	2.1191	2.0989	4.0024	5.086	2.0995	0	2.9881	0	0	0	#DIV/0!	0.116212	0.0129369	0.128107	#DIV/0!
ARPC5	1.9212	2.9689	1.894	4.778	3.8507	0.95534	0	1.0273	2.1191	0	1.0006	1.0172	1.0497	1.0408	0.99602	0	0.99019	1.0328	0.48164	0.161377	0.0312462	0.0253676	0.0314947
TOR1AIP2	4.8029	3.9586	2.8411	0.95559	2.888	2.866	1.9952	3.0819	1.0595	0	0	0	1.0497	2.0817	2.9881	4.9505	0	2.0655	0.129492	0.0890648	0.00243351	0.0837492	0.378112
AP2A2	4.8029	7.9171	2.8411	4.778	0	2.866	0	0	2.1191	0	0	0	5.2487	4.1633	3.9841	5.9406	4.951	0	0.262998	0.0521478	0.0246752	0.661683	0.545291
ANK3	1.9212	0	0	0	0	0	0	1.0273	2.1191	5.2472	7.0042	4.0688	0	0	0	0	0	2.0655	0.373901	0.668677	0.0108199	0.373901	0.961655
PDCD5	1.9212	3.9586	2.8411	1.9112	0	0	1.9952	0	0	1.0494	1.0006	0	0	0	0	3.9604	4.951	2.0655	0.0590418	0.0651185	0.0309453	0.00784555	0.506291
RFC2	3.8423	3.9586	1.894	2.8668	0	1.9107	1.9952	2.0546	1.0595	0	0	0	1.0497	2.0817	0	0	0	0	0.202474	0.108848	0.0084872	0.0718595	0.0084872
TMEM33	1.9212	3.9586	3.7881	1.9112	1.9253	0.95534	1.9952	2.0546	0	0	0	0	1.0497	0	0.99602	0	0	0	0.0891218	0.116869	0.00782611	0.0260542	0.00782611
FABP5	1.9212	3.9586	1.894	3.8224	0	3.8214	1.9952	1.0273	3.1786	0	0	0	0	0	0	0	0	0	0.977526	0.600935	0.0192689	0.0192689	0.0192689
CD276	0	0	0	0	0	0	0	0	0	4.1977	4.0024	2.0344	0	0	0	1.9802	1.9804	4.1311	#DIV/0!	#DIV/0!	0.00782746	#DIV/0!	0.0197376
NVL	0	0	0	0	0	0	0	0	0	1.0494	1.0006	1.0172	2.0995	4.1633	7.9682	0	0	0	#DIV/0!	#DIV/0!	2.30946e-07	0.050858	#DIV/0!
FAF2	0.96059	0	0	1.9112	0	0	0	0	0	2.0989	4.0024	5.086	0	0	0	0	0	0	0.679729	0.373901	0.0214708	0.373901	0.373901
PPP2R5E	1.9212	0	0.94702	0	0	0.95534	0	0	0	2.0989	4.0024	4.0688	0	0	0	0	0	0	0.375188	0.159832	0.0459723	0.159832	0.159832
DHCR24	0	0	0	0	0	0	1.9952	0	0	4.1977	2.0012	4.0688	0	2.0817	0	0	0	0	#DIV/0!	0.373901	0.00858973	0.373901	#DIV/0!
GLA	0	0	0	0	0	0	0	0	0	5.2472	3.0018	4.0688	1.0497	2.0817	2.9881	0	0	0	#DIV/0!	#DIV/0!	0.0031846	0.0219099	#DIV/0!
EPB41L5	0	0	0	0	0	0	0	0	1.0595	2.0989	1.0006	2.0344	1.0497	4.1633	3.9841	0	0	0	#DIV/0!	0.373901	0.00859021	0.0385012	#DIV/0!
GATA3	0	0	0	0	0	0	0	0	0	2.0989	1.0006	2.0344	1.0497	6.245	3.9841	0	0	0	#DIV/0!	#DIV/0!	0.00859021	0.0667794	#DIV/0!
PRMT6	0	0	0	0	0	0	0	0	0	3.1483	6.0036	5.086	0	0	0.99602	0	0	0	#DIV/0!	#DIV/0!	0.00486761	0.373901	#DIV/0!
TANC2	0	0	0	0	0	0	0	0	0	2.0989	4.0024	4.0688	0	0	0	0	0	0	#DIV/0!	#DIV/0!	0.00630175	#DIV/0!	#DIV/0!
MAPT	0	0	0	0	0	0	0	0	0	1.0494	4.0024	5.086	0	0	0	0	0	0	#DIV/0!	#DIV/0!	0.048733	#DIV/0!	#DIV/0!
TSPYL5	0	0	0	0	0	0	0	0	0	3.1483	4.0024	4.0688	0	0	0	0	0	0	#DIV/0!	#DIV/0!	0.000227096	#DIV/0!	#DIV/0!
XRCC6	13.448	11.876	17.993	15.29	18.291	10.509	12.969	10.273	13.774	12.593	20.012	18.31	23.094	21.857	27.889	20.792	15.843	16.524	0.933817	0.377424	0.43148	0.0192932	0.243501
PFN1	21.133	26.72	18.94	21.023	18.291	20.062	17.957	18.491	10.595	15.741	20.012	19.327	8.3979	9.3675	8.9642	14.852	13.863	13.426	0.370067	0.12844	0.217188	0.00461064	0.0251091
EIF3A	13.448	17.814	17.046	14.334	18.291	19.107	11.971	13.355	13.774	9.4449	12.007	13.224	11.547	10.408	8.9642	13.861	6.9314	13.426	0.598026	0.102012	0.0599643	0.0196807	0.146794
GPI	9.6059	6.9275	14.205	14.334	10.589	9.5534	15.962	8.2184	11.655	17.84	15.009	10.172	18.895	16.653	21.912	7.9208	7.9216	13.426	0.653618	0.611433	0.255368	0.0271171	0.869932
RNH1	12.488	5.9379	10.417	14.334	12.515	13.375	4.988	7.1911	3.1786	13.643	11.007	12.206	15.746	17.694	21.912	13.861	13.863	18.59	0.131156	0.116929	0.267981	0.0291469	0.0798088
DNM1L	18.251	15.834	13.258	12.423	8.664	16.241	10.974	13.355	11.655	11.544	13.008	6.1032	10.497	8.3266	6.9721	13.861	9.9019	10.328	0.271542	0.0778745	0.0943829	0.0153691	0.0819108
YWHAQ	19.212	13.855	17.993	9.5559	16.365	17.196	14.964	25.682	14.834	22.038	19.011	15.258	24.144	23.939	20.916	27.723	24.755	15.492	0.41479	0.727633	0.529603	0.0361671	0.233923
INF2	16.33	8.9068	11.364	11.467	11.552	3.8214	13.966	11.3	11.655	15.741	19.011	13.224	1.0497	1.0408	0.99602	13.861	16.833	17.557	0.388588	0.965774	0.240319	0.00690242	0.18939
COPB1	11.527	10.886	10.417	16.245	8.664	15.285	5.9856	11.3	11.655	14.692	8.0048	7.1204	4.199	5.2042	7.9682	7.9208	11.882	3.0983	0.365088	0.524492	0.69848	0.0117181	0.265689
HDGF	7.6847	8.9068	11.364	5.7336	7.7013	8.598	4.988	4.1092	7.4168	11.544	14.008	8.1376	13.647	15.612	11.952	6.9307	9.9019	10.328	0.223945	0.0599421	0.396907	0.043218	0.870131
CTNNA1	9.6059	14.845	9.4702	6.6892	2.888	9.5534	8.9784	10.273	15.893	12.593	14.008	8.1376	4.199	3.1225	1.992	12.871	10.892	8.2621	0.132868	0.889818	0.918513	0.0120474	0.789694
ATP2A2	14.409	15.834	6.6292	10.512	10.589	5.732	16.959	14.382	8.4764	6.2966	6.0036	6.1032	4.199	5.2042	1.992	1.9802	1.9804	3.0983	0.365384	0.809183	0.0978506	0.0479302	0.0261732
SARS	4.8029	8.9068	6.6292	4.778	6.7387	4.7767	5.9856	6.1638	4.2382	13.643	11.007	6.1032	15.746	12.49	16.932	1.9802	5.9412	12.393	0.376031	0.380217	0.238509	0.00968557	0.99812
ITGB1	4.8029	6.9275	8.5232	5.7336	7.7013	3.8214	4.988	5.1365	1.0595	4.1977	6.0036	2.0344	3.1492	2.0817	1.992	9.901	10.892	8.2621	0.555338	0.152824	0.16475	0.0189308	0.0907849
DDX1	4.8029	7.9171	4.7351	6.6892	2.888	5.732	3.9904	5.1365	1.0595	8.3955	4.0024	10.172	11.547	9.3675	12.948	5.9406	3.9608	2.0655	0.66856	0.205597	0.46493	0.0208634	0.298943
YARS	3.8423	5.9379	7.5762	6.6892	4.8133	12.419	3.9904	2.0546	1.0595	2.0989	4.0024	2.0344	10.497	15.612	10.956	6.9307	1.9804	9.2949	0.435843	0.0686573	0.0710666	0.0284703	0.912148
TXNDC5	7.6847	8.9068	6.6292	8.6003	5.776	7.6427	8.9784	10.273	8.4764	5.2472	7.0042	9.1548	5.2487	4.1633	5.9761	3.9604	3.9608	7.2294	0.724377	0.151231	0.667727	0.0363092	0.10211
NSUN2	8.6453	4.9482	7.5762	6.6892	3.8507	5.732	5.9856	7.1911	7.4168	4.1977	4.0024	1.0172	4.199	3.1225	2.9881	6.9307	2.9706	3.0983	0.302005	0.879086	0.0571692	0.0358123	0.184699
ACO1	11.527	5.9379	5.6821	14.334	10.589	12.419	6.9832	8.2184	8.4764	4.1977	4.0024	3.0516	0	0	0.99602	10.891	8.9118	6.1966	0.0970675	0.932453	0.110414	0.0188702	0.705628
LRRC47	3.8423	4.9482	6.6292	4.778	5.776	6.6874	3.9904	4.1092	10.595	7.346	7.0042	8.1376	10.497	9.3675	7.9682	5.9406	1.9804	4.1311	0.569064	0.663489	0.054855	0.0192548	0.468286
EIF2S3	2.8818	0	4.7351	5.7336	6.7387	12.419	4.988	3.0819	3.1786	5.2472	10.006	4.0688	7.3482	9.3675	6.9721	1.9802	2.9706	3.0983	0.0822998	0.467838	0.161981	0.026737	0.924188
ARPC2	2.8818	2.9689	3.7881	2.8668	4.8133	8.598	1.9952	9.2457	2.1191	3.1483	6.0036	7.1204	8.3979	9.3675	8.9642	4.9505	5.9412	6.1966	0.264586	0.634418	0.143495	0.00014538	0.00650163
PDLIM1	6.7241	4.9482	8.5232	7.6448	10.589	8.598	5.9856	10.273	5.2977	6.2966	9.0054	9.1548	0	0	0	7.9208	6.9314	7.2294	0.176159	0.820042	0.364126	0.00285243	0.589331
ATP5O	4.8029	5.9379	2.8411	4.778	3.8507	7.6427	4.988	7.1911	5.2977	11.544	7.0042	3.0516	9.4477	8.3266	7.9682	4.9505	5.9412	8.2621	0.57145	0.317147	0.36453	0.015864	0.236428
EIF5A	12.488	10.886	4.7351	6.6892	7.7013	6.6874	2.9928	6.1638	5.2977	9.4449	6.0036	6.1032	2.0995	2.0817	2.9881	4.9505	4.951	6.1966	0.381753	0.14827	0.450997	0.0427946	0.170492
SLC25A11	4.8029	0.98964	0.94702	5.7336	2.888	4.7767	3.9904	8.2184	6.3573	9.4449	5.003	7.1204	5.2487	7.2858	6.9721	3.9604	2.9706	5.1638	0.219826	0.0898097	0.0524673	0.0406071	0.279103
NCKAP1	3.8423	3.9586	6.6292	6.6892	8.664	7.6427	5.9856	2.0546	1.0595	4.1977	2.0012	5.086	8.3979	7.2858	7.9682	5.9406	4.951	3.0983	0.0564838	0.369302	0.462596	0.0334753	0.911069
SQRDL	2.8818	2.9689	7.5762	2.8668	0.96267	3.8214	3.9904	2.0546	7.4168	3.1483	1.0006	4.0688	13.647	11.449	15.936	1.9802	1.9804	1.0328	0.336294	0.996043	0.388699	0.0103828	0.150278
PRDX4	2.8818	2.9689	3.7881	5.7336	7.7013	3.8214	7.9808	4.1092	8.4764	12.593	4.0024	8.1376	6.2985	8.3266	6.9721	4.9505	6.9314	7.2294	0.0931464	0.0611608	0.114171	0.00384412	0.0149245
[truncated: 191 more rows]
