# Supplementary material for: Integrated Transcriptomics, Proteomics, and Glycomics Reveals the Association between Up-regulation of Sialylated N-glycans/Integrin and Breast Cancer Brain Metastasis
Source: Sci Rep. 2019 Nov 22;9:17361. doi: 10.1038/s41598-019-53984-8 (PMC6874669; doi:10.1038/s41598-019-53984-8)
Supplement: Supplementary file 3 — Supplementary Table S2 [file 41598_2019_53984_MOESM3_ESM.xlsx]

## Sheet: Table S2A
Table S2A. Transcriptomic matching to Proteins which had significant expression alteration (p <0.01) in 231 vs. 231BR. Proteins/genes highlighted by yellow have the consistent expressions. Protens braced by red frames are top 5 largest up- or down-regulated proteins.
proteomics Gene Name	p-value	231/231BR protein Fold Change	Transcriptomic Gene name	p-value	231/231BR transcripts Fold Change
GYS1	2.3362e-10	ND in BR	GYS1	0.000301	1.52953
SNCG	2.3362e-10	ND in BR	SNCG	0.0487	1873.89
OPTN	2.3362e-10	ND in BR	OPTN	0.116	1.20817
ARHGAP5	2.3688e-10	ND in BR	ARHGAP5	0.00012	2.3819
COL4A3BP	2.3755e-10	ND in BR	COL4A3BP	0.00106	1.59752
TACSTD2	2.3755e-10	ND in BR	TACSTD2	0.000332	2.8517
TGM2	1.2753e-05	ND in BR	TGM2	2.87e-05	478.98
KLC2	8.1785e-05	ND in BR	KLC2	3.14e-05	1.94959
EPPK1	0.00011	ND in BR	EPPK1	0.000123	32.4226
ITGB4	0.00019	ND in BR	ITGB4	0.000427	3.39877
FBP1	0.00041	ND in BR	FBP1	0.000448	17.6619
MYH14	0.00048	ND in BR	MYH14	0.00664	1484.99
DDX60	0.00053	ND in BR	DDX60	8.31e-05	2.40265
GLG1	0.00211	ND in BR	GLG1	0.000533	0.592575
RAD21	0.00211	ND in BR	RAD21	0.00135	0.724933
MX1	0.00211	ND in BR	MX1	0.00581	1.6123
EPHB2	0.00598	ND in BR	EPHB2	0.00026	2.87643
AGRN	0.00725	ND in BR	AGRN	0.000104	5.26722
ASS1	0.00761	ND in BR	ASS1	8.55e-05	2.11452
CIRBP	1.7206e-07	ND in 231	CIRBP	0.42	0.957957
MYO1D	0.00095	ND in 231	MYO1D	0.000142	0.0236463
FHL1	0.00164	ND in 231	FHL1	6.98e-05	0.0943501
PLAUR	0.00293	ND in 231	PLAUR	0.00142	0.603453
PHGDH	0.0043	ND in 231	PHGDH	8.32e-05	0.00461197
PXDN	0.00459	ND in 231	PXDN	0.00332	0.77604
DAK	0.00783	ND in 231	DAK	0.000199	0.205247
CNP	0.00455	14.1706	CNP	0.00574	1.11414
LPCAT1	0.00121	12.5875	LPCAT1	0.0295	1.41528
TSN	0.00037	12.1375	TSN	0.301	0.936992
SMARCC2	0.00045	11.6148	SMARCC2	0.00758	1.20725
SEPT2	0.00617	8.60264
AIMP2	0.00754	7.58221
LIMA1	0.00566	7.08168	LIMA1	0.000224	2.12182
CTSD	0.00296	6.32523	CTSD	6.99e-05	6.98426
MYO1B	0.00075	6.13878	MYO1B	0.000212	2.60205
EWSR1	0.00758	5.98299	EWSR1	0.0661	0.931782
CLINT1	0.00601	4.58337	CLINT1	0.00139	0.749838
MVP	0.00234	4.47106	MVP	0.000628	1.4904
HSPB1	0.00375	4.3574	HSPB1	6.98e-05	3.97775
ARFGAP1	0.00755	4.27715	ARFGAP1	1.99e-05	2.98553
SERPINB6	0.00386	3.20489	SERPINB6	0.634	1.03237
RPLP1	0.00758	2.99758	RPLP1	0.000316	0.618337
BLVRA	0.00721	2.64325	BLVRA	0.000408	2.12488
APRT	0.00399	2.43755	APRT	0.00623	0.807968
NNMT	0.00768	2.43396	NNMT	0.349	1.05771
SYAP1	0.00269	2.42803	SYAP1	0.000119	4.52904
EIF4H	0.00654	2.24253	EIF4H	3.92e-05	3.01545
PPP6R3	0.00066	2.23013
HUWE1	0.00948	2.09119	HUWE1	0.000339	1.81619
F3	0.00701	2.03587	F3	0.000295	3.69262
SMAP	2.4175e-07	1.98369
FUBP1	0.00792	1.85564	FUBP1	0.0807	0.848734
TUBA4A	0.00657	1.79785	TUBA4A	0.000606	2.18314
CPNE3	0.00184	1.73881	CPNE3	0.00431	1.25732
CLTC	0.00211	1.60058	CLTC	0.484	1.02094
TUBA1C	0.00762	1.59039	TUBA1C	0.00163	1.26497
PYGB	0.00168	1.521	PYGB	0.0316	0.932184
TUBB4B	0.00411	1.40008	TUBB4B	0.00223	1.37787
TUBB	0.00856	1.28898	TUBB	0.0021	0.813347
FLNA	0.00986	0.805223	FLNA	0.000447	0.353491
VIM	0.00904	0.728721	VIM	5.72e-05	0.282022
TRIP10	0.0014	0.602395	TRIP10	0.000123	0.826133
HNRNPDL	0.00518	0.585654
UBAP2L	0.00705	0.578376	UBAP2L	0.0138	0.828448
GALE	0.00461	0.542224	GALE	0.314	0.961283
COPS5	0.00461	0.542224	COPS5	0.00061	1.34389
ADH5	0.00164	0.524926	ADH5	0.00377	0.84135
MSN	0.00884	0.506527	MSN	0.000183	0.349456
ILF3	0.00871	0.433739	ILF3	6.21e-05	0.58707
LAP3	0.00432	0.429663	LAP3	0.0223	0.859418
TARS	0.00269	0.42241	TARS	0.00234	0.710461
LCP1	0.00011	0.401004	LCP1	4.25e-06	0.00563023
FAM129A	0.00241	0.377857	FAM129A	0.000333	0.117963
PDCD11	0.00379	0.371406	PDCD11	0.00228	0.743763
NASP	0.00216	0.369167	NASP	0.000649	0.579873
HEATR1	0.0029	0.361441	HEATR1	0.000557	0.683446
RCN2	0.00748	0.330822	RCN2	0.000149	0.349925
PRPF19	0.00152	0.307907	PRPF19	0.000236	0.628542
BPNT1	0.00286	0.305106	BPNT1	0.000255	0.664324
PGLS	0.00072	0.292281	PGLS	0.000759	0.522745
KARS	0.00056	0.255107	KARS	0.00234	0.851902
PRPF6	0.00631	0.24735	PRPF6	4.07e-05	1.4987
METAP2	0.00055	0.180391	METAP2	0.00346	0.662852
SPTLC2	0.00364	0.179565	SPTLC2	0.000259	0.589092
BDH2	0.00057	0.165503	BDH2	0.000675	0.419533
RPS25	0.00724	0.164913	RPS25	0.00128	1.28681
ASNA1	0.00506	0.141606	ASNA1	0.00093	0.684592
FAM49A	0.00043	0.124278	FAM49A	0.2	1.17494
FSCN1	0.00338	0.104337	FSCN1	0.0019	0.587064
ASPSCR1	0.00769	0.0615775	ASPSCR1	0.000664	0.643526
GNE	0.00769	0.0615775	GNE	0.00077	0.342463
WFS1	0.00278	0.0580359	WFS1	1.85e-05	0.142504
NOC3L	0.00151	0.055243	NOC3L	0.0188	0.81833
73/92 (79.3%) are consistent

## Sheet: Table S2B
Table S2B. Transcriptomic matching to Proteins which had significant expression alteration (p <0.01) in 361 vs. 231BR. Proteins/genes highlighted by yellow have the consistent expressions. Protens braced by red frames are top 5 largest up- or down-regulated proteins.
proteomics Gene name	p-value	361/231BR Fold Change	trans. Gene Name	P value	361/231BR Fold change
EEF1A2	6.2789e-09	ND in BR	EEF1A2	1.02e-05	42.4013
GUSB	5.4695e-07	ND in BR	GUSB	5.17e-05	1.97065
PPL	5.4812e-07	ND in BR	PPL	5e-05	2394.06
FBP1	5.4812e-07	ND in BR	FBP1	5.08e-05	186.306
SLC27A3	5.4812e-07	ND in BR	SLC27A3	0.000209	2.41588
CDC42EP4	5.4812e-07	ND in BR	CDC42EP4	0.000267	2.41377
SRSF6	5.4871e-07	ND in BR
SCARB2	5.4871e-07	ND in BR	SCARB2	3.13e-05	3.87406
NEDD4L	5.4871e-07	ND in BR	NEDD4L	1.41e-05	0.143497
SDR39U1	5.4871e-07	ND in BR
MYH14	9.4889e-07	ND in BR	MYH14	0.00151	40675.7
CALML5	4.9587e-06	ND in BR	CALML5	0.0053	327238
EPPK1	1.3901e-05	ND in BR	EPPK1	7.88e-06	1235.6
IGFBP2	3.0264e-05	ND in BR	IGFBP2	0.000427	237936
RNASET2	4.8575e-05	ND in BR	RNASET2	1.24e-05	2.79186
BCAM	0.0001	ND in BR	BCAM	7.19e-06	42.4682
LLGL2	0.00015	ND in BR	LLGL2	3.12e-05	38.8039
PREX1	0.00021	ND in BR	PREX1	4.53e-05	7242.44
PARP14	0.00023	ND in BR	PARP14	0.0767	1.11501
MUC5AC	0.00026	ND in BR	MUC5AC	3.25e-05	39.076
SEC16A	0.00031	ND in BR	SEC16A	1.17e-05	3.58157
LSS	0.00031	ND in BR	LSS	0.393	0.933929
STAT1	0.00041	ND in BR	STAT1	0.000244	2.0465
RABL6	0.00043	ND in BR	RABL6	4.95e-05	5.71116
MUC5B	0.00047	ND in BR	MUC5B	0.00013	78.051
ISYNA1	0.00053	ND in BR	ISYNA1	9.23e-06	23.0289
STS	0.00053	ND in BR	STS	4.15e-05	9.48117
DHRS2	0.00055	ND in BR	DHRS2	2.03e-06	650.099
ALDH4A1	0.00058	ND in BR	ALDH4A1	2.53e-05	6.87538
GLG1	0.00063	ND in BR	GLG1	0.194	1.10773
ATP6AP2	0.00067	ND in BR	ATP6AP2	2.34e-05	2.85814
ARMCX3	0.00067	ND in BR	ARMCX3	0.000369	2.39452
PYCARD	0.00084	ND in BR	PYCARD	0.000426	663.461
DDX60	0.00088	ND in BR	DDX60	0.000461	0.320443
GPX1	0.00101	ND in BR	GPX1	0.0816	1.15105
EPHX1	0.00126	ND in BR	EPHX1	3.36e-05	8.23628
SNCG	0.00139	ND in BR	SNCG	0.0119	78501.2
CKMT1A	0.0014	ND in BR	CKMT1A	0.00116	1130.23
PCSK1N	0.0014	ND in BR	PCSK1N	0.00482	25970.6
HID1	0.00141	ND in BR
CAMK2G	0.00165	ND in BR	CAMK2G	0.00177	1.23129
PNPO	0.00174	ND in BR	PNPO	3.24e-05	2.58652
KIAA1598	0.0018	ND in BR	KIAA1598	4.84e-05	7.98245
CNBP	0.00192	ND in BR	CNBP	0.0511	1.05007
CAPS	0.00195	ND in BR	CAPS	3.3e-05	131.535
ABAT	0.00196	ND in BR	ABAT	4.3e-06	244.838
ZC3H11A	0.00221	ND in BR	ZC3H11A	0.157	1.07418
ESRP2	0.00221	ND in BR	ESRP2	6.02e-06	162.78
ALOX15B	0.0025	ND in BR	ALOX15B	3.72e-06	1010.38
CPT1A	0.00299	ND in BR	CPT1A	3.57e-05	7.52821
HEXA	0.00304	ND in BR	HEXA	9.5e-05	1.9966
AP1M2	0.00309	ND in BR	AP1M2	5.62e-05	6.04069
FDXR	0.00332	ND in BR	FDXR	5.11e-05	7.62184
FAM84B	0.00332	ND in BR	FAM84B	0.00025	3.59396
ACSL1	0.00349	ND in BR	ACSL1	5.84e-05	7.06684
IFIT1	0.0041	ND in BR	IFIT1	0.021	0.811257
ITGB4	0.00458	ND in BR	ITGB4	1.03e-05	21.8898
NPEPL1	0.00477	ND in BR	NPEPL1	0.000172	3.90762
GRB7	0.0055	ND in BR	GRB7	7.68e-05	1351.39
HMGCS2	0.00594	ND in BR	HMGCS2	0.00537	31236.5
LIG1	0.00615	ND in BR	LIG1	0.00031	1.4692
GTF3C4	0.00615	ND in BR	GTF3C4	3.48e-05	2.29909
EPCAM	0.00628	ND in BR
SELENBP1	0.00719	ND in BR	SELENBP1	6.36e-07	28.7663
ARFGEF3	0.00767	ND in BR
SDSL	0.00767	ND in BR	SDSL	0.0183	1.94517
FBLN2	0.00767	ND in BR	FBLN2	2.79e-05	1369.21
S100A16	0.00797	ND in BR	S100A16	2.45e-05	2.88704
PFKL	0.00823	ND in BR	PFKL	7.28e-05	5.04799
ADAR	0.00903	ND in BR	ADAR	0.000649	1.44075
TRIM47	0.00903	ND in BR	TRIM47	0.000124	2.17562
ADIRF	0.00972	ND in BR
CIRBP	1.7206e-07	ND in 231	CIRBP	0.000461	1.33774
FKBP5	1.7222e-07	ND in 231	FKBP5	0.00661	1.36193
KYNU	1.7247e-07	ND in 231	KYNU	0.131	0.842431
TRIP10	9.1036e-06	ND in 231	TRIP10	3.27e-07	0.102199
CAPG	1.5176e-05	ND in 231	CAPG	7.82e-06	0.0104666
RAI14	2.9951e-05	ND in 231	RAI14	3.6e-07	0.239892
FAM49A	4.6098e-05	ND in 231	FAM49A	4.43e-05	0.0540325
TNS3	4.8151e-05	ND in 231	TNS3	8.2e-05	0.305565
SDPR	6.8445e-05	ND in 231	SDPR	0.000506	0.00747746
PPP2R1B	6.8445e-05	ND in 231	PPP2R1B	3.5e-05	0.630019
GSTP1	8.0338e-05	ND in 231	GSTP1	8.87e-05	0.00171953
NOL10	0.00012	ND in 231	NOL10	0.000766	0.551732
GTPBP4	0.00013	ND in 231	GTPBP4	0.000993	0.644333
PDCD11	0.0002	ND in 231	PDCD11	2.08e-05	0.557188
CYR61	0.00036	ND in 231	CYR61	6.26e-06	0.0167012
PLAA	0.00037	ND in 231	PLAA	0.000102	0.516062
HSPA4L	0.00037	ND in 231	HSPA4L	7.53e-05	0.290889
NNMT	0.00045	ND in 231	NNMT	0.0106	6.95972e-05
EPHA2	0.00052	ND in 231	EPHA2	6.98e-06	0.0360345
ERBB2IP	0.00052	ND in 231	ERBB2IP	3.46e-05	0.307692
AXL	0.00056	ND in 231	AXL	4.98e-05	0.00170995
GNL3	0.00077	ND in 231	GNL3	0.00373	0.637601
CD97	0.00084	ND in 231	CD97	2.89e-06	0.0404213
MACF1	0.00108	ND in 231	MACF1	3.83e-05	0.354021
AKR1B1	0.00129	ND in 231	AKR1B1	4.63e-05	0.0101266
MCAM	0.0013	ND in 231	MCAM	0.000101	0.000675621
PYGL	0.00141	ND in 231	PYGL	7.68e-05	0.0172515
VAMP3	0.00145	ND in 231	VAMP3	0.000174	0.384088
ARHGEF2	0.00164	ND in 231	ARHGEF2	2.06e-05	0.125997
EHD2	0.00164	ND in 231	EHD2	0.000216	0.00448768
FHL1	0.00164	ND in 231	FHL1	7.39e-06	0.0465833
FSCN1	0.00172	ND in 231	FSCN1	4.25e-06	0.160494
RAB11FIP5	0.00199	ND in 231	RAB11FIP5	0.000136	0.403285
DNMT1	0.00205	ND in 231	DNMT1	0.000102	0.543414
CRTAP	0.00205	ND in 231	CRTAP	3.24e-05	0.246085
PABPC4	0.00218	ND in 231	PABPC4	1.57e-05	0.307656
MAP1B	0.00239	ND in 231	MAP1B	7.25e-06	0.0169024
IGF2BP2	0.00278	ND in 231	IGF2BP2	5.71e-06	0.0385743
GLRX	0.00287	ND in 231	GLRX	2.34e-05	0.14939
PLAUR	0.00293	ND in 231	PLAUR	2.61e-05	0.00587359
COTL1	0.00308	ND in 231	COTL1	4.96e-06	0.114117
FNBP1	0.00308	ND in 231	FNBP1	4.09e-05	0.570248
RPL30	0.00311	ND in 231	RPL30	0.0981	0.93735
PEG10	0.00316	ND in 231	PEG10	0.0017	0.300697
FMNL1	0.00334	ND in 231	FMNL1	4.98e-05	0.0599599
MPRIP	0.00361	ND in 231
PSAT1	0.00389	ND in 231	PSAT1	0.00207	0.154613
NT5E	0.00407	ND in 231	NT5E	0.000123	0.000450499
SPANXB1	0.00427	ND in 231	SPANXB1	0.000308	0.00183648
PXDN	0.00459	ND in 231	PXDN	5.43e-06	0.112384
ASPSCR1	0.00502	ND in 231	ASPSCR1	0.00391	0.824863
CUL4B	0.00532	ND in 231	CUL4B	0.000144	0.379294
DDX39A	0.00532	ND in 231
ARHGDIB	0.0058	ND in 231	ARHGDIB	8.64e-05	0.591048
PLOD1	0.00587	ND in 231	PLOD1	0.00178	0.724853
ICAM1	0.00589	ND in 231	ICAM1	1.85e-05	0.00653639
DHPS	0.00615	ND in 231	DHPS	0.00011	0.489378
TSNAX	0.00637	ND in 231	TSNAX	0.000332	0.694559
IRF2BPL	0.00637	ND in 231
F3	0.00674	ND in 231	F3	3.48e-05	0.00750164
LNPEP	0.00783	ND in 231	LNPEP	0.000175	0.481354
GNL2	0.00783	ND in 231	GNL2	0.000256	0.627448
DTD1	0.00814	ND in 231	DTD1	4.68e-05	0.12036
THBS1	0.00849	ND in 231	THBS1	7.73e-05	0.178823
KPNA4	0.00849	ND in 231	KPNA4	0.0029	1.18932
SLC16A3	0.00849	ND in 231	SLC16A3	3.79e-05	0.172808
MYBBP1A	0.0085	ND in 231	MYBBP1A	0.00102	0.668572
ACOX1	0.00213	41.0877	ACOX1	1.81e-06	6.74781
INPP4B	0.00039	31.4169	INPP4B	0.00025	1.6322
PCCB	0.00029	31.3862	PCCB	1.4e-05	2.28217
CTNNB1	0.00279	26.8848	CTNNB1	0.00142	0.675649
MLLT4	0.00386	18.3892	MLLT4	5.63e-06	2.90304
COG1	0.0005	18.2274	COG1	0.0719	1.06435
ALDH6A1	0.00312	15.6463	ALDH6A1	0.00161	1.49157
NUCB2	0.00565	15.2657	NUCB2	0.000228	2.43587
GSR	0.00071	15.2002	GSR	2.89e-05	2.30833
IDH1	0.00309	14.7797	IDH1	0.000183	2.95273
IFIT3	0.00297	14.483	IFIT3	2.79e-05	0.0097476
EWSR1	0.00032	12.844	EWSR1	3.13e-05	2.27828
BZW1	0.00411	12.8131	BZW1	0.000584	1.35247
BLVRB	0.0007	12.5909	BLVRB	0.00138	2.29886
ISOC2	0.00688	12.5295	ISOC2	0.00177	2.01024
ARMT1	0.00102	12.4532
JUP	0.00204	11.4289	JUP	3.35e-05	7.37688
POR	0.00023	11.1434	POR	2.26e-05	5.38428
CAPN1	0.00717	10.6994	CAPN1	4.25e-05	4.0033
HSPB1	0.00026	10.3902	HSPB1	4.35e-05	16.2601
GPD2	0.00114	10.3569	GPD2	4.12e-05	3.98129
OAS3	0.00789	9.72281	OAS3	0.00374	1.47105
DDX6	0.00848	9.0646	DDX6	0.000252	0.819756
TAF15	0.00269	8.5621	TAF15	8.62e-05	3.96633
SLC12A2	0.00031	8.31953	SLC12A2	3.58e-06	10.4363
CDK5RAP3	0.00246	8.29576	CDK5RAP3	0.000288	2.37256
PPCS	0.00597	8.27958	PPCS	0.00258	1.34416
CTSD	0.00118	8.2469	CTSD	6.24e-05	5.99994
CAT	0.00411	8.15569	CAT	0.000816	1.53956
MTCH2	0.00576	8.12698	MTCH2	0.00049	0.739038
C9orf142	0.0023	7.89138	C9orf142	6e-05	3.16666
GAN	0.00903	7.56742	GAN	0.000504	1.84538
PCYOX1	0.00132	7.51647	PCYOX1	0.0042	1.21971
OXCT1	0.00972	7.49666	OXCT1	0.00119	1.37024
CPSF6	0.00934	7.46044	CPSF6	2.98e-05	1.35685
CRIP2	0.0046	7.1209	CRIP2	5.08e-05	11.2673
CPD	0.00075	6.77189	CPD	0.0137	1.26574
SLC9A3R1	0.00082	6.69849	SLC9A3R1	7.45e-06	44.8918
ARF6	0.00487	6.61327	ARF6	4.41e-05	2.56786
LRBA	0.00536	6.50438	LRBA	1.44e-05	2.58506
LGALS3BP	1.9213e-05	6.28179	LGALS3BP	0.000732	0.716508
CTNND1	0.00357	6.17546	CTNND1	0.00015	2.01307
SORD	0.0014	5.99384	SORD	0.00101	1.66242
MCCC2	0.00063	5.95512	MCCC2	2.06e-05	3.16717
SLC1A4	0.002	5.9456	SLC1A4	0.00567	1.79845
ISG15	0.00868	5.80758	ISG15	0.000676	0.439263
PSMC4	0.00306	5.29308	PSMC4	0.135	0.946752
PRDX3	0.00756	5.1405	PRDX3	2.82e-05	2.31766
ALDH2	0.00033	5.01061	ALDH2	3.21e-05	3.5898
CBX3	0.00011	4.81415	CBX3	0.00647	1.13426
PFKM	0.00567	4.68197	PFKM	0.00015	2.00386
IDH2	0.00059	4.62103	IDH2	2.68e-06	32.6301
G6PD	0.0024	4.52302	G6PD	2.05e-05	9.61538
H1FX	0.00432	4.48894	H1FX	2.92e-05	5.58405
ALDOA	0.00023	4.47506	ALDOA	0.000571	2.30674
APEH	0.00105	4.35305	APEH	7.03e-05	2.66904
RBM4	0.00552	4.21615	RBM4	4.19e-05	2.40064
COMT	0.00033	4.14482	COMT	2.77e-05	5.14074
AKR1A1	0.00654	3.9946	AKR1A1	0.000247	1.55147
ARL6IP5	0.00206	3.91413	ARL6IP5	0.00579	1.17103
GSN	0.00136	3.82781	GSN	2.06e-05	6.47649
COPB2	0.00105	3.71549	COPB2	7.96e-05	2.17087
AGR2	0.0072	3.45055	AGR2	0.00118	2.49553
IRF2BP2	0.00491	3.41064	IRF2BP2	0.000129	2.42365
NAPA	0.00465	3.21201	NAPA	0.000943	1.48045
PHF5A	0.00097	3.19809	PHF5A	0.00117	0.700755
MYO6	0.0011	3.1954	MYO6	7.02e-06	2.77321
EIF4H	0.00973	3.19331	EIF4H	2.52e-06	3.76879
YES1	0.00527	3.18429	YES1	0.000684	1.47587
USP7	0.00584	3.0649	USP7	2.81e-05	3.53034
FASN	8.7748e-06	2.98795	FASN	0.000438	3.10163
PCMT1	0.00058	2.9205	PCMT1	0.000109	2.27129
TXN	0.00725	2.9099	TXN	0.193	1.05345
GAPDH	1.9512e-05	2.8785	GAPDH	0.00201	1.51013
FKBP4	0.00275	2.8637	FKBP4	1.18e-05	8.01235
SLC25A13	0.00511	2.67425	SLC25A13	0.000897	1.98266
PFN2	4.1895e-06	2.66152	PFN2	6.34e-05	3.83273
HIBADH	0.00624	2.57422	HIBADH	0.000949	1.70602
UBA1	3.2746e-05	2.53393	UBA1	1.1e-05	4.28551
MVP	0.00567	2.53175	MVP	0.00107	0.562001
SF3B2	0.00222	2.48936	SF3B2	0.00118	1.24341
GPR89A	0.00931	2.47355	GPR89A	0.0113	0.569646
DPP3	0.00838	2.47005	DPP3	0.000171	2.42727
HSD17B10	0.00107	2.4483	HSD17B10	2.19e-05	3.90065
GRN	0.00137	2.4457	GRN	0.00133	0.553293
STRAP	0.00216	2.44	STRAP	4.52e-05	1.81641
PGD	0.00229	2.43966	PGD	0.00166	1.09147
UNC45A	0.00834	2.39793	UNC45A	0.00403	1.45172
CTTN	0.00838	2.33089	CTTN	0.000588	2.35262
HTATSF1	0.00851	2.32659	HTATSF1	0.07	1.13737
SRP72	0.00628	2.32011	SRP72	0.174	1.04225
CLTC	0.00055	2.22239	CLTC	3.43e-06	4.50846
OGDH	0.00414	2.13616	OGDH	0.000618	1.48292
DSP	0.00246	2.13448	DSP	1.37e-05	2.64432
FYCO1	8.7017e-06	2.12923	FYCO1	0.000167	1.4546
TPI1	0.00069	2.08174	TPI1	9.32e-05	2.10803
LAP3	0.00232	2.07446	LAP3	0.000671	0.746312
VCP	0.0026	2.02894	VCP	1.2e-05	3.80722
PAIP1	0.00941	1.97852	PAIP1	0.00045	1.70486
ATP5B	0.00096	1.94598	ATP5B	4.08e-05	1.2814
ACO2	0.00521	1.78879	ACO2	7.68e-05	1.7127
HSPA1A	0.00772	1.72631	HSPA1A	2.98e-05	30.182
TRIM28	0.00634	1.70285	TRIM28	0.00162	1.41149
BLVRA	4.1139e-05	1.59691	BLVRA	5.74e-05	2.89287
PKM	0.00022	1.58729
FLII	0.00519	1.53854	FLII	0.000735	0.667345
CFL1	0.00938	1.38268	CFL1	0.000158	1.32688
DSTN	0.0095	1.36827	DSTN	0.00454	0.798731
PRPF6	0.00045	0.798455	PRPF6	9.46e-05	1.31902
NUP93	0.00981	0.724127	NUP93	0.00256	0.848965
CAPN2	0.00669	0.683446	CAPN2	3.17e-06	0.247886
SPTBN1	0.00689	0.666439	SPTBN1	8.78e-06	0.355169
PLEC	0.00195	0.653455
KPNB1	0.00486	0.650473	KPNB1	4.03e-05	0.487683
ENO1	0.0085	0.636375	ENO1	1.59e-05	0.556453
SPTAN1	0.00012	0.621965	SPTAN1	6.29e-05	0.682638
HSP90AA1	0.00346	0.593828	HSP90AA1	0.0872	1.11288
CSE1L	0.00719	0.572721	CSE1L	1.64e-05	0.419975
RPL12	0.00179	0.558376	RPL12	4.81e-05	0.341801
SFN	0.00782	0.554776	SFN	0.482	1.04843
NAMPT	0.00332	0.498401
ACAT1	0.00562	0.474873	ACAT1	0.0012	0.662061
PFKP	0.00748	0.463817	PFKP	0.000102	0.233101
SND1	0.00332	0.460084	SND1	0.000313	1.23289
HSPA4	0.00065	0.448499	HSPA4	0.00643	0.756621
PSMD2	0.00297	0.445594	PSMD2	0.000267	0.745209
ACTN1	0.00063	0.43036	ACTN1	5.44e-06	0.149486
PRKDC	0.00246	0.422231	PRKDC	0.0956	0.943382
ARL1	0.00925	0.411119	ARL1	1	1.00696
STIP1	0.00172	0.401176	STIP1	7.17e-05	1.52694
MSH2	0.00103	0.390671	MSH2	0.000555	0.625226
EIF3C	0.00688	0.3896	EIF3C	0.00188	2.06874
SRP14	0.0002	0.376295	SRP14	0.000164	1.57038
KTN1	0.00288	0.376034	KTN1	0.000139	0.391542
DPYSL2	0.00393	0.373529	DPYSL2	5.9e-05	0.172819
SLC25A24	0.00894	0.33883	SLC25A24	0.000224	0.474617
HPRT1	0.00406	0.323407	HPRT1	0.000425	0.288782
HMGA1	0.00094	0.317397	HMGA1	8.09e-05	0.226294
DBN1	0.00452	0.307234	DBN1	0.000446	0.554126
NASP	0.00021	0.303613	NASP	0.000468	0.51912
SSBP1	0.00039	0.297483	SSBP1	5.74e-05	0.458999
NOC3L	0.00446	0.293198	NOC3L	0.000652	0.486478
ATIC	0.00166	0.291767	ATIC	0.011	0.833883
RTN4	0.00049	0.286575	RTN4	1.5e-05	0.168952
TPD52L2	0.00756	0.276695	TPD52L2	9.86e-06	0.501654
EIF2B4	0.00965	0.250989	EIF2B4	0.000485	1.30657
CALU	0.00586	0.244518	CALU	0.000209	0.447126
PLS3	0.00157	0.243874	PLS3	7.51e-05	0.333142
TOP1	0.00494	0.241758	TOP1	0.298	0.943077
METAP2	0.00043	0.226603	METAP2	0.000327	1.23666
MYOF	9.1725e-05	0.20573
ABCE1	0.00756	0.197807	ABCE1	0.000116	0.447621
IARS	0.00285	0.186958	IARS	0.00109	0.469986
PC	0.00982	0.177289	PC	0.00159	0.827779
UBAP2L	0.00868	0.172163	UBAP2L	0.0136	0.836019
ITGA6	0.00085	0.167773	ITGA6	0.000183	0.439611
UAP1	0.00528	0.154773	UAP1	7.08e-05	0.13885
CNN3	0.00996	0.136937	CNN3	1.55e-05	0.348032
NUDCD1	0.00186	0.1274	NUDCD1	0.000633	0.433664
IMPDH2	0.00841	0.124917	IMPDH2	8.43e-07	0.216231
COPS5	0.00216	0.0999594	COPS5	0.0348	0.906226
ANXA1	0.00035	0.0998977	ANXA1	1.28e-05	0.0427763
HEATR1	0.00012	0.0983051	HEATR1	0.000122	0.496337
MSN	0.00056	0.0980766	MSN	5.11e-05	0.000189638
BDH2	0.0006	0.0914229	BDH2	0.78	1.02664
NUDC	0.00714	0.0911939	NUDC	0.000228	0.516808
FLNC	0.00203	0.0899322	FLNC	4.94e-05	0.000692258
ANP32E	0.00584	0.0791749	ANP32E	3.24e-05	0.286657
ATP2B1	0.00301	0.0766892	ATP2B1	0.0019	0.706091
ITGA2	0.00116	0.0755351	ITGA2	0.000293	0.213013
PRMT5	0.00493	0.0754633	PRMT5	0.000249	0.657119
GNE	0.00823	0.0682734	GNE	6.48e-05	0.115922
RRP12	0.0056	0.0644069	RRP12	0.000762	0.812114
EHD1	0.00108	0.0507137	EHD1	0.00115	0.532078
VAT1	0.00012	0.0383212	VAT1	3.39e-06	0.136575
LCP1	2.6363e-05	0.0350097	LCP1	2.13e-07	0.0146
VIM	4.1372e-07	0.00856236	VIM	1.74e-05	0.000647563
269/315 (85.4%) are consistent

## Sheet: Table S2C
Table S2C. Transcriptomic matching to Proteins which had significant expression alteration (p <0.01) in HTB131 vs. 231BR. Proteins/genes highlighted by yellow have the consistent expressions. Protens braced by red frames are top 5 largest up- or down-regulated proteins.
Porteomics Gene Name	p-value	131/231BR Fold Change	trans. Gene Name	p-value	Fold Change
TM9SF2	4.0749e-07	ND in BR	TM9SF2	0.000316	1.31038
PACSIN2	4.08e-07	ND in BR	PACSIN2	5.08e-05	7.02996
HOOK1	4.08e-07	ND in BR	HOOK1	0.00373	11109
PPFIBP2	4.08e-07	ND in BR	PPFIBP2	9.48e-06	24.4826
SLC4A2	4.0837e-07	ND in BR	SLC4A2	0.000124	1.98735
GYS1	4.0911e-07	ND in BR	GYS1	6.1e-05	3.10728
ATP6AP2	4.0911e-07	ND in BR	ATP6AP2	0.000873	1.32848
NAPRT	3.2009e-05	ND in BR
EPPK1	4.8441e-05	ND in BR	EPPK1	1.5e-05	182.297
COL4A3BP	7.5556e-05	ND in BR	COL4A3BP	6.6e-05	2.94684
S100A16	9.5255e-05	ND in BR	S100A16	8.52e-06	4.04469
TNC	0.00012	ND in BR	TNC	0.0012	2.33887
SLC27A3	0.00012	ND in BR	SLC27A3	2.63e-06	10.2173
ASS1	0.00014	ND in BR	ASS1	2.15e-06	12.2799
STOM	0.00023	ND in BR	STOM	8.31e-06	22.4253
ERBB2	0.00027	ND in BR	ERBB2	9.08e-08	26.6476
TOM1	0.00027	ND in BR	TOM1	1.32e-05	4.4125
PFKL	0.00033	ND in BR	PFKL	2.99e-05	6.09918
ACOX3	0.00033	ND in BR	ACOX3	8.75e-05	2.22258
ADNP	0.00033	ND in BR	ADNP	7.56e-06	3.6037
HID1	0.00035	ND in BR
CRABP2	0.00045	ND in BR	CRABP2	1.42e-05	232.938
PYCARD	0.0005	ND in BR	PYCARD	0.000828	201.297
S100A14	0.0005	ND in BR	S100A14	0.00997	96120.5
ARFGEF3	0.00052	ND in BR
EEF1A2	0.00053	ND in BR	EEF1A2	1.74e-05	26.1308
DPP7	0.00062	ND in BR	DPP7	7.17e-06	6.02021
IGF2R	0.00086	ND in BR	IGF2R	0.000391	0.813153
DDX58	0.00086	ND in BR	DDX58	1.75e-05	2.05162
CLU	0.00086	ND in BR	CLU	1.88e-05	12.988
ACSL1	0.00098	ND in BR	ACSL1	7.77e-06	31.1684
SEC16A	0.00102	ND in BR	SEC16A	2.14e-06	14.3718
CKMT1A	0.00122	ND in BR	CKMT1A	0.00074	3066.02
CPT2	0.00131	ND in BR	CPT2	9.66e-06	4.90467
KIAA1598	0.00133	ND in BR	KIAA1598	7.45e-05	6.3066
CALML5	0.00151	ND in BR	CALML5	0.00736	102177
RAB3D	0.00151	ND in BR	RAB3D	3.96e-05	23.9789
STAT1	0.00185	ND in BR	STAT1	3.13e-05	4.34018
MYH14	0.00192	ND in BR	MYH14	0.00197	17668.6
PNPO	0.00195	ND in BR	PNPO	0.000121	2.16431
GAA	0.00232	ND in BR	GAA	0.000175	2.61449
PAK2	0.00232	ND in BR	PAK2	2.48e-06	2.98555
OAS2	0.00262	ND in BR	OAS2	0.00852	1.88945
LIG1	0.00263	ND in BR	LIG1	0.00075	1.823
MME	0.00264	ND in BR	MME	0.00883	7212.37
PPFIA1	0.0028	ND in BR	PPFIA1	5.76e-05	2.40927
PDXDC1	0.00281	ND in BR	PDXDC1	1.72e-05	5.56182
SHMT1	0.00293	ND in BR	SHMT1	8.93e-05	2.11371
AGRN	0.00301	ND in BR	AGRN	0.000202	2.1244
TLN2	0.00408	ND in BR	TLN2	2.72e-06	8.34386
TYMP	0.00447	ND in BR
NQO1	0.00496	ND in BR	NQO1	3.07e-05	5.6946
PKP3	0.0053	ND in BR	PKP3	4.17e-05	11.6318
SRSF6	0.00596	ND in BR
RAD21	0.00609	ND in BR	RAD21	0.207	0.961191
AP1M2	0.00663	ND in BR	AP1M2	1.17e-05	20.7208
HIBCH	0.00663	ND in BR	HIBCH	0.000396	1.67488
SDR39U1	0.00663	ND in BR
NPEPL1	0.00705	ND in BR	NPEPL1	9.72e-05	4.91898
CNPY2	0.00705	ND in BR	CNPY2	2.48e-05	1.90817
TACSTD2	0.00705	ND in BR	TACSTD2	1.31e-05	5.07993
HEXA	0.00779	ND in BR	HEXA	0.00565	1.1839
ISYNA1	0.00779	ND in BR	ISYNA1	6.89e-06	29.3118
TRPS1	0.00843	ND in BR	TRPS1	4.83e-06	16.1316
SELENBP1	0.00879	ND in BR	SELENBP1	4.09e-07	205.933
PPP2R5A	0.00983	ND in BR	PPP2R5A	3.15e-06	5.46024
BDH2	1.7222e-07	ND in 131	BDH2	0.000227	0.399148
S100A10	1.7247e-07	ND in 131	S100A10	2.7e-06	0.024538
KYNU	1.7247e-07	ND in 131	KYNU	2.25e-05	0.0221894
VIM	2.0515e-07	ND in 131	VIM	2.35e-05	0.000384608
LCP1	3.2694e-06	ND in 131	LCP1	4.55e-06	0.0127758
TRIP10	9.1036e-06	ND in 131	TRIP10	1.33e-06	0.111472
MYOF	1.1219e-05	ND in 131
RAI14	2.9951e-05	ND in 131	RAI14	8.69e-06	0.0763101
FAM49A	4.6098e-05	ND in 131	FAM49A	0.0173	0.000216823
TNS3	4.8151e-05	ND in 131	TNS3	2.19e-05	0.124684
SDPR	6.8445e-05	ND in 131	SDPR	6.89e-08	1.37171e-05
PPP2R1B	6.8445e-05	ND in 131	PPP2R1B	0.000107	0.623535
GSTP1	8.0338e-05	ND in 131	GSTP1	1.5e-05	0.0010072
NOL10	0.00012	ND in 131	NOL10	2.93e-05	0.431864
LDHB	0.00013	ND in 131	LDHB	4.25e-05	0.000299486
ANXA11	0.00018	ND in 131	ANXA11	2.53e-06	0.085498
ANXA1	0.00022	ND in 131	ANXA1	5.72e-05	0.000370515
PDLIM5	0.00034	ND in 131	PDLIM5	1.72e-05	0.0983553
RDX	0.00035	ND in 131	RDX	1.98e-05	0.242058
CYR61	0.00036	ND in 131	CYR61	0.000985	0.066033
FLNC	0.00038	ND in 131	FLNC	4.93e-05	0.000944837
NNMT	0.00045	ND in 131	NNMT	9.17e-08	2.20231e-06
SMC2	0.00045	ND in 131	SMC2	7.1e-05	0.377771
EPHA2	0.00052	ND in 131	EPHA2	6.29e-06	0.00872124
ERBB2IP	0.00052	ND in 131	ERBB2IP	0.000159	0.617606
RABGGTA	0.00052	ND in 131	RABGGTA	0.187	0.887145
AXL	0.00056	ND in 131	AXL	8.94e-05	0.000397641
YBX3	0.00078	ND in 131
CD97	0.00084	ND in 131	CD97	3.49e-05	0.00256085
MACF1	0.00108	ND in 131	MACF1	6.66e-05	0.120409
HPCAL1	0.00108	ND in 131	HPCAL1	1.03e-05	0.0847039
TUBB6	0.00118	ND in 131	TUBB6	2.97e-05	0.00144047
AKR1B1	0.00129	ND in 131	AKR1B1	2.46e-06	0.000565542
MCAM	0.0013	ND in 131	MCAM	4.17e-05	0.000719883
PYGL	0.00141	ND in 131	PYGL	2.63e-06	0.0016082
VAMP3	0.00145	ND in 131	VAMP3	0.000678	0.49324
EHD2	0.00164	ND in 131	EHD2	4.64e-06	0.0272819
GLS	0.00164	ND in 131	GLS	4.28e-05	0.0550844
FHL1	0.00164	ND in 131	FHL1	0.00845	2.8551e-05
MYH10	0.00165	ND in 131	MYH10	1.79e-05	0.127816
RELA	0.0017	ND in 131	RELA	0.00571	0.685055
FSCN1	0.00172	ND in 131	FSCN1	0.0113	0.000100864
BTF3	0.00191	ND in 131	BTF3	3.88e-05	0.450498
RAB11FIP5	0.00199	ND in 131	RAB11FIP5	0.000266	0.35348
FAM114A1	0.00205	ND in 131	FAM114A1	0.000244	0.00817757
CRTAP	0.00205	ND in 131	CRTAP	9.88e-05	0.425266
BASP1	0.00215	ND in 131	BASP1	9.59e-05	0.00285048
MAP1B	0.00239	ND in 131	MAP1B	2.71e-06	0.0279182
IGF2BP2	0.00278	ND in 131	IGF2BP2	0.00032	0.00250381
PDLIM1	0.00285	ND in 131	PDLIM1	4.72e-06	0.00226747
GLRX	0.00287	ND in 131	GLRX	4.44e-05	0.0948526
ZNF185	0.00293	ND in 131	ZNF185	2.89e-05	0.040651
ROCK2	0.00293	ND in 131	ROCK2	5.24e-07	0.027705
PLAUR	0.00293	ND in 131	PLAUR	2.26e-06	0.00346198
COTL1	0.00308	ND in 131	COTL1	5.98e-06	0.0326633
RGS10	0.00308	ND in 131	RGS10	2.07e-05	0.0330401
FNBP1	0.00308	ND in 131	FNBP1	0.03	0.919677
FMNL1	0.00334	ND in 131	FMNL1	1.84e-06	0.021886
PSAT1	0.00389	ND in 131	PSAT1	0.000256	0.000324197
NT5E	0.00407	ND in 131	NT5E	2.34e-05	0.000435642
SPANXB1	0.00427	ND in 131	SPANXB1	0.0012	2.90252e-05
PXDN	0.00459	ND in 131	PXDN	7.66e-06	0.00179888
GNE	0.00502	ND in 131	GNE	0.000165	0.247627
NCAPG	0.00505	ND in 131	NCAPG	1.85e-05	0.119908
MT-CO2	0.00583	ND in 131
ICAM1	0.00589	ND in 131	ICAM1	4.45e-05	0.0592012
DHPS	0.00615	ND in 131	DHPS	0.000771	1.3456
F3	0.00674	ND in 131	F3	3.5e-06	0.00452092
YES1	0.00783	ND in 131	YES1	3.34e-05	0.376375
PML	0.00783	ND in 131	PML	0.00109	0.323946
HOOK3	0.00783	ND in 131	HOOK3	0.00239	1.59951
PDCD5	0.00785	ND in 131	PDCD5	3.35e-05	0.322156
ADAM9	0.00814	ND in 131	ADAM9	3.69e-06	0.20091
DTD1	0.00814	ND in 131	DTD1	1.02e-05	0.0542624
LMO7	0.00849	ND in 131	LMO7	3.21e-05	0.0528393
KPNA4	0.00849	ND in 131	KPNA4	0.00151	0.689927
SLC16A3	0.00849	ND in 131	SLC16A3	1.48e-05	0.0130587
MYBBP1A	0.0085	ND in 131	MYBBP1A	0.000402	0.290902
RNF213	0.00047	47.1804	RNF213	7.25e-05	3.57656
MLPH	0.00196	31.4177	MLPH	4.57e-06	8.90913
ALDH6A1	0.00268	31.0711	ALDH6A1	2.53e-05	4.88975
GPD1L	4.9768e-05	27.0184	GPD1L	2.15e-06	7.69922
BDH1	0.0039	26.8916	BDH1	3.35e-05	6.84895
CKB	0.00071	15.4471	CKB	3.16e-05	5.08701
AK1	0.00059	15.1973	AK1	0.000566	1.70423
GSR	0.00059	15.1973	GSR	1.25e-06	5.32595
UBR1	0.00057	14.5339	UBR1	4.86e-05	2.71187
SNX2	0.00967	14.032	SNX2	0.00519	0.836941
EWSR1	0.00993	13.8432	EWSR1	0.000116	1.79375
BLVRB	5.3962e-05	13.2947	BLVRB	8.99e-05	5.65358
BZW1	0.00601	12.8997	BZW1	0.000155	0.655166
NAGA	0.00032	12.8529	NAGA	0.000103	2.45707
SMARCC2	0.00619	12.521	SMARCC2	5.76e-05	2.06324
INTS3	0.00163	11.9381	INTS3	4.33e-06	2.10541
IDH1	0.00098	10.4418	IDH1	2.94e-06	8.41667
FHOD1	0.00325	9.53725	FHOD1	5.32e-05	2.95729
CAPZA2	0.00174	9.22376	CAPZA2	0.0573	1.14076
DDX6	0.00596	8.54679	DDX6	0.0198	1.1771
DAK	2.1887e-05	8.2898	DAK	0.000451	2.80483
OXCT1	0.00362	8.11843	OXCT1	4.1e-05	2.57631
CAT	0.00246	7.74945	CAT	0.000437	1.56021
DHRS7	0.00659	7.2388	DHRS7	3.56e-05	2.52201
G6PD	0.00044	7.11854	G6PD	4.75e-05	5.26662
THBS1	0.00168	7.00781	THBS1	1	1.00951
PSMC4	0.0017	6.91712	PSMC4	0.102	1.03457
PCCB	0.00537	6.51855	PCCB	6.82e-05	1.62799
NAGK	0.00863	6.46641	NAGK	0.000527	1.642
ACY1	0.00283	5.37626	ACY1	0.00185	0.729213
NAPA	0.0005	5.35225	NAPA	3.24e-05	4.13847
CTSD	0.00024	5.31045	CTSD	0.00437	1.68233
LAMTOR2	0.00726	5.27082
SLC1A4	0.00858	5.26475	SLC1A4	0.000165	2.17636
PHGDH	0.0017	5.2474	PHGDH	4.52e-06	5.8941
ALDOA	0.00113	5.23309	ALDOA	0.000374	2.21
GOLGB1	0.00324	5.19717	GOLGB1	6.93e-05	3.96455
TNKS1BP1	0.00012	5.05706	TNKS1BP1	5.13e-06	7.01929
ARHGAP1	0.00632	4.75949	ARHGAP1	0.000824	1.86815
TP53BP1	0.00076	4.63925	TP53BP1	3.25e-05	2.82683
FYCO1	0.0009	4.62373	FYCO1	7.93e-06	3.02832
GRB2	0.0031	4.59295	GRB2	4.06e-06	9.16215
RNPEP	0.0001	4.44887	RNPEP	1.04e-06	2.3648
DKC1	0.00949	4.27891	DKC1	0.00045	0.775785
SLC9A3R1	0.00108	4.137	SLC9A3R1	6.91e-06	20.8105
MIF	0.00575	4.03951	MIF	9.04e-05	2.39795
DDX17	0.00832	3.91254	DDX17	7.15e-06	7.7443
HMGB1	0.00767	3.61982	HMGB1	0.00318	1.29592
HTATSF1	0.0015	3.61496	HTATSF1	5.73e-05	2.14953
COMT	6.9646e-05	3.40965	COMT	1.03e-05	4.54588
SH3BGRL	0.00655	3.39099	SH3BGRL	0.000182	0.529789
LAMP2	4.1306e-05	3.36795	LAMP2	4.28e-05	2.06785
MARCKSL1	0.00861	3.21103	MARCKSL1	0.000269	2.27228
LRBA	0.0006	3.20011	LRBA	4.84e-05	1.93729
CTTN	0.00058	3.19489	CTTN	7.8e-05	5.24706
HN1	0.00917	3.18193	HN1	2.14e-05	3.22514
SLC12A2	0.00912	2.98416	SLC12A2	0.000172	2.01619
ALDH16A1	0.00205	2.97551	ALDH16A1	0.000359	2.70995
ARPC2	0.00015	2.77313	ARPC2	0.394	1.00891
MYO6	0.00843	2.59932	MYO6	1.71e-05	3.0474
WIBG	0.00894	2.47448	WIBG	9.36e-05	6.54005
PRDX4	0.00384	2.24065	PRDX4	0.003	1.07928
SCP2	0.0086	2.23021	SCP2	1.35e-05	2.85922
SARS	0.00969	2.22077	SARS	0.00105	1.47906
ACBD3	0.00336	2.13514	ACBD3	1.92e-05	2.2993
HSPA1A	0.00216	2.02221	HSPA1A	4.37e-05	13.7084
RPN1	0.00428	1.86426	RPN1	2.07e-05	1.59514
IDH2	0.0038	1.82048	IDH2	3.99e-05	2.18931
BZW2	0.00675	1.8199	BZW2	0.00159	1.30313
SEPT7	0.00282	1.80726
CLTC	0.00676	1.72472	CLTC	0.000157	1.49307
ATP5A1	0.00819	1.67119	ATP5A1	1.2e-05	2.45894
HK1	0.00972	1.64677	HK1	9.65e-05	1.40762
FLNA	0.00141	1.62729	FLNA	0.000209	0.33494
YWHAB	0.00275	1.5447	YWHAB	2.8e-05	0.795317
ENO2	0.00616	0.750646	ENO2	0.000526	1.80007
ENO1	0.00793	0.702662	ENO1	1.49e-05	0.291992
PABPC1	0.00463	0.684154	PABPC1	0.000364	0.727732
MYH9	0.00613	0.682029	MYH9	5.72e-05	0.415056
CAPNS1	0.00105	0.668585	CAPNS1	0.00311	0.662976
FLNB	0.00679	0.624221	FLNB	0.000143	0.530203
ACTN1	0.00141	0.555518	ACTN1	3.27e-06	0.177505
KARS	0.00775	0.547766	KARS	3.3e-06	0.393314
AHNAK	0.00306	0.545744	AHNAK	0.103	0.87093
DPYSL2	0.00858	0.511145	DPYSL2	3.29e-05	0.0891681
PLEC	0.00019	0.507052
HSP90B1	0.00041	0.506919	HSP90B1	4.16e-05	0.539948
EEF1A1	0.00067	0.488948	EEF1A1	9.66e-06	0.539453
SPTBN1	7.0307e-05	0.481241	SPTBN1	1.9e-06	0.234454
WDR1	0.00514	0.465743	WDR1	8.53e-06	0.288375
SPTAN1	8.6838e-05	0.436777	SPTAN1	0.0352	0.950251
PFN1	0.00461	0.400186	PFN1	3.22e-05	0.164545
STIP1	0.00058	0.39985	STIP1	0.000332	0.773198
CKAP4	0.00787	0.373034	CKAP4	3.62e-06	0.173903
IPO7	0.00978	0.348612	IPO7	8.53e-06	0.293549
UBR4	0.00731	0.338215	UBR4	0.837	1.02364
VAT1	0.00154	0.313657	VAT1	4.01e-05	0.258651
UAP1	0.00964	0.302789	UAP1	0.000514	0.499867
PLS3	0.00224	0.301774	PLS3	5.41e-06	0.248652
GSTO1	0.00606	0.281556	GSTO1	1.92e-06	0.0787378
RTN4	0.00025	0.2662	RTN4	1.44e-05	0.149705
DBN1	0.00099	0.265849	DBN1	2.69e-05	0.173546
CAPG	0.00518	0.255995	CAPG	6.37e-06	0.0444449
HMGA1	0.00585	0.248184	HMGA1	2.07e-05	0.0721971
EIF3E	0.00614	0.225843	EIF3E	0.00175	0.856058
HSPA4L	0.00706	0.214102	HSPA4L	7.68e-05	0.2528
NUDCD1	0.00352	0.213844	NUDCD1	1.54e-05	0.22716
SUPT16H	0.00518	0.204118	SUPT16H	0.000231	0.598599
LGALS3BP	0.00414	0.196688	LGALS3BP	8.91e-05	0.0128628
ATP2B1	0.00749	0.196585	ATP2B1	1.46e-05	0.222881
ITGA2	0.00189	0.184855	ITGA2	3.23e-05	0.15147
NOC3L	0.00551	0.177637	NOC3L	0.000137	0.274957
PDCD11	0.00212	0.176422	PDCD11	3.85e-05	0.389705
ITGA6	0.00096	0.173216	ITGA6	0.000291	0.621333
ASNA1	0.001	0.154891	ASNA1	0.000217	1.43906
CALU	0.00118	0.145532	CALU	5.92e-06	0.256558
HEATR1	0.00065	0.142869	HEATR1	0.000336	0.736694
RCN2	0.00123	0.131155	RCN2	2.51e-05	0.203821
RRP12	0.00713	0.127081	RRP12	0.00146	0.748431
MPRIP	0.0076	0.127067
GTPBP4	0.00069	0.123921	GTPBP4	0.000338	0.510726
KPNA6	0.00087	0.103009	KPNA6	0.0229	1.08855
FAM129A	0.002	0.0982869	FAM129A	5.5e-05	0.160221
ECM29	0.0011	0.0936395
FKBP5	0.00058	0.0905773	FKBP5	0.000316	1.91545
NAA25	0.00522	0.0900354
INF2	0.0069	0.0843293	INF2	7.74e-05	0.292418
MSN	0.00046	0.083498	MSN	9.72e-06	0.000497177
ITGA3	0.00454	0.0776969	ITGA3	1.82e-06	0.145581
PRMT5	0.00354	0.0728502	PRMT5	1.16e-05	0.343239
GNL3	0.00207	0.0726074	GNL3	0.00125	1.35832
METAP2	0.0005	0.0658173	METAP2	2.01e-05	0.427765
WFS1	0.00302	0.0637515	WFS1	0.000115	0.272102
DSP	0.00096	0.0573414	DSP	1.3e-05	0.0406511
EHD1	0.00142	0.0513202	EHD1	0.0012	0.52226
NAMPT	7.2636e-06	0.0161085
241/279 (87.1%) are consistent

## Sheet: Table S2D
Table S2D. Transcriptomic matching to Proteins which had significant expression alteration (p <0.01) in HTB22 vs. 231BR. Proteins/genes highlighted by yellow have the consistent expressions. Protens braced by red frames are top 5 largest up- or down-regulated proteins.
Proteomics Gene Name	p-value	22vs231BR Fold Change	trans.Gene Name	p-value	Fold Change
NVL	2.3095e-07	ND in BR	NVL	0.00908	0.783466
PAK2	2.3145e-07	ND in BR	PAK2	8.62e-06	2.96017
RAB3D	2.3161e-07	ND in BR	RAB3D	0.000114	17.7772
SVIL	2.3195e-07	ND in BR	SVIL	0.000969	2.38395
ABCD1	2.3195e-07	ND in BR	ABCD1	0.00202	2.16597
MUC1	2.3195e-07	ND in BR	MUC1	0.000756	25.6231
FBP1	2.8178e-05	ND in BR	FBP1	5.24e-05	228.358
CPT1A	4.2899e-05	ND in BR	CPT1A	0.000189	3.19171
DCXR	7.3385e-05	ND in BR	DCXR	0.000366	2.58836
ASS1	0.00011	ND in BR	ASS1	6.97e-06	7.89387
EEF1A2	0.00012	ND in BR	EEF1A2	9.08e-06	117.837
PNPO	0.00019	ND in BR	PNPO	9.63e-05	2.50917
NPEPL1	0.00019	ND in BR	NPEPL1	3.66e-05	17.5241
TSPYL5	0.00023	ND in BR	TSPYL5	4.99e-08	112397
EPPK1	0.00031	ND in BR	EPPK1	1.93e-05	333.43
MYH14	0.00035	ND in BR	MYH14	0.00123	119933
SEC16A	0.00042	ND in BR	SEC16A	1.57e-05	3.60006
KIAA1324	0.00116	ND in BR	KIAA1324	4.89e-05	1073.77
GLG1	0.00137	ND in BR	GLG1	0.0822	0.688633
HEXA	0.0015	ND in BR	HEXA	2.96e-05	2.82339
EVPL	0.0016	ND in BR	EVPL	1.95e-05	11.5451
ESRP2	0.0016	ND in BR	ESRP2	9.88e-06	99.8373
DHRS2	0.00166	ND in BR	DHRS2	6.72e-06	62.7911
KIAA1598	0.00174	ND in BR	KIAA1598	0.000176	6.39871
PFKL	0.00195	ND in BR	PFKL	3.77e-05	10.1017
PYCARD	0.00205	ND in BR	PYCARD	0.000517	601.652
UAP1L1	0.00206	ND in BR	UAP1L1	0.00144	2.82084
SHMT1	0.0023	ND in BR	SHMT1	9.09e-07	3.05326
GUSB	0.00247	ND in BR	GUSB	5.07e-05	2.91153
SRSF6	0.00281	ND in BR
HEATR6	0.00312	ND in BR	HEATR6	6.57e-07	10.2688
CRABP2	0.00315	ND in BR	CRABP2	4.29e-05	55.6604
ATP2A3	0.00315	ND in BR	ATP2A3	0.000964	1312.97
GLA	0.00318	ND in BR	GLA	1.41e-05	3.06719
LSS	0.00364	ND in BR	LSS	0.00016	3.3549
ABAT	0.00458	ND in BR	ABAT	5.04e-06	234.126
PRMT6	0.00487	ND in BR	PRMT6	0.000104	5.34981
PKP3	0.00507	ND in BR	PKP3	0.000148	7.50821
RAD21	0.00515	ND in BR	RAD21	0.463	0.978121
MUC5B	0.00529	ND in BR	MUC5B	0.000149	85.0424
SRR	0.0063	ND in BR	SRR	0.0029	1.0847
HID1	0.0063	ND in BR
LIG1	0.0063	ND in BR	LIG1	6.15e-05	2.02462
TANC2	0.0063	ND in BR	TANC2	2.87e-06	6.23916
FIS1	0.00664	ND in BR	FIS1	1.09e-05	4.69601
CNBP	0.00678	ND in BR	CNBP	0.0252	0.931814
FAM84B	0.0068	ND in BR	FAM84B	0.00874	1.62522
SCARB2	0.00783	ND in BR	SCARB2	0.0029	1.37033
CD276	0.00783	ND in BR	CD276	0.000279	5.62295
STOM	0.00793	ND in BR	STOM	2.08e-05	10.2524
STARD10	0.00793	ND in BR	STARD10	4.25e-06	14.728
STAT1	0.00859	ND in BR	STAT1	6.76e-05	2.85293
CLU	0.00859	ND in BR	CLU	9.13e-06	32.5922
ATP6AP2	0.00859	ND in BR	ATP6AP2	0.05	1.09607
HOOK1	0.00859	ND in BR	HOOK1	0.00401	10954.2
DHCR24	0.00859	ND in BR	DHCR24	0.157	1.07814
EPB41L5	0.00859	ND in BR	EPB41L5	6.97e-05	7.65653
GATA3	0.00859	ND in BR	GATA3	8.63e-06	356.674
FYCO1	1.7206e-07	ND in 22	FYCO1	0.00107	0.703798
FKBP5	1.7222e-07	ND in 22	FKBP5	0.459	1.06837
BDH2	1.7222e-07	ND in 22	BDH2	0.000175	0.16377
VIM	2.0515e-07	ND in 22	VIM	3.61e-06	0.000196669
TRIP10	9.1036e-06	ND in 22	TRIP10	2.52e-06	0.0863451
ITGA6	1.4004e-05	ND in 22	ITGA6	1.14e-05	0.00981328
RAI14	2.9951e-05	ND in 22	RAI14	9.29e-06	0.0449515
FAM49A	4.6098e-05	ND in 22	FAM49A	0.000204	0.122023
TNS3	4.8151e-05	ND in 22	TNS3	1.31e-05	0.0754363
SDPR	6.8445e-05	ND in 22	SDPR	4.99e-08	1.37171e-05
PPP2R1B	6.8445e-05	ND in 22	PPP2R1B	3.55e-05	0.452231
GSTP1	8.0338e-05	ND in 22	GSTP1	0.0043	0.000273741
LDHB	0.00013	ND in 22	LDHB	2.29e-05	0.000277958
PLS3	0.00014	ND in 22	PLS3	5.98e-05	0.00365864
FAM129A	0.00022	ND in 22	FAM129A	5.8e-05	0.00131646
CAMK2D	0.00024	ND in 22	CAMK2D	1.13e-05	0.0306877
GALE	0.00024	ND in 22	GALE	7.55e-06	0.247976
CYR61	0.00036	ND in 22	CYR61	0.000172	0.0169505
HSPA4L	0.00037	ND in 22	HSPA4L	0.000127	0.30155
FLNC	0.00038	ND in 22	FLNC	6.8e-06	0.000911687
NNMT	0.00045	ND in 22	NNMT	0.000703	1.2361e-05
RCN1	0.00045	ND in 22	RCN1	3.27e-06	0.0305375
SMC2	0.00045	ND in 22	SMC2	0.00279	0.657299
EPHA2	0.00052	ND in 22	EPHA2	1.82e-05	0.0555514
ERBB2IP	0.00052	ND in 22	ERBB2IP	4.32e-05	0.427584
AXL	0.00056	ND in 22	AXL	0.000199	0.000189174
GNL3	0.00077	ND in 22	GNL3	0.000285	0.275994
CD97	0.00084	ND in 22	CD97	2.39e-05	0.113131
AKR1B1	0.00129	ND in 22	AKR1B1	9.8e-05	0.000922316
MCAM	0.0013	ND in 22	MCAM	2.5e-05	0.000768945
ARHGEF2	0.00164	ND in 22	ARHGEF2	2.86e-05	0.100728
UAP1	0.00164	ND in 22	UAP1	2.29e-05	0.0592209
EHD2	0.00164	ND in 22	EHD2	0.000654	0.325653
GSDMD	0.0017	ND in 22
RAB11FIP5	0.00199	ND in 22	RAB11FIP5	1.17e-05	0.0331545
FAM114A1	0.00205	ND in 22	FAM114A1	0.000144	0.37398
ILVBL	0.00205	ND in 22	ILVBL	0.287	1.0814
ITGA3	0.00205	ND in 22	ITGA3	6.56e-06	0.0956914
CRTAP	0.00205	ND in 22	CRTAP	0.00017	0.476733
MAP1B	0.00239	ND in 22	MAP1B	6.69e-06	0.027194
TUBA4A	0.00242	ND in 22	TUBA4A	3.03e-05	0.094593
TOR1AIP2	0.00243	ND in 22	TOR1AIP2	3.69e-05	0.311107
HLA-A	0.00251	ND in 22	HLA-A	7.89e-05	0.275958
IGF2BP2	0.00278	ND in 22	IGF2BP2	7.53e-06	0.00716171
GLRX	0.00287	ND in 22	GLRX	9.08e-05	0.0317585
PLAUR	0.00293	ND in 22	PLAUR	3.95e-06	0.0139559
IFIT5	0.00308	ND in 22	IFIT5	8.18e-05	0.274847
FTO	0.00308	ND in 22	FTO	5.13e-05	0.415977
RGS10	0.00308	ND in 22	RGS10	0.000123	0.210516
FNBP1	0.00308	ND in 22	FNBP1	0.000293	0.617415
ECI2	0.00309	ND in 22
PEG10	0.00316	ND in 22	PEG10	0.000161	0.000576034
FMNL1	0.00334	ND in 22	FMNL1	1.04e-05	0.0483077
MPRIP	0.00361	ND in 22
CNN3	0.00412	ND in 22	CNN3	2.82e-05	0.000824324
SPANXB1	0.00427	ND in 22	SPANXB1	0.000992	2.50201e-05
PXDN	0.00459	ND in 22	PXDN	1.75e-05	0.175519
GNE	0.00502	ND in 22	GNE	1.76e-05	0.0232655
FXR1	0.00505	ND in 22	FXR1	0.00133	0.664388
B2M	0.00505	ND in 22	B2M	5.58e-05	0.405249
NCAPG	0.00505	ND in 22	NCAPG	0.000235	0.288518
ARHGDIB	0.0058	ND in 22	ARHGDIB	1.94e-05	0.00725128
ICAM1	0.00589	ND in 22	ICAM1	2.03e-05	0.0225385
TWF2	0.00605	ND in 22	TWF2	7.55e-05	0.235789
DHPS	0.00615	ND in 22	DHPS	0.00817	0.732077
ASPH	0.00637	ND in 22	ASPH	1.95e-05	0.059318
UBA3	0.00637	ND in 22	UBA3	1.97e-05	0.270495
HSD17B12	0.00674	ND in 22	HSD17B12	4.57e-05	0.127642
F3	0.00674	ND in 22	F3	4.11e-05	0.00512314
BCLAF1	0.00783	ND in 22	BCLAF1	0.0014	1.6007
HOOK3	0.00783	ND in 22	HOOK3	0.0005	0.355047
TMEM33	0.00783	ND in 22	TMEM33	1.97e-05	0.392234
GNL2	0.00783	ND in 22	GNL2	0.000316	0.605773
ADAM9	0.00814	ND in 22	ADAM9	6.97e-06	0.201734
SLC16A3	0.00849	ND in 22	SLC16A3	9.62e-05	0.140646
RFC2	0.00849	ND in 22	RFC2	1	1.00379
INPP4B	0.00368	34.4656	INPP4B	0.233	1.06656
EMC1	0.00018	21.5976
BAG3	0.00032	20.5411	BAG3	7.82e-05	3.37723
VAV2	0.00133	20.5235	VAV2	1.67e-05	5.8706
ALDH6A1	6.9775e-05	18.5961	ALDH6A1	0.000267	2.36802
TMEM205	0.00043	18.3764	TMEM205	0.000123	2.81109
HSPB1	6.8682e-05	15.2051	HSPB1	4.88e-05	23.9201
COG1	0.00578	13.8475	COG1	0.0014	0.793332
SNX2	0.00193	11.8812	SNX2	0.00268	0.80906
ARMT1	0.00066	11.8732
RHOT2	0.00228	11.7306	RHOT2	0.000172	2.64531
SEPT2	0.00125	11.3103
DDX6	0.00433	10.6126	DDX6	3.15e-05	1.53828
CTSD	0.00348	10.5803	CTSD	7.17e-05	10.5346
MTCH2	0.00983	9.70845	MTCH2	0.00618	1.14107
BDH1	0.00105	9.57922	BDH1	0.000627	2.08949
LGALS3	0.00829	9.10273	LGALS3	2.07e-05	4.59936
MLPH	0.00557	8.60837	MLPH	3.06e-05	4.72355
CAPN1	0.00107	8.52505	CAPN1	0.000264	2.52042
BLVRB	0.00214	7.31419	BLVRB	0.000904	2.95761
MCCC2	0.00024	6.4019	MCCC2	1.67e-05	4.65917
SMARCC2	0.00661	6.19872	SMARCC2	6.21e-05	2.4254
CBX3	0.00024	6.12276	CBX3	0.000286	1.88541
PCYOX1	0.00511	6.05623	PCYOX1	0.0653	0.909089
S100A11	0.00049	6.03899	S100A11	3.66e-05	1.89122
MCM6	0.00887	5.89014	MCM6	0.00251	1.44334
POR	0.0071	5.73427	POR	7.95e-05	3.64624
SLC9A3R1	0.00028	5.71313	SLC9A3R1	2.15e-05	13.7978
G6PD	0.00207	5.57933	G6PD	7.46e-05	4.59442
DAK	0.00111	4.86254	DAK	0.000372	2.63829
APMAP	0.0028	4.79997	APMAP	2.33e-05	1.38061
IDE	0.00151	4.70018	IDE	0.00162	1.38549
DSP	0.00685	4.68866	DSP	1.91e-05	6.09031
TMED9	0.00808	4.57765	TMED9	0.395	0.952265
SPR	0.00382	4.4965	SPR	0.000223	1.73814
IDH1	0.00466	4.29796	IDH1	0.0012	1.23481
LAMTOR2	0.00561	4.1926
CHMP4A	0.00182	3.88931	CHMP4A	6.55e-05	3.07556
GPR89A	0.00141	3.88358	GPR89A	0.00658	1.79965
ALDOA	0.00058	3.88178	ALDOA	0.000257	2.25141
IDH2	0.00508	3.4683	IDH2	6.95e-07	24.2364
ERP44	0.00546	3.37296
TOP2B	0.00633	3.3501	TOP2B	0.00533	1.38921
TRIM28	0.00168	3.21367	TRIM28	0.00183	1.63597
NUCKS1	0.00118	3.16759	NUCKS1	0.000904	1.5587
UGDH	3.5417e-05	2.89045	UGDH	4.33e-05	2.98253
LAMP2	0.00025	2.81936	LAMP2	1.86e-05	3.01348
HSPA1A	9.8581e-05	2.58361	HSPA1A	3.56e-05	24.2197
MYO6	0.00661	2.476	MYO6	0.000323	1.74787
HK1	0.00094	2.16232	HK1	0.0378	0.95482
RPS2	0.00292	2.12321	RPS2	0.000391	1.66538
NCBP1	4.2262e-06	2.11734	NCBP1	0.000553	1.757
CLTC	0.00018	2.07727	CLTC	9.68e-06	3.51547
APRT	0.00486	2.02307	APRT	0.000379	1.76067
FHL1	0.00644	1.9683	FHL1	0.000339	2.0793
PRKACA	0.00903	1.91509	PRKACA	0.00267	1.418
LRRFIP1	0.00518	1.90511	LRRFIP1	0.0414	0.895722
ADRM1	0.00698	1.80848	ADRM1	0.00164	1.64986
RBM39	0.00092	1.73628	RBM39	0.0854	1.15149
SLC25A24	0.00984	1.61772	SLC25A24	0.00167	1.22121
MYO1D	0.00709	1.59291	MYO1D	0.358	0.939946
ATP5B	0.00865	1.58973	ATP5B	0.00464	1.06699
HUWE1	0.00124	1.57417	HUWE1	0.0013	1.68264
PPIB	0.00257	1.53808	PPIB	0.000384	1.2093
SFN	0.00106	1.37719	SFN	0.508	1.04249
YWHAG	0.00528	1.35097	YWHAG	0.00346	1.36823
HSP90B1	0.00018	0.688676	HSP90B1	4.84e-05	0.330552
HSP90AA1	0.00737	0.65824	HSP90AA1	0.0498	1.15778
ANXA2	0.00421	0.594176	ANXA2	2.2e-05	0.202828
PLEC	0.00038	0.549435
SPTBN1	0.00015	0.543537	SPTBN1	1.78e-05	0.543087
SPTAN1	2.0142e-05	0.542161	SPTAN1	0.243	0.979478
EZR	0.00955	0.541231	EZR	8.14e-05	1.6736
DHX15	0.00591	0.504209	DHX15	0.000182	0.577475
TJP2	0.00246	0.48882	TJP2	0.00138	1.4502
ATP1A1	0.00257	0.482556	ATP1A1	0.000252	0.56232
RANBP2	0.00609	0.424321	RANBP2	0.00514	1.36627
ECM29	0.00331	0.413166
QARS	0.00684	0.410215	QARS	0.000229	0.732037
PSMD2	0.0026	0.404366	PSMD2	1.02e-05	0.461464
ITGA2	0.0027	0.401066	ITGA2	6.72e-05	0.176891
RTN4	0.00103	0.377043	RTN4	2.24e-05	0.12527
SSRP1	0.00245	0.363296	SSRP1	3.26e-06	0.366427
ACAT1	0.00277	0.36069	ACAT1	6.93e-05	0.246965
DBN1	0.007	0.354567	DBN1	0.000146	0.39297
FAM98A	0.00884	0.350694	FAM98A	0.00198	0.67992
MYH9	0.00034	0.335088	MYH9	4.54e-05	0.312469
CYB5R3	0.00223	0.317769	CYB5R3	0.000606	0.439276
VAT1	0.00226	0.316269	VAT1	0.00241	0.572579
UBR4	0.00727	0.315502	UBR4	0.00195	0.540091
NACA	0.00636	0.31189	NACA	0.00268	1.37087
USO1	0.00319	0.311728	USO1	0.000107	0.424877
CKAP4	0.00441	0.297912	CKAP4	3.34e-05	0.14052
NOC3L	0.00472	0.293657	NOC3L	0.000145	0.394631
TARS	0.00013	0.293143	TARS	1.89e-05	0.392146
LTA4H	0.00722	0.287671	LTA4H	0.000198	0.538067
VCL	0.00899	0.285705	VCL	1.72e-05	0.357686
HNRNPR	0.00586	0.285558	HNRNPR	0.0248	0.825836
HPCAL1	0.00642	0.281687	HPCAL1	4.54e-05	0.119654
ATP2B1	0.00495	0.276126	ATP2B1	0.000197	0.446921
MYOF	7.2269e-05	0.256556
WDR1	0.00181	0.249452	WDR1	6.06e-05	0.391372
DLAT	0.00905	0.245729	DLAT	6.73e-06	0.273159
EHD1	0.00556	0.22844	EHD1	0.000492	0.431735
PLIN3	0.00459	0.209341	PLIN3	0.00267	0.588801
NAMPT	9.6259e-06	0.198423
NCEH1	0.00415	0.179396
PDLIM5	0.0018	0.14942	PDLIM5	5.81e-07	0.122979
LPP	0.00797	0.148714	LPP	0.00108	0.670686
HEATR1	1.9359e-05	0.14449	HEATR1	0.000948	0.637712
ATP6V1H	0.00945	0.140305	ATP6V1H	0.0676	0.928379
MACF1	0.00192	0.124838	MACF1	0.000422	0.41105
GTPBP4	0.00327	0.121753	GTPBP4	0.965	1.01025
ABCE1	0.00114	0.101686	ABCE1	5.09e-05	0.341767
CALU	0.00122	0.0940838	CALU	5.18e-05	0.245435
ANXA1	0.00031	0.0847798	ANXA1	1.28e-05	0.0245734
MSN	0.00028	0.0840279	MSN	0.00776	1.134e-05
EIF2B4	0.00103	0.0837109	EIF2B4	0.000235	0.694643
NOL10	0.00103	0.0837109	NOL10	0.000337	0.516999
HMGA1	0.00014	0.0696785	HMGA1	2.19e-05	0.0819927
ASPSCR1	0.00792	0.0644779	ASPSCR1	0.108	1.15166
METAP2	0.00045	0.0627357	METAP2	0.000165	0.525015
PSAT1	0.00612	0.0607193	PSAT1	1.91e-05	0.041434
LEPRE1	0.00855	0.0587115	LEPRE1	1.04e-05	0.0962497
DNAJC10	0.00014	0.0457839	DNAJC10	3.91e-05	0.296049
LCP1	4.9193e-06	0.0225791	LCP1	2.49e-07	0.0124317
219/260 (84.2%) are consistent

## Sheet: Table S2E
Table S2E. Transcriptomic matching to Proteins which had significant expression alteration (p <0.01) in CRL vs. 231BR. Proteins/genes highlighted by yellow have the consistent expressions. Protens braced by red frames are top 5 largest up- or down-regulated proteins.
Proteomics Gene Name	p-value	CRL/231BR Fold Change	trans. Gene Name	CRL/231BR Fold Change
FYCO1	1.7206e-07	ND in CRL	FYCO1	1.1597
FUBP3	1.7206e-07	ND in CRL	FUBP3	8.25677e-05
FKBP5	1.7222e-07	ND in CRL	FKBP5	0.589335
PC	1.7247e-07	ND in CRL	PC	0.310513
KYNU	1.7247e-07	ND in CRL	KYNU	0.129478
PPP2R1B	6.8445e-05	ND in CRL	PPP2R1B	0.731065
TJP2	0.00018	ND in CRL	TJP2	1.85994
CYR61	0.00036	ND in CRL	CYR61	0.0380653
HSPA4L	0.00037	ND in CRL	HSPA4L	0.512096
DSP	0.00041	ND in CRL	DSP	0.803589
NCEH1	0.00041	ND in CRL
SMC2	0.00045	ND in CRL	SMC2	1.21644
ERBB2IP	0.00052	ND in CRL	ERBB2IP	0.557958
RABGGTA	0.00052	ND in CRL	RABGGTA	0.547183
SPTLC2	0.00056	ND in CRL	SPTLC2	0.315262
AXL	0.00056	ND in CRL	AXL	0.533211
LRBA	0.00095	ND in CRL	LRBA	0.520472
MYO1D	0.00095	ND in CRL	MYO1D	0.00285298
MCAM	0.0013	ND in CRL	MCAM	0.019319
FHL1	0.00164	ND in CRL	FHL1	0.115198
RAB11FIP5	0.00199	ND in CRL	RAB11FIP5	1.23972
DNMT1	0.00205	ND in CRL	DNMT1	0.447875
ZNF185	0.00293	ND in CRL	ZNF185	0.019255
PEG10	0.00316	ND in CRL	PEG10	0.103756
GMFB	0.00361	ND in CRL	GMFB	0.293966
SPANXB1	0.00427	ND in CRL	SPANXB1	0.0196836
GNE	0.00502	ND in CRL	GNE	0.257716
NCAPG	0.00505	ND in CRL	NCAPG	0.676278
PTK2	0.00525	ND in CRL	PTK2	0.639686
ARHGDIB	0.0058	ND in CRL	ARHGDIB	0.004853
SEC63	0.00583	ND in CRL	SEC63	0.890591
ICAM1	0.00589	ND in CRL	ICAM1	0.000269485
SLC12A2	0.00637	ND in CRL	SLC12A2	0.268147
CCDC6	0.00637	ND in CRL	CCDC6	0.576802
IRF2BPL	0.00637	ND in CRL
AHSA1	0.00648	ND in CRL	AHSA1	0.527983
F3	0.00674	ND in CRL	F3	0.0430359
PGM3	0.00783	ND in CRL	PGM3	1.22064
TACO1	0.00783	ND in CRL
TMEM33	0.00783	ND in CRL	TMEM33	0.635238
GNL2	0.00783	ND in CRL	GNL2	0.441838
HTATSF1	0.00849	ND in CRL	HTATSF1	0.577183
UTRN	0.00849	ND in CRL	UTRN	1.023
RFC2	0.00849	ND in CRL	RFC2	1.3574
PRDX2	0.00851	ND in CRL	PRDX2	0.00110938
TUBA3C	2.3423e-08	ND in BR	TUBA3C	5382.93
ACOX3	2.3944e-07	ND in BR	ACOX3	2.18008
PLAT	2.3981e-07	ND in BR	PLAT	2.2771
RAD21	2.4066e-07	ND in BR	RAD21	0.379816
RRM1	2.4066e-07	ND in BR	RRM1	1.14197
MX1	2.4066e-07	ND in BR	MX1	0.543964
UAP1L1	4.8211e-06	ND in BR	UAP1L1	18.5507
DPYSL3	1.149e-05	ND in BR	DPYSL3	1200.34
GAA	5.8591e-05	ND in BR	GAA	2.79608
PARP4	5.8591e-05	ND in BR	PARP4	1.43962
UCHL1	0.0001	ND in BR	UCHL1	4.03707e+06
LRP1	0.00016	ND in BR	LRP1	9.63784
MRC2	0.0003	ND in BR	MRC2	8.45702
STAT1	0.00041	ND in BR	STAT1	3.56424
PLEKHO2	0.00041	ND in BR	PLEKHO2	3.16601
CD2BP2	0.00052	ND in BR	CD2BP2	3.04617
SRR	0.00067	ND in BR	SRR	1.08268
HKDC1	0.00106	ND in BR	HKDC1	76.796
MAP1A	0.00114	ND in BR	MAP1A	312.439
TMOD1	0.00147	ND in BR	TMOD1	69.6479
AKAP12	0.00152	ND in BR	AKAP12	25.776
GLG1	0.00161	ND in BR	GLG1	1.33911
LSS	0.00161	ND in BR	LSS	2.79483
ABCD1	0.00161	ND in BR	ABCD1	3.78776
CDH2	0.0018	ND in BR	CDH2	1425.02
CSPG4	0.0018	ND in BR	CSPG4	17.4814
NEFL	0.00288	ND in BR	NEFL	900064
NES	0.00335	ND in BR	NES	38.9833
CDC42EP4	0.00343	ND in BR	CDC42EP4	1.31775
AHNAK2	0.00429	ND in BR	AHNAK2	11.7283
SPARC	0.00538	ND in BR	SPARC	3167.43
CLU	0.0054	ND in BR	CLU	77.878
OPTN	0.00621	ND in BR	OPTN	2.84995
PDE1C	0.00621	ND in BR	PDE1C	8.77376
HEXA	0.00821	ND in BR	HEXA	2.83286
CNPY2	0.00825	ND in BR	CNPY2	1.63271
SDSL	0.00825	ND in BR	SDSL	2.3152
HIBCH	0.00825	ND in BR	HIBCH	1.33763
PEX11B	0.00825	ND in BR	PEX11B	3.94264
MYLK	4.2325e-06	40.777	MYLK	15.2964
HEXB	0.00764	26.3634	HEXB	2.9979
TSN	0.00022	21.2258	TSN	1.30243
BAG3	0.00237	20.0902	BAG3	2.13884
AK1	0.00144	19.1349	AK1	5.61522
GNA11	0.00065	16.7586	GNA11	2.70127
CRAT	0.00555	16.2234	CRAT	8.26919
VPS13C	0.00078	13.7721	VPS13C	3.07504
DHX36	0.00078	13.772	DHX36	1.2119
LUC7L3	0.00081	13.5775
BZW1	0.00034	12.5468	BZW1	0.592785
COL6A1	5.9172e-05	11.9132	COL6A1	6.20668
LRPAP1	0.00217	11.6811	LRPAP1	1.3038
CTSZ	0.00146	11.4716	CTSZ	3.38156
LAMB1	0.00348	11.1562	LAMB1	3.11935
SH3GLB2	0.00706	11.0909	SH3GLB2	4.03681
GAPVD1	0.00227	10.3353	GAPVD1	2.64982
MVP	0.00087	9.23856	MVP	5.52963
HSPB1	0.0069	8.70003	HSPB1	8.3052
HLA-A	0.00875	7.83989	HLA-A	1.10362
CTSD	0.00021	7.67176	CTSD	14.1573
QPRT	0.00478	7.40871	QPRT	4.65701
TP53BP1	0.00208	7.14663	TP53BP1	1.96517
SH3KBP1	0.00196	6.75648	SH3KBP1	3.3658
ARHGEF2	0.00034	6.56343	ARHGEF2	1.62535
PCCB	0.00592	6.36322	PCCB	1.01889
BLVRB	0.0044	6.16387	BLVRB	3.96151
PML	0.00248	5.79707	PML	3.57027
ALDH3A2	0.00969	5.41825	ALDH3A2	1.70044
TRIP6	0.0014	5.33421	TRIP6	3.09021
SART3	0.00524	4.94274	SART3	0.645999
PLBD2	0.00975	4.19708
CBX3	0.00138	4.1876	CBX3	1.70783
FAM120A	0.00613	4.09958	FAM120A	1.86012
ATP6V0D1	0.00668	3.92122	ATP6V0D1	1.00898
ARL6IP5	0.00071	3.80343	ARL6IP5	2.17576
TNKS1BP1	0.00197	3.38387	TNKS1BP1	1.51625
NCBP1	0.00012	3.29081	NCBP1	2.07331
GSN	0.00887	3.2142	GSN	7.27208
TAGLN2	0.0088	3.06946	TAGLN2	3.73484
ATP6V1A	0.00049	2.95643	ATP6V1A	3.94913
DPYSL2	0.00013	2.89246	DPYSL2	1.57139
HRSP12	0.0047	2.8665	HRSP12	1.16302
TRIM28	0.00346	2.85865	TRIM28	1.24068
HDLBP	0.00039	2.83171	HDLBP	2.36379
SOD1	0.00243	2.63145	SOD1	2.9814
HIBADH	0.00248	2.61583	HIBADH	1.99385
BLVRA	0.00868	2.6073	BLVRA	3.96656
VPS35	0.00125	2.45722	VPS35	2.43493
ABHD10	0.0086	2.35272	ABHD10	1.3206
ACADVL	0.00477	2.265	ACADVL	1.54427
S100A10	0.00377	2.25818	S100A10	2.37843
TUBA1A	0.00216	2.01907	TUBA1A	8.41481
NIT2	0.00124	2.0181	NIT2	1.60187
HSD17B4	0.00507	2.00987	HSD17B4	0.83878
PSAP	0.00586	1.96922	PSAP	2.86499
PTMA	0.00839	1.90907	PTMA	0.687164
VPS26A	0.0038	1.90172	VPS26A	1.40417
LMNA	0.00465	1.88472	LMNA	3.86834
PXN	0.00173	1.86731	PXN	1.8872
HUWE1	0.00149	1.80111	HUWE1	1.26814
NPLOC4	0.00077	1.78035	NPLOC4	1.47189
ARPC2	0.0065	1.77287	ARPC2	1.69078
TUBA1C	0.00491	1.76292	TUBA1C	1.42727
VAT1	0.00075	1.69814	VAT1	4.05588
TUBA1B	0.00875	1.64685	TUBA1B	1.07699
GSTP1	0.00434	1.62735	GSTP1	2.69315
PKM	0.00119	1.519
FLNA	0.00497	1.26888	FLNA	0.902854
HSP90AB1	0.00276	0.795358	HSP90AB1	1.3361
HSPA4	0.0073	0.74774	HSPA4	1.26821
ANXA2	0.00508	0.670368	ANXA2	0.925472
DRG1	0.00658	0.655975	DRG1	0.78394
ACAT1	0.00607	0.602085	ACAT1	0.723196
ACTN1	0.00091	0.585429	ACTN1	0.40828
RCN2	0.007	0.562376	RCN2	1.12544
EEF1A1	0.00248	0.515699	EEF1A1	0.328481
KPNB1	0.00171	0.495875	KPNB1	0.739133
FLNC	0.00644	0.477787	FLNC	0.792957
OGFR	0.00767	0.454997	OGFR	1.26854
BDH2	0.00331	0.434541	BDH2	1.11967
HSP90B1	8.8793e-05	0.425423	HSP90B1	0.414115
ITGA6	0.00655	0.413727	ITGA6	0.604812
HSP90AA1	0.00087	0.409865	HSP90AA1	0.725154
BPNT1	0.00581	0.401288	BPNT1	0.61901
EHD1	0.00689	0.394766	EHD1	1.13783
SSRP1	0.00985	0.390835	SSRP1	0.472551
GCN1L1	0.00164	0.382529	GCN1L1	0.495322
HEATR1	0.00037	0.377166	HEATR1	0.799079
ASNA1	0.00301	0.373123	ASNA1	1.19761
WDR1	0.0032	0.358988	WDR1	0.696787
ENO2	0.00011	0.358743	ENO2	2.99918
MYOF	0.00201	0.351379
ENO1	0.00013	0.347136	ENO1	0.51665
ATP1A1	0.00021	0.340299	ATP1A1	0.335235
NOC3L	0.0046	0.288985	NOC3L	0.598012
HPRT1	0.00524	0.271948	HPRT1	0.454913
NASP	0.00665	0.266469	NASP	0.457562
PDCD11	0.00747	0.258012	PDCD11	0.564385
WFS1	0.00675	0.245713	WFS1	1.08869
KPNA3	0.00868	0.243753	KPNA3	1.53918
EIF2B4	0.00868	0.243746	EIF2B4	0.773987
SRP14	0.00428	0.241591	SRP14	1.57678
HMGA1	0.00192	0.240819	HMGA1	0.1451
TOP1	0.00198	0.236907	TOP1	0.697651
ECM29	0.00167	0.224609
NAMPT	5.8302e-05	0.211623
CD97	0.00896	0.211136	CD97	1.51608
IPO4	0.00782	0.201434	IPO4	0.861891
KTN1	0.00024	0.198539	KTN1	0.156893
PNP	0.00496	0.192704
PRMT5	0.0054	0.17782	PRMT5	0.302408
DLST	0.00388	0.173722	DLST	0.360236
EPHA2	0.00224	0.172438	EPHA2	0.216227
NUDCD1	0.00282	0.16711	NUDCD1	0.214877
SUPT16H	0.00385	0.158062	SUPT16H	0.462796
METAP2	0.00028	0.15787	METAP2	0.47231
ARL1	0.0097	0.157442	ARL1	0.539675
AKR1B1	0.00245	0.156426	AKR1B1	0.318847
APEX1	0.00598	0.155493	APEX1	0.400878
ABCE1	0.0026	0.148263	ABCE1	0.427609
TMED10	0.00269	0.13683	TMED10	0.415541
UBE2L3	0.00335	0.130151	UBE2L3	0.609676
PLS3	0.0011	0.13002	PLS3	0.42708
TRIP10	0.00025	0.109868	TRIP10	0.244224
EFHD2	0.00309	0.10715	EFHD2	0.230221
PDS5A	0.00716	0.105173	PDS5A	0.649177
COMT	0.00318	0.102577	COMT	0.754314
PDS5B	0.0018	0.0934118	PDS5B	0.740086
VASP	0.00267	0.093037	VASP	0.197217
NOL10	0.00088	0.0789805	NOL10	0.539238
PDLIM5	0.00137	0.0764759	PDLIM5	0.112846
GNL3	0.00203	0.0714385	GNL3	0.355181
RAI14	0.00029	0.0629994	RAI14	0.485145
GTPBP4	0.0005	0.0602434	GTPBP4	0.913728
PLAUR	0.00394	0.0426104	PLAUR	0.702689
LCP1	8.6905e-06	0.0336549	LCP1	0.134904
183/220 (83.2%) are consistent
