# Supplementary material for: Integrated Transcriptomics, Proteomics, and Glycomics Reveals the Association between Up-regulation of Sialylated N-glycans/Integrin and Breast Cancer Brain Metastasis
Source: Sci Rep. 2019 Nov 22;9:17361. doi: 10.1038/s41598-019-53984-8 (PMC6874669; doi:10.1038/s41598-019-53984-8)
Supplement: Supplementary file 4 — Supplementary Table S3 [file 41598_2019_53984_MOESM4_ESM.xlsx]

## Sheet: Table S3
Table S3. Absolute abundance and putative glycan structures of six cell lines using LC-MS/MS. Symbols: , N-acetylglucosamine (GlcNAc); , Galactose (Gal); , Fucose (Fuc); , Mannose (Man); , N-acetylneuraminic acid (NeuAc/Sialic Acid)
Glycan	231BR_01	231BR_02	231BR_03	AVERAGE	STDEV	231_01	231_02	231_03	AVERAGE	STDEV	p-value	361_01	361_02	361_03	AVERAGE	STDEV	p-value	CRL_01	CRL_02	CRL_03	AVERAGE	STDEV	p-value	HTB131_01	HTB131_02	HTB131_03	AVERAGE	STDEV	p-value	HTB22_01	HTB22_02	HTB22_03	AVERAGE	STDEV	p-value
	1514819616	1079981512	1044140024	1212980384	2.62014e+08	473049504	667933388	1102964088	7.47982e+08	3.22496e+08	0.06231	282873904	434038386	1.34622e+08	2.83845e+08	1.49711e+08	0.00595356	358652960	902950168	900347332	7.2065e+08	3.13501e+08	0.105174	215013808	1.47178e+08	392374050	2.51522e+08	1.26609e+08	0.00461474	399620024	703785768	229570745	4.44326e+08	2.40248e+08	0.0200312
	1731685132	1139747384	1357440352	1.40962e+09	2.99399e+08	261145490	467122664	606568280	444945478	1.73776e+08	0.00424094	3.39625e+07	3.58964e+07	1.55048e+07	2.84546e+07	1.12564e+07	0.00133367	188579430	601758452	597931016	4.62756e+08	2.37452e+08	0.012728	7.7525e+07	3.82102e+07	1.07092e+08	7.42758e+07	3.45557e+07	0.00155024	114263058	200128131	73744341	129378510	6.45335e+07	0.0019314
	149543059	110230225	83618618	1.14464e+08	3.31655e+07	23483034	38157854	60321627	4.06542e+07	1.85457e+07	0.0140949	879910	2927068	1.47177e+06	1.75958e+06	1.05349e+06	0.00417274	1.02745e+07	42101176	40188785	3.08548e+07	1.78487e+07	0.018381	0	2.50062e+06	4.622e+06	2.37421e+06	2.31359e+06	0.00428687	4.66937e+06	19610298	2.4826e+06	8.92075e+06	9.32176e+06	0.00606123
	667358100	550762084	170421157	4.62847e+08	2.59872e+08	61882197	78322878	1.23094e+08	8.77663e+07	3.16796e+07	0.0340489	4.34713e+06	3.92271e+06	1.18548e+06	3.15177e+06	1.71603e+06	0.0375187	2.37498e+07	98937764	92894712	7.18608e+07	4.17747e+07	0.061789	4.29198e+06	3.72657e+06	5.03777e+06	4.35211e+06	657663	0.0378107	5.46711e+06	1.32529e+07	5.94713e+06	8.22237e+06	4.36315e+06	0.0387936
	55411888	50016982	22130563	42519811	1.78625e+07	3.69629e+06	5.19661e+06	8267363	5.72009e+06	2.33006e+06	0.0120246	404838	721608	0	375482	361699	0.0150276	1.09804e+06	8.59161e+06	8.51972e+06	6.06979e+06	4.30581e+06	0.0263903	101703	43167.1	220876	121916	90562.3	0.0147189	0	493304	166824	220043	250921	0.0148381
	555468	600902	233556	463309	200265	0	0	0	0	0	0.0080178	0	0	0	0	0	0.0160356	0	455865	207550	221138	228236	0.239302	0	0	0	0	0	0.0160356	0	0	0	0	0	0.0160356
	7300104	11095053	6224746	8.20663e+06	2.55858e+06	5734229	8.04092e+06	7168619	6.98126e+06	1.1647e+06	0.246137	620890	2.32589e+06	1.23461e+06	1.3938e+06	863576	0.0119698	2433354	5833365	5542553	4.60309e+06	1.88466e+06	0.120983	3781754	4.45368e+06	11156418	6.46395e+06	4.07766e+06	0.564656	0	0	0	0	0	0.00513819
	250153052	223333782	275569784	2.49686e+08	2.61211e+07	206285952	320786472	475128504	334066976	1.34912e+08	0.173735	44441368	64408248	25600866	4.48168e+07	1.94064e+07	0.000401578	27769703	38418752	5.36732e+07	3.99539e+07	1.30198e+07	0.000239605	150386468	134621992	256391128	1.80467e+08	6.62234e+07	0.167443	120118990	129388382	6.76575e+07	1.05722e+08	3.32887e+07	0.00414694
	1712289	1598176	1221868	1.51078e+06	256626	2532885	4.27441e+06	3638354	3.48188e+06	881245	0.0102406	1.06814e+06	1.34296e+06	564741	991947	394666	0.128909	2602781	4.1625e+06	4.16703e+06	3.6441e+06	901814	0.0169474	718185	660033	1.23808e+06	872099	318279	0.0537762	0	0	0	0	0	0.000521153
	6403288	9161783	5066624	6.87723e+06	2.08831e+06	5.88989e+06	8.47079e+06	15493718	9.95147e+06	4.97018e+06	0.189609	484395	699545	249074	477671	225311	0.00618194	3.60394e+06	9.7395e+06	8687934	7.34379e+06	3.28121e+06	0.845557	0	456470	450120	302197	261729	0.00565064	485364	679304	421292	528653	134343	0.00627724
	2.48642e+07	21420742	24155894	2.34803e+07	1.81843e+06	18006776	22742588	33338730	2.4696e+07	7.85042e+06	0.403377	9918572	15847180	6057778	1.06078e+07	4.93097e+06	0.0132393	5877927	10280502	14772498	10310309	4.44736e+06	0.00898678	2.15323e+06	1415413	3.7312e+06	2.43328e+06	1.18302e+06	7.35038e-05	16551268	1.98023e+07	7799368	1.47176e+07	6.208e+06	0.0788403
	113396158	91490097	86629530	9.71719e+07	1.42592e+07	9.8544e+06	1.39991e+07	22784361	1.5546e+07	6.60231e+06	0.000422395	4082018	6.90679e+06	2.4213e+06	4.47004e+06	2.26778e+06	0.00037203	6811649	31926479	3.06388e+07	2.31256e+07	1.4143e+07	0.00308601	2.75498e+06	6.29859e+06	6.20895e+06	5.08751e+06	2.02052e+06	0.000378068	8017064	1.33596e+07	6006121	9.1276e+06	3.80046e+06	0.000494832
	3480946	3.08619e+06	3.45624e+06	3.34113e+06	221125	3005402	4.08237e+06	6.40173e+06	4.4965e+06	1.73562e+06	0.158262	271859	460945	172186	301663	146668	3.80754e-05	1.67067e+06	5.85863e+06	5.66164e+06	4.39698e+06	2.36311e+06	0.483975	0	41928.3	0	13976.1	24207.3	1.31892e-05	0	0	0	0	0	1.2667e-05
	6.3086e+06	3.97136e+06	5.09652e+06	5.12549e+06	1.16889e+06	1.54979e+06	4365798	6.60206e+06	4.17255e+06	2.53167e+06	0.292872	1.68445e+06	2479144	682333	1.61531e+06	900399	0.0146054	557789	1.5513e+06	1.84469e+06	1.31793e+06	674444	0.00812023	329154	0	453221	260792	234216	0.00211411	2.66179e+06	3.75534e+06	880409	2.43251e+06	1.45112e+06	0.0665364
	4170187	2528564	2.12885e+06	2.94253e+06	1.0818e+06	823913	1.58807e+06	3.3089e+06	1.90696e+06	1.27282e+06	0.171693	275523	265607	102967	214699	96890	0.0121564	0	360465	340847	233771	202689	0.0130248	0	0	0	0	0	0.00923121	0	0	0	0	0	0.00923121
	2335525	1815146	2.95158e+06	2.36742e+06	568889	0	0	0	0	0	0.000982017	1.04394e+06	0	0	347979	602718	0.0134743	2456086	9.63299e+06	9.91333e+06	7334137	4.22684e+06	0.11388	0	0	0	0	0	0.00196403	824026	1936964	678514	1.1465e+06	688416	0.0769951
	3.61245e+06	3.29061e+06	2.27016e+06	3.05774e+06	700786	1299187	1.58565e+06	2771257	1.88537e+06	780460	0.0624812	0	355669	0	118556	205346	0.00222612	538032	4.86687e+06	4.45304e+06	3.28598e+06	2.38877e+06	0.881521	0	0	0	0	0	0.0016428	0	0	0	0	0	0.0016428
	732462	537190	287245	518966	223167	609429	827946	1036076	824484	213345	0.0808425	200307	369878	60328.2	210171	155010	0.120393	210552	374613	576047	387071	183065	0.472969	0	0	0	0	0	0.0157622	443322	825203	0	422842	412982	0.740744
	2.86723e+06	3.10363e+06	2.76942e+06	2.91343e+06	171828	854786	929792	2.23085e+06	1.33847e+06	773726	0.0131251	0	0	0	0	0	8.00426e-06	0	0	0	0	0	8.00426e-06	0	0	0	0	0	8.00426e-06	0	0	0	0	0	8.00426e-06
	6997719	4.93048e+06	6918939	6.28238e+06	1.17144e+06	5.01693e+06	7.07482e+06	7127314	6.40636e+06	1.20356e+06	0.452217	907877	1.18445e+06	500011	864112	344312	0.00154111	2492926	3653021	5082063	3742670	1.29689e+06	0.0655612	2002172	1.97826e+06	4.79326e+06	2.92456e+06	1.61838e+06	0.0436314	1.67623e+06	0	39698.4	571977	956519	0.002825
	495652740	340949952	477908456	4.3817e+08	8.46615e+07	6.91992e+07	83237822	314189424	1.55542e+08	1.37572e+08	0.0193814	49482772	65207064	15261949	4.33173e+07	2.5537e+07	0.00150532	3.78579e+07	72078190	71751538	6.05625e+07	1.96635e+07	0.00166974	148275024	120615802	292738268	187209698	9.24309e+07	0.0256331	176179018	186922306	84313206	1.49138e+08	5.63965e+07	0.00792228
	4284909	2.76005e+06	2432756	3.15924e+06	988499	2.14028e+06	2.79233e+06	3122510	2.68504e+06	499826	0.249783	527100	1.19991e+06	505273	744093	394897	0.0171053	2190966	3790065	4332006	3437679	1.11317e+06	0.762206	0	0	0	0	0	0.00520534	0	0	0	0	0	0.00520534
	2674873	2.91509e+06	2.71102e+06	2.76699e+06	129520	579803	847314	1205986	877701	314195	0.000325238	0	160262	93937.8	84733.2	80526.3	6.91836e-06	876610	3.03446e+06	3.00504e+06	2.30537e+06	1.23743e+06	0.555448	0	0	145473	48491.1	83989	6.88196e-06	0	0	0	0	0	3.18497e-06
	25138734	19389520	19915801	2.14814e+07	3.1783e+06	7.07293e+06	8219916	15330444	1.02078e+07	4.47329e+06	0.01181	4.53384e+06	4498090	1.67287e+06	3.56827e+06	1.64156e+06	0.000972424	2.54679e+06	5.81062e+06	6.17884e+06	4.84542e+06	1.99917e+06	0.00155031	1.16165e+06	450046	2402045	1.33791e+06	987865	0.000468118	9.09163e+06	7994810	3.72428e+06	6.93691e+06	2.83575e+06	0.00409253
	47090992	37315317	31336031	38580780	7.95335e+06	5.32033e+06	7026958	12469279	8.27219e+06	3.73361e+06	0.00197132	1.33365e+06	1631676	668139	1.21116e+06	493310	0.00124943	791000	4.69001e+06	4.40912e+06	3.29671e+06	2.17455e+06	0.00176794	0	244401	0	81467.2	141105	0.00110778	532364	727464	0	419943	376537	0.00114999
	14762024	1.38776e+07	13624497	1.4088e+07	597243	20403725	27679520	50898698	32993981	1.5927e+07	0.0545615	1767093	2.86681e+06	976475	1.87012e+06	949368	4.64718e-05	1.59401e+07	39118841	37949437	3.10028e+07	1.30578e+07	0.0884933	0	0	0	0	0	2.14476e-06	2988956	3.76815e+06	0	2.25237e+06	1.98913e+06	0.000591042
	1.27721e+07	1.06898e+07	12482640	1.19815e+07	1.128e+06	5.91242e+06	8.47883e+06	12849938	9.08039e+06	3.50766e+06	0.122172	384391	589582	227154	400375	181742	6.18109e-05	2.79178e+06	1.00052e+07	9.97901e+06	7.59199e+06	4.15713e+06	0.152316	0	0	0	0	0	5.13561e-05	0	160277	0	53425.7	92536.1	5.29722e-05
	6.05372e+06	4632610	4.41067e+06	5.03233e+06	891480	4080081	5726029	11011944	6.93935e+06	3.62171e+06	0.212936	62122.3	151223	126055	113133	45934.1	0.000672901	813516	3.86278e+06	3.98334e+06	2.88654e+06	1.79631e+06	0.137456	0	28643.6	0	9547.88	16537.4	0.000618101	0	107449	0	35816.2	62035.5	0.000636246
	57246402	43998382	42450250	4.78983e+07	8.13258e+06	43701689	54970683	103484389	67385587	3.17662e+07	0.180743	4731065	7.59264e+06	2.56331e+06	4.96234e+06	2.52263e+06	0.000946878	12923737	37881570	41521343	30775550	1.55669e+07	0.166563	1.31094e+06	825541	1.73073e+06	1.28907e+06	452992	0.000581714	1.66738e+07	20815123	7592934	1.50273e+07	6.76312e+06	0.0057582
	332530792	236955224	176738498	2.48742e+08	7.85621e+07	58153440	76848134	155586736	96862770	5.17083e+07	0.0244809	3842362	4.68543e+06	1.93678e+06	3.48819e+06	1.40814e+06	0.00566873	1.04343e+07	62295488	61954582	4.48948e+07	2.98441e+07	0.0136819	0	281224	0	93741.5	162365	0.00539185	1.46169e+06	3.19876e+06	839867	1.83344e+06	1.22259e+06	0.0055324
	23562070	21158540	2.07239e+07	2.18148e+07	1.52867e+06	8.01196e+06	1.07934e+07	19242448	1.26826e+07	5.84874e+06	0.0295069	293664	216500	106325	205497	94153.1	1.66362e-05	310445	1.58115e+06	1.76242e+06	1.21801e+06	791179	3.20184e-05	0	0	0	0	0	1.59012e-05	95098.5	221571	136475	151048	64483.3	1.64048e-05
	936279	1.07408e+06	731511	913958	172374	844360	1.30978e+06	1.72305e+06	1.2924e+06	439602	0.118699	75254.5	110129	49540.8	78308	30409.1	0.00116712	260084	707783	530643	499503	225469	0.0647097	0	0	0	0	0	0.000780755	0	0	0	0	0	0.000780755
	1253764	2.18918e+06	806649	1.41653e+06	705491	1.25497e+06	1544584	2036788	1.61211e+06	395260	0.3484	0	0	244959	81653	141427	0.0324859	267063	704236	922037	631112	333554	0.156242	0	0	0	0	0	0.0254045	0	0	0	0	0	0.0254045
	524991	252882	0	259291	262554	388924	425309	506743	440325	60328	0.154571	0	181664	167025	116230	100924	0.428109	508898	1710529	1450539	1.22332e+06	632218	0.0712754	419837	271094	0	230310	212869	0.88913	0	0	0	0	0	0.162341
	50893713	40163110	50944608	4.73338e+07	6.21006e+06	2.15671e+07	2.89572e+07	49746903	3.34237e+07	1.46112e+07	0.101866	6.21689e+06	8690662	2.21474e+06	5.70743e+06	3.26788e+06	0.000506055	4422220	9434973	9281328	7.71284e+06	2.8508e+06	0.000552736	1.60949e+07	1.222e+07	30023168	1.9446e+07	9.36271e+06	0.0126523	2.24103e+07	20599672	6.49367e+06	1.65012e+07	8.71393e+06	0.00753922
	4977218	4432160	4.32733e+06	4.5789e+06	348911	1985870	2.38571e+06	3914831	2.76214e+06	1.01808e+06	0.0215378	1.00674e+06	1.44795e+06	1.0995e+06	1.18473e+06	232623	0.000150203	5.59618e+06	1.46023e+07	1.44431e+07	1.15472e+07	5.15435e+06	0.079704	0	302853	0	100951	174852	3.78238e-05	1.64767e+06	1.80503e+06	0	1.1509e+06	999809	0.00496963
	3272990	2496447	2.52729e+06	2.76558e+06	439703	969243	1.17288e+06	2269791	1.47064e+06	699536	0.026643	0	193946	75542.8	89829.5	97759	0.000503278	104859	640671	613209	452913	301736	0.0016812	0	0	0	0	0	0.000403083	0	111087	0	37029.1	64136.3	0.000442523
	620565	882942	885894	796467	152343	1.07767e+06	1.37356e+06	2.95459e+06	1.80194e+06	1.00912e+06	0.0815588	0	0	0	0	0	0.000824165	210009	1.70555e+06	1.78343e+06	1.23299e+06	886787	0.448031	0	0	0	0	0	0.000824165	0	0	0	0	0	0.000824165
	986164	663946	788329	812813	162498	190819	289998	544845	341887	182628	0.0144628	219512	589247	261469	356743	202445	0.0382912	6909841	18945670	19860683	1.52387e+07	7.22753e+06	0.0259063	0	0	0	0	0	0.00097661	717784	870111	318110	635335	285087	0.401909
	2.39092e+06	2.40659e+06	2.48028e+06	2.42593e+06	47715.6	2.7981e+06	3443188	6159047	4.13344e+06	1.78363e+06	0.0863747	0	53677.3	20222	24633.1	27109.2	1.81653e-07	600591	2.91657e+06	3.06765e+06	2.19494e+06	1.38281e+06	0.786831	0	0	0	0	0	9.96932e-08	0	0	0	0	0	9.96932e-08
	1091600	1009201	1187132	1.09598e+06	89046.2	1.58357e+06	1.96892e+06	3.83974e+06	2.46408e+06	1.20684e+06	0.0609053	0	0	12661.3	4220.43	7309.99	2.94622e-05	0	173655	182328	118661	102855	0.0002399	0	0	0	0	0	2.86299e-05	0	0	0	0	0	2.86299e-05
	634227	249729	0	294652	319491	415625	718762	1167249	767212	378147	0.0867984	0	156147	26520.4	60889	83554.5	0.28742	235115	753212	1.00801e+06	665444	393849	0.274103	0	0	0	0	0	0.185418	0	0	0	0	0	0.185418
	2.39865e+06	2.15737e+06	2.33128e+06	2.29577e+06	124495	809799	1.0593e+06	2.70044e+06	1.52318e+06	1.02714e+06	0.132765	0	0	0	0	0	5.72754e-06	227665	1.41324e+06	1.16491e+06	935272	625259	0.0209049	0	0	0	0	0	5.72754e-06	0	0	0	0	0	5.72754e-06
	754667	535240	890596	726834	179306	293338	419891	889684	534304	314205	0.204403	0	76865.1	0	25621.7	44378.1	0.00276922	0	381466	155227	178898	191831	0.0224706	0	0	0	0	0	0.0021676	0	0	0	0	0	0.0021676
	556373	627755	466855	550328	80619.9	200772	188672	499390	296278	176004	0.0427228	171057	89947.4	17314.2	92772.9	76910.4	0.00206465	0	344246	320993	221746	192390	0.052535	0	0	0	0	0	0.000292927	0	0	0	0	0	0.000292927
	6.61184e+06	4.52419e+06	4.67873e+06	5.27159e+06	1.16326e+06	1.67285e+06	1.97816e+06	3.6165e+06	2.4225e+06	1.04524e+06	0.0171665	976657	2.19197e+06	446538	1.20506e+06	894853	0.00865325	861010	2465253	2.73847e+06	2.02158e+06	1.01432e+06	0.0218234	0	0	0	0	0	0.00142318	5.20277e+06	6551411	2.66876e+06	4.80765e+06	1.97126e+06	0.743244
	2.70933e+06	2.03888e+06	1857591	2201934	448671	400510	686568	1.04107e+06	709381	320887	0.00470072	0	55768.1	15908	23892	28728.5	0.00110374	83900.6	742108	660117	495375	358698	0.00676452	0	0	0	0	0	0.00105041	0	116116	0	38705.5	67039.9	0.00117245
	4.07507e+06	4051405	2.50463e+06	3.5437e+06	899939	516954	728569	1.46002e+06	901847	494834	0.00559961	31552.2	54003.6	14533.4	33363.1	19797.3	0.00250522	64558.5	532587	653455	416867	311036	0.0047181	0	0	0	0	0	0.00241612	0	47027.7	61806.4	36278	32275	0.00251675
	3254010	2.57548e+06	2.39109e+06	2.74019e+06	454430	0	515552	2.08808e+06	867877	1.08771e+06	0.0256608	0	0	0	0	0	0.00047486	0	0	107649	35883.1	62151.3	0.000518066	0	0	0	0	0	0.00047486	0	0	0	0	0	0.00047486
	0	267355	122440	129932	133835	0	87112.7	0	29037.6	50294.5	0.144349	0	254591	18891	91160.6	141849	0.747931	0	417851	306301	241384	216358	0.490231	0	0	0	0	0	0.167951	1.06617e+06	1.4112e+06	370059	949144	530346	0.0604203
	360368	437282	410991	402880	39093.2	465925	501374	692264	553188	121741	0.0557199	0	0	0	0	0	5.78866e-05	0	140872	528994	223289	273958	0.323887	0	0	0	0	0	5.78866e-05	0	0	0	0	0	5.78866e-05
	1.9631e+07	15362536	1.31903e+07	1.60613e+07	3.27675e+06	5144437	8183304	12010445	8446062	3.44054e+06	0.0250089	2333327	4.01046e+06	1162519	2.5021e+06	1.43145e+06	0.00278067	337004	887862	808753	677873	297839	0.00126389	1.08814e+07	7.91574e+06	1.9158e+07	1.26517e+07	5.82647e+06	0.426897	1.62196e+07	15888459	6760908	1.29563e+07	5.36793e+06	0.440673
	1.10658e+06	0	916041	674208	591602	0	0	0	0	0	0.0598173	0	0	0	0	0	0.119635	0	275750	129175	134975	137966	0.198995	0	0	0	0	0	0.119635	210970	236735	0	149235	129882	0.207699
	3.09707e+06	2.1892e+06	2.86111e+06	2.71579e+06	471056	153676	174519	477191	268462	181065	0.000549702	0	0	0	0	0	0.000565092	0	92463.1	100336	64266.4	55795.4	0.000636857	0	0	0	0	0	0.000565092	0	0	0	0	0	0.000565092
	480317	338873	624002	481064	142566	0	0	0	0	0	0.00213693	0	59224.4	15900.5	25041.6	30652.1	0.00563011	0	275676	305673	193783	168490	0.0872142	0	0	0	0	0	0.00427386	0	0	0	0	0	0.00427386
	357731	323665	301250	327548	28440.3	0	0	0	0	0	1.86326e-05	0	0	0	0	0	3.72651e-05	57053.3	243907	345689	215550	146393	0.263205	0	0	0	0	0	3.72651e-05	0	0	0	0	0	3.72651e-05
	204223	136914	101672	147603	52104.3	1.24694e+06	1.8411e+06	3.21597e+06	2.10133e+06	1.00998e+06	0.0143367	0	0	0	0	0	0.00800584	0	15960.6	15744	10568.2	9152.98	0.0109342	0	0	0	0	0	0.00800584	0	0	0	0	0	0.00800584
	1.09475e+06	592451	549087	745428	303294	50646.3	144492	261020	152053	105390	0.0164362	0	0	0	0	0	0.013085	677843	2.23073e+06	2.12789e+06	1.67882e+06	868396	0.153651	0	0	0	0	0	0.013085	0	124661	0	41553.7	71973.1	0.0173781
	3469015	2.4638e+06	2340494	2.75777e+06	619033	764567	1.14511e+06	1.72401e+06	1.21123e+06	483125	0.0134979	0	0	0	0	0	0.00151846	1.95592e+06	4.03236e+06	5680876	3.88972e+06	1.86657e+06	0.375203	0	0	0	0	0	0.00151846	0	0	0	0	0	0.00151846
	91071.5	67289.9	77412.1	78591.2	11934.5	37595.5	61706.7	135015	78105.8	50738	0.493951	0	0	0	0	0	0.000337054	0	75996.7	136617	70871.3	68452.6	0.856778	0	0	0	0	0	0.000337054	0	0	0	0	0	0.000337054
	203934	0	122294	108743	102640	0	0	0	0	0	0.0702025	0	0	0	0	0	0.140405	0	0	0	0	0	0.140405	0	0	0	0	0	0.140405	0	0	0	0	0	0.140405
	0	267921	683123	317015	344198	0	190833	469545	220126	236139	0.354106	0	0	0	0	0	0.185884	0	671191	502623	391271	349176	0.80603	0	0	0	0	0	0.185884	0	0	0	0	0	0.185884
	615948	601127	627556	614877	13247.4	0	0	0	0	0	7.17472e-08	0	0	0	0	0	1.43494e-07	0	108123	95976.3	68033.2	59230.7	9.84564e-05	0	0	0	0	0	1.43494e-07	0	0	0	0	0	1.43494e-07
SUM	5.69413e+09	4.14272e+09	4.01019e+09	4.61568e+09		1.35413e+09	2.00362e+09	3.29378e+09	2.21718e+09			4.65457e+08	6.81168e+08	2.20432e+08	4.55686e+08			7.50237e+08	2.09325e+09	2.1023e+09	1.64859e+09			6.37202e+08	4.84741e+08	1.13997e+09	7.5397e+08			9.29295e+08	1.37869e+09	5.08675e+08	9.38888e+08
